# Supplementary material for: Bimetallic Uranium Complexes with 2,6-Dipicolinoylbis(N,N-Dialkylthioureas)
Source: Molecules. 2024 Oct 22;29(21):5001. doi: 10.3390/molecules29215001 (PMC11548025; doi:10.3390/molecules29215001)
Supplement: Supplementary file 1 [file molecules-29-05001-s001.zip]

Archive with 4 entries (4 files):
- checkcif_UO2_thiourea.pdf
- combined_coordinates_computational_data.xyz
- Supplementary Material_uranium_revised.pdf
- UO2_thiourea.cif
