# Supplementary material for: Bimetallic Uranium Complexes with 2,6-Dipicolinoylbis(N,N-Dialkylthioureas)
Source: Molecules. 2024 Oct 22;29(21):5001. doi: 10.3390/molecules29215001 (PMC11548025; doi:10.3390/molecules29215001)
Supplement: Supplementary file 1 [file molecules-29-05001-s001.zip › combined_coordinates_computational_data.xyz]

52
Energy: -1171193.4178562
C      -4.976510   -0.454300    0.271910
C      -2.489810   -0.180400   -0.072790
C       1.203590   -0.950590    0.083910
C      -1.227710   -0.976590    0.037910
S      -5.976410   -1.812210   -0.124590
N      -5.394710    0.817000    0.385410
O      -2.515410    0.920900   -0.655090
C       1.210900   -2.351390    0.186110
C      -1.207610   -2.378800    0.115310
C      -4.651210    1.883600    1.113910
C      -6.783710    1.168690   -0.015490
H       2.142100   -2.892890    0.284410
C       0.008600   -3.058390    0.192410
H      -2.125200   -2.951800    0.080510
H      -3.710110    1.471000    1.454910
H      -5.250020    2.118200    2.000810
C      -4.408420    3.148000    0.289010
H      -7.041920    2.080990    0.520510
H      -7.442310    0.373290    0.329310
C      -6.935810    1.367390   -1.526090
H       0.018200   -4.137390    0.255810
H      -3.846220    3.864900    0.891210
H      -3.824220    2.909100   -0.594690
H      -6.695410    0.449890   -2.060290
H      -7.968910    1.633590   -1.758890
N      -3.607310   -0.744700    0.531610
H      -3.495210   -1.676400    0.899710
H      -5.341320    3.628900   -0.008190
H      -6.285010    2.161990   -1.889690
C      -0.018510   -0.273590    0.011810
H      -0.026210    0.803010   -0.067290
C       2.448590   -0.124490    0.085810
O       2.437590    1.076410    0.423710
N       3.605890   -0.783680   -0.323990
C       4.862390   -0.189880   -0.634690
S       5.500490   -0.534680   -2.206190
N       5.464590    0.549520    0.311210
C       5.070390    0.562620    1.746110
H       5.425690    1.508920    2.152410
H       3.992290    0.588020    1.830710
C       6.689490    1.323520   -0.018690
H       7.288390    1.374120    0.890710
H       7.250990    0.767420   -0.764390
C       6.350880    2.726520   -0.530990
H       7.269080    3.280420   -0.736290
H       5.774480    2.665520   -1.452890
H       5.768280    3.287020    0.201610
C       5.678090   -0.616980    2.514110
H       6.767790   -0.614580    2.457610
H       5.393890   -0.560480    3.566910
H       5.319290   -1.566080    2.115310
H       3.457990   -1.611680   -0.883390
52
Energy: -1171188.2684946
C      -4.592100    0.179710   -0.076910
C      -2.094100    0.507610   -0.008110
C       1.295110    2.159100   -0.067310
C      -1.071300    1.596610    0.050190
S      -5.803600    1.004620    0.843990
N      -4.713300   -1.049290   -0.605310
O      -1.780600   -0.684790    0.193790
C       0.976510    3.509500    0.146890
C      -1.371590    2.944210    0.298290
C      -3.858800   -1.577090   -1.705710
C      -5.902000   -1.877390   -0.267310
H       1.778910    4.232600    0.155990
C      -0.347690    3.894110    0.340990
H      -2.386990    3.265810    0.490990
H      -3.107400   -0.833490   -1.940310
H      -4.512400   -1.671890   -2.579510
C      -3.198400   -2.919890   -1.390410
H      -6.018900   -2.599880   -1.073910
H      -6.773700   -1.225080   -0.265410
C      -5.769000   -2.589680    1.081690
H      -0.586590    4.931000    0.531590
H      -2.577700   -3.220690   -2.237010
H      -2.564300   -2.824890   -0.513810
H      -5.670700   -1.866780    1.889490
H      -6.662700   -3.188180    1.270090
N      -3.387800    0.902210   -0.315610
H      -3.558390    1.894610   -0.359910
H      -3.933410   -3.708890   -1.225410
H      -4.902400   -3.250090    1.098390
C       0.267000    1.214200   -0.120610
H       0.463300    0.170300   -0.319510
C       2.736510    1.807500   -0.270310
N       3.074000    0.490300    0.037390
O       3.567210    2.654500   -0.632510
C       4.256400   -0.193100   -0.348410
S       4.848900   -0.111910   -1.950710
N       4.797100   -0.950000    0.648290
C       5.901900   -1.896010    0.349990
H       6.424200   -2.074310    1.289790
H       6.590500   -1.399010   -0.331010
C       4.421100   -0.787900    2.075890
H       5.347900   -0.805610    2.651690
H       3.990700    0.202600    2.201490
C       5.427800   -3.221010   -0.257710
H       6.288500   -3.864410   -0.451410
H       4.751800   -3.752100    0.413290
H       4.918400   -3.048600   -1.204110
C       3.463600   -1.865800    2.601590
H       2.523300   -1.881500    2.046490
H       3.905200   -2.859900    2.532190
H       3.229100   -1.674800    3.650690
H       2.390300   -0.048400    0.547190
52
Energy: -1171187.3642598
C      -3.062400   -1.032600   -0.093500
C      -2.384700    1.418100   -0.175800
C       1.281000    2.416410    0.193600
C      -1.143500    2.215000    0.061900
S      -2.096790   -2.425000   -0.472600
N      -4.403600   -0.979300   -0.139400
O      -3.376000    1.894600   -0.758300
C       1.135900    3.788110    0.451200
C      -1.268800    3.591700    0.292000
C      -5.227800    0.050500    0.557400
C      -5.163690   -2.128100   -0.700200
H       2.031200    4.376310    0.589300
C      -0.130000    4.370300    0.495400
H      -2.255600    4.031600    0.299300
H      -4.554000    0.740200    1.049900
H      -5.786500   -0.476400    1.336800
C      -6.187300    0.815290   -0.356800
H      -4.555790   -2.569100   -1.484800
H      -6.062600   -1.720700   -1.158700
C      -5.521790   -3.184100    0.351800
H      -0.228510    5.430900    0.680100
H      -6.689400    1.589590    0.227000
H      -5.634800    1.297900   -1.157000
H      -6.146290   -2.772410    1.146600
H      -6.079090   -3.994610   -0.121600
N      -2.338100    0.116700    0.324400
H      -1.465100   -0.146000    0.753600
H      -6.961500    0.173490   -0.778900
H      -4.620790   -3.605700    0.793700
C       0.133100    1.636800   -0.004300
H       0.221000    0.596500   -0.293500
C       2.682000    1.884910    0.104400
N       2.812400    0.497410    0.123500
O       3.655500    2.652310    0.060400
C       3.954500   -0.253390   -0.260300
S       4.864700    0.145310   -1.651200
N       4.183000   -1.335890    0.538100
C       5.191710   -2.352090    0.144100
H       5.485810   -2.870490    1.056600
H       6.062410   -1.824490   -0.241000
C       3.551110   -1.504790    1.870900
H       4.334700   -1.838790    2.553200
H       3.229200   -0.526090    2.219400
C       4.680310   -3.352690   -0.898300
H       5.470010   -4.067790   -1.138100
H       3.817510   -3.909990   -0.532200
H       4.401010   -2.840690   -1.817300
C       2.385410   -2.503290    1.893600
H       1.585110   -2.219090    1.206700
H       2.713210   -3.504290    1.613800
H       1.962410   -2.558690    2.898800
H       1.997700   -0.040290    0.374300
51
Energy: -1181245.8839825
N       0.024310   -0.507710   -0.100600
C       4.852010   -0.382910   -0.359700
C       2.404710   -0.326110    0.244400
C      -4.799190   -0.394110    0.179000
C      -2.358590   -0.399710   -0.463200
C      -1.121590   -1.210810   -0.193100
C       1.178610   -1.180110    0.078100
S       5.962010   -1.705410   -0.232700
N       5.177210    0.919490   -0.338400
O       2.434710    0.637790    1.023300
S      -5.889390   -1.738410    0.202900
N      -5.145790    0.893590    0.017000
O      -2.407590    0.443390   -1.369800
C      -1.158790   -2.608610   -0.105800
C       1.231810   -2.577310    0.165600
C       4.291910    2.014490   -0.829100
C       6.575310    1.320190   -0.025500
C      -6.558690    1.240390   -0.286800
C      -4.257990    2.051090    0.328900
H      -2.093990   -3.143410   -0.201500
C       0.040710   -3.297910    0.073800
H       2.172510   -3.085810    0.326900
H       3.348610    1.580890   -1.137000
H       4.777010    2.417190   -1.724600
C       4.055410    3.127790    0.192400
H       7.242910    0.627390   -0.535200
C       6.870410    1.333490    1.477200
H      -6.968390    0.440090   -0.896500
H      -6.541990    2.148190   -0.886700
C      -7.409190    1.438490    0.973300
H      -3.318490    1.663190    0.703900
H      -4.735290    2.594990    1.149300
C      -4.008890    2.989790   -0.854900
H       0.047110   -4.376610    0.141200
H       3.384110    3.871790   -0.241400
H       3.586710    2.722190    1.084100
H       6.744110    0.339390    1.902200
H       7.903610    1.644490    1.644900
H      -7.022790    2.242990    1.601500
H      -8.429590    1.700590    0.687300
H      -3.295290    3.758290   -0.551200
H      -3.581690    2.437790   -1.686300
N       3.481610   -0.729110   -0.535100
N      -3.421890   -0.700310    0.378900
H       4.980610    3.637690    0.464600
H      -7.446190    0.521490    1.558600
H      -4.917590    3.498290   -1.179700
H       6.212910    2.023590    2.005000
H      -3.295790   -1.489410    0.994700
H       3.373210   -1.595410   -1.041000
H       6.719510    2.310590   -0.454900
51
Energy: -1181250.3292910
N      -0.493410    1.409410   -0.003600
C      -4.098910   -0.263300   -0.311900
C      -2.873010    1.883410    0.213900
C       4.244090    0.190910   -0.031900
C       1.771390    0.645510   -0.291200
C       0.804790    1.770310   -0.046100
C      -1.439410    2.349510    0.185000
S      -5.675000    0.378400   -0.546700
N      -3.804800   -1.602500   -0.342800
O      -3.785910    2.666700    0.507500
S       5.547690    1.271010   -0.386500
N       4.313390   -1.150690   -0.038900
O       1.471300   -0.336190   -0.989800
C       1.192590    3.111010    0.075200
C      -1.130310    3.703610    0.340500
C      -2.479800   -2.155700    0.045100
C      -4.846200   -2.587800   -0.717800
C       5.559900   -1.817290   -0.500600
C       3.308000   -2.048490    0.596800
H       2.229490    3.402910   -0.018700
C       0.207990    4.084510    0.271500
H      -1.930910    4.410400    0.495100
H      -1.679700   -1.676900   -0.527300
H      -2.483400   -3.196300   -0.273100
C      -2.183500   -2.078000    1.549600
H      -4.353500   -3.366600   -1.303400
H      -5.556600   -2.078300   -1.362300
C      -5.577000   -3.194800    0.484400
H       5.989700   -1.199390   -1.283800
H       5.268100   -2.767890   -0.942500
C       6.576200   -2.031790    0.626800
H       2.537000   -1.427990    1.037400
H       3.821900   -2.560690    1.415700
C       2.685400   -3.070090   -0.358600
H       0.486190    5.125210    0.358600
H      -1.207200   -2.521990    1.756000
H      -2.167010   -1.048400    1.904000
H      -6.061500   -2.411800    1.066000
H      -6.347200   -3.887500    0.138300
H       6.172700   -2.657890    1.424500
H       7.461800   -2.530690    0.228900
H       1.915600   -3.631090    0.175900
H       2.220000   -2.561390   -1.197200
N      -2.973710    0.541100   -0.110800
N       3.006390    0.806310    0.323500
H      -2.935000   -2.620390    2.122300
H       6.886500   -1.078290    1.050300
H       3.414600   -3.792190   -0.727200
H      -4.898500   -3.748300    1.136300
H       3.156690    1.680910    0.801900
H      -2.054210    0.135410   -0.262800
51
Energy: -1181253.9553983
N      -0.194190    0.939400   -0.243510
C       4.579810    0.314810    0.450590
C       2.164310    0.425810   -0.272610
C      -3.690390   -1.081400   -0.144710
C      -2.613890    1.181400   -0.222010
C      -1.243600    1.778800   -0.343810
C       1.054410    1.437010   -0.340110
S       5.832610    1.484010    0.201890
N       4.760610   -1.002790    0.631390
O       2.098510   -0.660090   -0.866410
S      -3.450290   -2.446000   -1.177310
N      -4.807490   -0.831310    0.567190
O      -3.635800    1.893800   -0.311010
C      -1.093700    3.151700   -0.559110
C       1.289900    2.801110   -0.556210
C       3.745610   -1.917790    1.228490
C       6.117910   -1.586190    0.452190
C      -6.011890   -1.678010    0.361090
C      -4.870090    0.091790    1.732790
H      -1.973900    3.770500   -0.639810
C       0.197100    3.664400   -0.671510
H       2.298100    3.176210   -0.666810
H       2.843110   -1.350090    1.417990
H       4.151110   -2.226490    2.197990
C       3.430310   -3.143790    0.370490
H       6.137210   -2.512390    1.024690
H       6.837510   -0.898180    0.893090
C       6.464610   -1.849790   -1.015810
H      -6.610390   -1.596810    1.267890
H      -5.681990   -2.711010    0.262590
C      -6.831290   -1.264710   -0.865010
H      -3.894690    0.544190    1.863890
H      -5.058490   -0.535310    2.611090
C      -5.947800    1.171290    1.613990
H       0.354400    4.717900   -0.854210
H       2.670420   -3.744990    0.873590
H       3.037610   -2.834690   -0.593610
H       6.463710   -0.921290   -1.583910
H       7.463010   -2.286780   -1.083610
H      -6.238490   -1.362810   -1.772610
H      -7.704690   -1.913610   -0.959010
H      -5.910600    1.815390    2.495390
H      -5.768400    1.780090    0.732590
N       3.250610    0.826810    0.495890
H       3.229200    1.772110    0.847890
N      -2.603790   -0.179200   -0.023110
H      -1.688090   -0.602200   -0.144210
H       4.306310   -3.776790    0.223090
H      -7.174890   -0.233810   -0.784110
H      -6.949490    0.742490    1.562390
H       5.755510   -2.538490   -1.474010
51
Energy: -1181257.4850011
N      -0.113210    1.668900   -0.023010
C       2.810000   -1.112790    0.198700
C       2.313490    1.356100    0.053800
C      -3.664300   -0.385220    0.348190
C      -2.566210    1.814980   -0.079310
C      -1.208320    2.458490   -0.057700
C       1.108990    2.247600    0.014600
S       2.049310   -2.340800    1.157490
N       4.059000   -1.177290   -0.296900
O       3.458290    1.823710    0.216100
S      -4.805400    0.023370    1.556500
N      -3.681800   -1.529620   -0.383810
O      -3.586910    2.502580   -0.248310
C      -1.117320    3.854190   -0.067710
C       1.277980    3.633700    0.025900
C       4.553500   -0.358580   -1.439010
C       4.956510   -2.286980    0.124200
C      -2.766500   -1.787820   -1.522810
C      -4.694290   -2.579030   -0.123710
H      -2.029120    4.429590   -0.104610
C       0.143880    4.445800   -0.020110
H       2.277580    4.037110    0.071000
H       3.766790    0.321810   -1.740010
H       4.716600   -1.058080   -2.266110
C       5.838190    0.414920   -1.139510
H       5.706410   -2.396080   -0.658110
H       4.365410   -3.200690    0.158700
C       5.622400   -2.034280    1.479700
H      -2.439200   -0.830820   -1.921510
H      -3.358490   -2.272920   -2.300700
C      -1.565390   -2.667610   -1.153010
H      -4.904990   -2.579230    0.943000
H      -4.237190   -3.535720   -0.380400
C      -5.985890   -2.363930   -0.920100
H       0.242670    5.521800   -0.015300
H       6.119990    0.996620   -2.019800
H       5.675990    1.099520   -0.312210
H       4.873700   -1.944280    2.264700
H       6.275310   -2.872980    1.729800
H      -1.884690   -3.635710   -0.765210
H      -0.949490   -2.849110   -2.036110
H      -6.689890   -3.171830   -0.710300
H      -6.452300   -1.421730   -0.638310
N       2.014500    0.018900   -0.100310
N      -2.543210    0.447080    0.080990
H       6.670300   -0.250170   -0.905110
H      -0.932390   -2.207610   -0.392810
H      -5.797590   -2.353130   -1.995610
H       6.221600   -1.124280    1.464390
H      -1.617800    0.042490    0.152400
H       1.020200   -0.169200   -0.059510
51
Energy: -1181259.2517351
N      -0.065610    1.436300   -0.292800
C       3.439890   -0.730900   -0.475100
C       2.384690    1.514400   -0.328500
C      -3.139510   -1.219300    0.009300
C      -2.502810    1.201500   -0.205100
C      -1.270910    2.043200   -0.357700
C       1.049490    2.189800   -0.407300
S       3.316090   -1.858600   -1.771600
N       4.499790   -0.590300    0.346000
O       3.440490    2.181400   -0.336100
S      -2.599310   -2.575700   -0.914200
N      -4.307510   -1.142800    0.675800
O      -3.639210    1.701500   -0.337100
C      -1.403710    3.420700   -0.554600
C       0.997490    3.574600   -0.594800
C       4.482590    0.248600    1.573500
C       5.793890   -1.228900   -0.008900
C      -5.317800   -2.220400    0.504700
C      -4.587810   -0.175200    1.771400
H      -2.394210    3.844900   -0.608600
C      -0.249210    4.194000   -0.674200
H       1.923590    4.121900   -0.676200
H       3.455690    0.548500    1.749200
H       5.055190    1.154900    1.373500
C       5.004690   -0.473600    2.819500
H       6.575790   -0.608600    0.431300
H       5.890590   -1.170500   -1.091700
C       5.936990   -2.687500    0.441100
H      -5.953410   -2.196500    1.389100
H      -4.791200   -3.173400    0.490000
C      -6.155500   -2.058300   -0.767000
H      -3.724910    0.468900    1.888800
H      -4.679210   -0.768200    2.687900
C      -5.851010    0.660200    1.554700
H      -0.320110    5.261300   -0.827800
H       4.902190    0.193800    3.677700
H       4.429990   -1.377200    3.024300
H       5.158690   -3.300700   -0.007400
H       6.904190   -3.072200    0.109400
H      -5.522500   -2.101800   -1.651400
H      -6.884500   -2.868700   -0.832300
H      -5.970410    1.354400    2.389400
H      -5.764210    1.234500    0.637000
N       2.334790    0.139200   -0.264500
H       1.431290   -0.267700   -0.466900
N      -2.247310   -0.117900    0.087900
H      -1.272910   -0.377000   -0.006500
H       6.057390   -0.743400    2.740800
H      -6.692910   -1.110300   -0.770400
H      -6.747310    0.039900    1.512600
H       5.886000   -2.790300    1.524000
49
Energy: -1274079.1014684
N       0.177000    1.039500   -0.068690
C      -4.546000    0.520600    0.782410
C      -2.202100    0.665600   -0.134890
C       3.498100   -1.133390    0.618410
C       2.602800    1.120800    0.004210
C       1.278390    1.810400   -0.133890
C      -1.036810    1.613500   -0.179990
S      -5.169400    0.851300    2.359010
N      -5.097200   -0.308500   -0.121690
O      -2.121600   -0.496400   -0.558490
S       3.080500   -2.177700    1.924610
N       4.689800   -1.102490   -0.010990
O       3.670890    1.769100   -0.017690
C       1.220890    3.195100   -0.318390
C      -1.179510    2.993900   -0.375790
C      -4.847200   -0.278800   -1.586490
C      -6.202000   -1.226010    0.244310
C       5.861500   -1.842290    0.509110
C       4.931500   -0.534090   -1.361790
H       2.139090    3.760200   -0.360190
C      -0.032810    3.789800   -0.445090
H      -2.158210    3.435600   -0.497490
H      -4.020100    0.378800   -1.816790
H      -5.752400    0.119600   -2.054990
C      -4.589400   -1.691300   -2.105390
H      -7.135700   -0.830810   -0.164290
H      -6.284900   -1.253910    1.325910
C      -5.919600   -2.614900   -0.327490
H       6.023500   -2.726390   -0.113590
H       5.642100   -2.171090    1.519810
C       7.092100   -0.936990    0.472810
H       4.065500    0.020310   -1.696990
H       5.092400   -1.377490   -2.040590
C       6.177500    0.347110   -1.344590
H      -0.120110    4.855700   -0.600590
H      -4.523000   -1.697900   -3.190490
H      -3.668300   -2.082700   -1.672390
O      -5.719800   -2.555400   -1.771290
H      -5.034400   -3.045500    0.151310
H      -6.771700   -3.271300   -0.170690
H       6.964000   -0.102490    1.170010
H       7.985400   -1.496790    0.738110
O       7.327100   -0.423090   -0.872290
H       6.434600    0.673710   -2.349290
H       6.008100    1.212010   -0.701990
N      -3.363100    1.214300    0.411110
N       2.498100   -0.241800    0.158410
H      -3.235700    2.036100    0.984710
H       1.543500   -0.568100    0.279610
49
Energy: -1274073.9990634
N      -0.282090    1.652500    0.004590
C      -3.941700    0.121900   -0.644610
C      -2.660190    2.170100    0.035890
C       4.410710    0.358300    0.393790
C       1.992900    0.868100   -0.114710
C       1.020210    1.996900    0.073190
C      -1.224390    2.608000    0.125990
S      -5.193300    0.826000   -1.575810
N      -3.917700   -1.181200   -0.231910
O      -3.585890    2.963500    0.261290
S       5.786600    1.399800    0.339490
N       4.424710   -0.976100    0.240390
O       1.763610   -0.074300   -0.890010
C       1.417710    3.328800    0.246790
C      -0.908590    3.955400    0.321790
C      -3.013100   -1.723600    0.809090
C      -4.884600   -2.183300   -0.729110
C       5.638800   -1.688900   -0.222510
C       3.360400   -1.904200    0.707190
H       2.464010    3.601200    0.247990
C       0.435810    4.316500    0.371490
H      -1.708990    4.673100    0.415390
H      -2.389000   -0.931300    1.210590
H      -2.371800   -2.488000    0.361890
C      -3.845300   -2.342100    1.939090
H      -4.322300   -2.976400   -1.229610
H      -5.539700   -1.699790   -1.446710
C      -5.674600   -2.773300    0.433790
H       6.100000   -2.186000    0.634790
H       6.340400   -0.959600   -0.614410
C       5.251800   -2.716300   -1.285610
H       2.480510   -1.347100    0.998290
H       3.757200   -2.427100    1.582690
C       3.031200   -2.918100   -0.384610
H       0.721210    5.351300    0.495490
H      -3.204100   -2.857300    2.650590
H      -4.406200   -1.556300    2.457190
O      -4.762000   -3.347600    1.425090
H      -6.293300   -2.002590    0.904190
H      -6.304700   -3.595100    0.104490
H       4.876200   -2.208600   -2.179910
H       6.108800   -3.329700   -1.551210
O       4.240700   -3.637200   -0.779810
H       2.346100   -3.676000   -0.013010
H       2.592600   -2.407200   -1.242510
N      -2.780200    0.832500   -0.287710
N       3.153910    0.978400    0.643990
H      -1.879690    0.367400   -0.377910
H       3.255510    1.818500    1.192390
49
Energy: -1274079.0906627
N       0.177000    1.039310   -0.068800
C      -4.546000    0.520590    0.782300
C      -2.202100    0.665600   -0.135000
C       3.498310   -1.133480    0.618600
C       2.602800    1.120610    0.004400
C       1.278400    1.810210   -0.133900
C      -1.036800    1.613400   -0.180100
S      -5.169200    0.850990    2.359200
N      -5.097390   -0.308310   -0.121700
O      -2.121790   -0.496400   -0.558700
S       3.081010   -2.177180    1.925300
N       4.689810   -1.102580   -0.011100
O       3.671000    1.768920   -0.017400
C       1.220890    3.194910   -0.318300
C      -1.179510    2.993800   -0.375800
C      -4.847290   -0.278710   -1.586500
C      -6.202190   -1.225820    0.244300
C       5.861710   -1.842280    0.508900
C       4.931310   -0.534280   -1.362000
H       2.139190    3.760010   -0.360000
C      -0.032710    3.789710   -0.445100
H      -2.158110    3.435400   -0.497500
H      -4.020100    0.378690   -1.816700
H      -5.752500    0.119890   -2.055100
C      -4.589590   -1.691210   -2.105300
H      -7.135990   -0.830420   -0.164200
H      -6.284990   -1.253710    1.325900
C      -5.919990   -2.614710   -0.327600
H       6.023810   -2.726380   -0.113600
H       5.642510   -2.170880    1.519800
C       7.092210   -0.936770    0.472400
H       4.065200    0.020120   -1.697000
H       5.092110   -1.377680   -2.040800
C       6.177200    0.347030   -1.345000
H      -0.120010    4.855510   -0.600500
H      -4.523090   -1.697910   -3.190400
H      -3.668590   -2.082710   -1.672200
O      -5.720190   -2.555210   -1.771300
H      -5.034890   -3.045410    0.151300
H      -6.772190   -3.271020   -0.170800
H       6.964100   -0.102170    1.169400
H       7.985610   -1.496370    0.737700
O       7.327000   -0.423070   -0.872800
H       6.434100    0.673530   -2.349800
H       6.007800    1.211920   -0.702400
N      -3.363200    1.214390    0.411000
N       2.498210   -0.241990    0.158400
H       1.543610   -0.568390    0.279500
H      -3.235600    2.035900    0.984900
49
Energy: -1274086.0539658
N      -0.000010    1.336510    0.000100
C       3.221600   -1.089090    0.594300
C       2.441590    1.247210    0.142300
C      -3.221500   -1.089200   -0.594200
C      -2.441710    1.247200   -0.142200
C      -1.161410    2.022610   -0.060600
C       1.161290    2.022610    0.060700
S       2.726500   -2.193690    1.823100
N       4.420200   -1.077190   -0.017400
O       3.544090    1.833010    0.185000
S      -2.726100   -2.193900   -1.822600
N      -4.420300   -1.077200    0.017300
O      -3.544110    1.832900   -0.184900
C      -1.202410    3.419910   -0.060100
C       1.202290    3.419910    0.060100
C       4.713200   -0.422690   -1.319000
C       5.544600   -1.912980    0.461800
C      -5.544500   -1.912900   -0.462200
C      -4.713400   -0.422600    1.318800
H      -2.160810    3.912700   -0.109600
C      -0.000010    4.124510    0.000000
H       2.160790    3.912710    0.109500
H       3.881900    0.198810   -1.622800
H       4.842300   -1.220890   -2.056200
C       6.001590    0.389320   -1.218400
H       5.672700   -2.754080   -0.224500
H       5.291500   -2.304980    1.441600
C       6.819100   -1.070980    0.510600
H      -5.672700   -2.754200    0.224000
H      -5.291300   -2.304700   -1.442000
C      -6.819100   -1.071000   -0.511000
H      -3.882110    0.198900    1.622600
H      -4.842400   -1.220800    2.056000
C      -6.001810    0.389300    1.218200
H      -0.000010    5.205110   -0.000100
H       6.292190    0.775120   -2.192400
H       5.865190    1.212420   -0.515900
O       7.102300   -0.471780   -0.788800
H       6.720790   -0.285280    1.266900
H       7.678400   -1.693880    0.745400
H      -6.720910   -0.285300   -1.267200
H      -7.678400   -1.694000   -0.745800
O      -7.102400   -0.471900    0.788400
H      -6.292610    0.774900    2.192200
H      -5.865410    1.212400    0.515700
N       2.272390   -0.118190    0.184200
N      -2.272410   -0.118300   -0.184000
H       1.309900   -0.413790    0.284500
H      -1.309900   -0.413800   -0.284200
49
Energy: -1274085.0902054
N      -0.044500    1.455100   -0.339100
C       3.438400   -0.702410   -0.680000
C       2.405000    1.549990   -0.412400
C      -3.123900   -1.219800   -0.285100
C      -2.479400    1.203300   -0.229700
C      -1.252900    2.059300   -0.332800
C       1.065100    2.221590   -0.414600
S       3.195500   -1.911010   -1.883500
N       4.566000   -0.513510    0.035300
O       3.457100    2.220990   -0.425500
S      -2.622700   -2.484000   -1.343400
N      -4.287300   -1.176200    0.393100
O      -3.619400    1.712900   -0.261700
C      -1.394400    3.447600   -0.414500
C       1.004600    3.616500   -0.493100
C       4.651300    0.250690    1.302400
C       5.853400   -1.129510   -0.360600
C      -5.378200   -2.139200    0.119100
C      -4.545900   -0.354200    1.603200
H      -2.387000    3.870300   -0.412800
C      -0.245500    4.234000   -0.496700
H       1.926700    4.173490   -0.551500
H       3.658400    0.569790    1.600100
H       5.262700    1.136890    1.139000
C       5.250400   -0.640910    2.395100
H       6.551500   -0.317310   -0.577600
H       5.693000   -1.715610   -1.259500
C       6.401500   -1.989410    0.772500
H      -5.405700   -2.877900    0.924800
H      -5.159400   -2.654700   -0.810400
C      -6.708900   -1.391900    0.040800
H      -3.744200    0.355600    1.754600
H      -4.574400   -1.039900    2.455800
C      -5.891500    0.354900    1.478600
H      -0.323400    5.309690   -0.563500
H       5.443800   -0.059110    3.293200
H       4.558600   -1.456810    2.634500
O       6.535300   -1.192110    1.990800
H       5.741800   -2.843210    0.958400
H       7.401000   -2.347610    0.541300
H      -6.712200   -0.721800   -0.825100
H      -7.535500   -2.093100   -0.041000
O      -6.953300   -0.625400    1.257700
H      -6.148000    0.863500    2.404600
H      -5.856200    1.070600    0.656300
N       2.357100    0.171290   -0.405800
H       1.442300   -0.224210   -0.577900
N      -2.220100   -0.142600   -0.099700
H      -1.249500   -0.391100   -0.243600
114
Energy: -2761157.5785924
C       7.337480   -0.658650   -0.142100
C       6.726210    0.571560    0.085400
C       5.333210    0.622290    0.122700
N       4.587790   -0.475090   -0.054000
C       5.168260   -1.660810   -0.271700
C       6.555460   -1.796040   -0.324300
U       1.936090   -0.298140    0.025400
O       2.963650   -2.466460   -0.528000
C       4.200340   -2.797790   -0.458600
N       4.725910   -3.984700   -0.517000
C       4.037690   -5.147580   -0.761700
N       3.306780   -5.678770    0.251900
C       3.116590   -4.982860    1.534500
C       4.243290   -5.253090    2.536300
C       4.535740    1.874810    0.369900
N       5.212960    2.983390    0.420200
C       4.670090    4.203400    0.745600
N       4.227100    4.972610   -0.285500
C       4.229000    4.500810   -1.677300
C       2.870980    3.975540   -2.152200
O       0.133320    1.156700    0.601800
C       0.237040    2.040200    1.720800
U      -1.952500    0.133150    0.062600
N      -4.574690    0.543000   -0.047800
C      -5.053760    1.789810    0.035800
C      -6.419660    2.054340   -0.057700
C      -7.289180    0.981760   -0.239100
C      -6.783510   -0.313050   -0.321400
C      -5.403910   -0.492180   -0.222000
C      -3.996740    2.839890    0.244300
N      -4.392810    4.075900    0.161400
C      -3.572190    5.157080    0.386500
N      -2.656090    5.468160   -0.569200
C      -1.753060    6.611640   -0.409900
C      -2.218630    7.876850   -1.136700
C      -4.713240   -1.826890   -0.299200
N      -5.488260   -2.868580   -0.253000
C      -5.072990   -4.173290   -0.353500
N      -4.501400   -4.738000    0.742000
C      -4.196330   -6.169710    0.797400
C      -2.760540   -6.491440    0.379500
O      -1.926290    0.553650   -1.673600
O      -2.107310   -0.272650    1.796300
O      -0.157030   -1.377090   -0.425000
C      -0.273550   -2.284190   -1.520900
O      -2.817950    2.393660    0.476700
O      -3.434640   -1.784520   -0.382000
O       1.977400    0.165360   -1.698500
O       2.015780   -0.780840    1.743900
O       3.272640    1.707730    0.492200
S      -3.832570    6.103690    1.774100
S      -5.413910   -5.044780   -1.773000
C      -2.513100    4.666760   -1.799500
C      -3.613700    4.908980   -2.838500
C      -4.182090   -3.962410    1.951400
C      -5.361380   -3.851680    2.922500
S       4.707700    4.747500    2.353100
S       4.242370   -5.924790   -2.260400
C       3.728330    6.332120   -0.068000
C       4.826060    7.395300   -0.171000
C       2.683850   -7.000350    0.137400
C       1.244450   -6.940120   -0.376400
H      -0.570040    2.778120    1.684900
H       1.200050    2.558380    1.696600
H       0.160830    1.477700    2.659100
H      -0.245040   -1.741690   -2.473800
H      -1.221160   -2.828770   -1.456300
H       0.552430   -3.002410   -1.501800
H      -6.758640    3.078750    0.020000
H      -7.413130   -1.181240   -0.463400
H      -8.357980    1.154280   -0.315000
H       7.285530    1.484650    0.239200
H       6.976540   -2.774950   -0.510000
H       8.419880   -0.730880   -0.177500
H      -2.457820    3.611460   -1.536500
H      -1.541700    4.925440   -2.225800
H      -0.768670    6.302420   -0.774500
H      -1.671460    6.812740    0.656800
H      -3.814960   -2.979720    1.666200
H      -3.343000   -4.466830    2.437600
H      -4.897740   -6.682690    0.139300
H      -4.379140   -6.503000    1.825500
H      -3.443210    4.265080   -3.707000
H      -3.624870    5.948480   -3.178200
H      -4.594100    4.670300   -2.423700
H      -1.511620    8.692640   -0.951500
H      -3.199330    8.183170   -0.765900
H      -2.282840    7.727450   -2.218400
H      -5.063370   -3.282890    3.808700
H      -5.703410   -4.838870    3.249600
H      -6.198470   -3.336460    2.447800
H      -2.573360   -7.566940    0.467600
H      -2.032130   -5.968250    1.004900
H      -2.598330   -6.196240   -0.658200
H       3.269730    6.366930    0.919400
H       2.947940    6.516640   -0.812000
H       4.986780    3.723800   -1.765200
H       4.549510    5.341510   -2.304200
H       2.716740   -7.462650    1.130500
H       3.294940   -7.596970   -0.540200
H       2.162180   -5.326440    1.941900
H       2.999110   -3.917260    1.354500
H       4.397780    8.393610   -0.031500
H       5.318460    7.372690   -1.148400
H       5.576550    7.230680    0.604400
H       2.941580    3.648740   -3.194400
H       2.100000    4.749660   -2.095400
H       2.549360    3.125950   -1.549900
H       0.812930   -7.946010   -0.410000
H       1.225460   -6.522120   -1.383900
H       0.611860   -6.321610    0.265500
H       4.042300   -4.728480    3.475500
H       5.197090   -4.898710    2.141100
H       4.335360   -6.321790    2.755300
114
Energy: -2761155.9986114
U       1.983330    0.218370   -0.063960
U      -1.861140   -0.340480   -0.326840
O      -0.156530    1.248620    0.202970
O       0.262950   -1.450630   -0.176330
O       2.112610    0.010470    1.707580
O       2.693410    2.552500    0.128180
O       1.963900    0.434360   -1.832800
O       3.596020   -1.635340   -0.254880
N       4.578470    0.786420   -0.166740
O      -3.296130    1.648340   -0.200600
O      -1.702480   -0.097600   -2.082030
O      -2.773720   -2.595260   -0.716890
O      -2.129430   -0.603830    1.423850
N      -4.498620   -0.635560   -0.563140
C      -0.367250    2.295880    1.145600
C       0.424960   -2.764150    0.336300
C       3.852390    3.058350   -0.073570
C       4.874320   -1.583570   -0.175860
C       5.474760   -0.204620   -0.234430
C       4.976230    2.064300   -0.191010
C      -4.574320    1.725370   -0.214570
C      -4.000240   -2.964100   -0.761060
C      -5.297270    0.436830   -0.498630
C      -5.015550   -1.853020   -0.765190
H      -1.263370    2.860770    0.869790
H      -0.503500    1.883790    2.154370
H       0.493190    2.971050    1.153930
H       1.423180   -3.143640    0.092380
H       0.303280   -2.773120    1.429180
H      -0.321790   -3.432960   -0.104580
N       4.174420    4.311820   -0.191360
N       5.717100   -2.561480   -0.026340
C       6.841100    0.053340   -0.343040
C       6.323770    2.406150   -0.298710
N      -5.323420    2.766610    0.004620
N      -4.483860   -4.170520   -0.774650
C      -6.676570    0.331840   -0.674630
C      -6.384960   -2.043410   -0.950050
C       3.286910    5.344700    0.009250
C       5.390780   -3.894320    0.008550
C       7.261920    1.380170   -0.378570
H       7.526580   -0.781630   -0.399680
H       6.596970    3.452830   -0.310070
C      -4.824660    4.029390    0.227260
C      -3.743340   -5.325240   -0.829580
H      -7.277150    1.230550   -0.630950
C      -7.218500   -0.928970   -0.910690
H      -6.752440   -3.045650   -1.125290
S       3.192890    6.086480    1.535970
N       2.603720    5.792970   -1.074770
S       5.804790   -4.884860   -1.308710
N       4.844200   -4.379800    1.155290
H       8.318270    1.613860   -0.465450
S      -5.029990    5.217350   -0.968980
N      -4.276280    4.284930    1.446770
S      -3.734060   -6.235720   -2.263870
N      -3.136900   -5.742130    0.314060
H      -8.286860   -1.042430   -1.064740
C       1.712970    6.953630   -0.994230
C       2.713080    5.159100   -2.398190
C       4.476300   -3.508050    2.281910
C       4.629250   -5.814940    1.355030
C      -3.732040    5.606940    1.773040
C      -4.198140    3.248690    2.491720
C      -2.476450   -7.047280    0.400690
C      -3.143950   -4.937630    1.544970
H       1.291800    6.983930    0.009630
H       0.895060    6.786970   -1.700100
C       2.425510    8.274120   -1.300930
H       3.662790    4.627820   -2.435340
H       2.762370    5.966460   -3.138620
C       1.556480    4.211050   -2.726940
H       3.666670   -4.009740    2.818620
H       4.054570   -2.581100    1.901350
C       5.644170   -3.232060    3.233980
C       3.222940   -6.270120    0.960380
H       4.817890   -6.029880    2.413200
H       5.370830   -6.346330    0.758360
H      -3.457290    6.082790    0.833230
H      -2.818730    5.449760    2.354670
C      -4.703900    6.509570    2.539050
H      -3.457110    3.593650    3.216020
H      -3.799340    2.332530    2.058140
C      -5.527900    2.973390    3.203460
C      -0.980080   -6.983910    0.089080
H      -2.972790   -7.715850   -0.302930
H      -2.640140   -7.429420    1.414910
H      -3.037600   -3.885920    1.290830
H      -2.244050   -5.206560    2.104620
C      -4.388100   -5.171960    2.407760
H       1.712340    9.104090   -1.259210
H       3.209630    8.454970   -0.563150
H       2.875450    8.266520   -2.298730
H       1.698450    3.786190   -3.725370
H       1.509440    3.389690   -2.012760
H       0.593470    4.728690   -2.718650
H       5.311160   -2.596660    4.060560
H       6.043080   -4.160110    3.656060
H       6.450360   -2.718040    2.707450
H       3.105160   -7.341930    1.152230
H       2.453200   -5.738120    1.526450
H       3.056610   -6.088990   -0.102540
H      -4.238940    7.484480    2.719990
H      -5.612070    6.666360    1.952850
H      -4.979220    6.084670    3.508680
H      -5.388000    2.183620    3.948820
H      -5.902220    3.864350    3.714920
H      -6.283230    2.640800    2.489880
H      -0.530690   -7.977190    0.192670
H      -0.826140   -6.640420   -0.934900
H      -0.454640   -6.303180    0.764410
H      -4.332980   -4.566090    3.317770
H      -5.288900   -4.890010    1.859490
H      -4.477330   -6.222380    2.702790
114
Energy: -2761153.5333338
U       1.954200   -0.256950   -0.434390
O       1.949800   -0.345110   -2.210410
O       2.092500   -0.179460    1.348440
O      -0.174060   -1.354520   -0.314470
O       0.189390    1.361250   -0.306320
O       2.847730   -2.550690   -0.284360
O       3.428390    1.718230   -0.577840
N       4.595680   -0.619460   -0.485890
U      -1.937300    0.262830   -0.471000
C      -0.371330   -2.654070    0.228600
C       0.366270    2.617820    0.333490
C       4.066840   -2.935210   -0.235780
C       4.708840    1.765470   -0.584250
C       5.097380   -1.859530   -0.451620
C       5.409490    0.434450   -0.617870
O      -1.903110    0.334010   -2.247430
O      -2.101700    0.213080    1.310860
O      -3.392880   -1.720220   -0.618160
O      -2.848440    2.556870   -0.376450
N      -4.582020    0.601910   -0.509170
H       0.477090   -3.297950   -0.020520
H      -1.286050   -3.094400   -0.179500
H      -0.465120   -2.602390    1.323030
H       1.306250    3.074100    0.006850
H       0.396300    2.493920    1.425730
H      -0.460380    3.288070    0.078560
N       4.535370   -4.121390    0.017220
N       5.485070    2.806680   -0.536040
C       6.464420   -2.099070   -0.588240
C       6.788060    0.280410   -0.764050
C      -4.672850   -1.783490   -0.595240
C      -4.071910    2.923370   -0.277130
C      -5.388510   -0.460610   -0.615550
C      -5.095320    1.836780   -0.464790
C       3.772480   -5.247710    0.192570
C       5.081900    4.117740   -0.562520
H       6.819770   -3.120520   -0.565800
C       7.313400   -1.008570   -0.757160
H       7.400180    1.164000   -0.885480
N      -5.433570   -2.835100   -0.531500
N      -4.547900    4.100550   -0.000160
C      -6.771810   -0.320680   -0.725980
C      -6.467730    2.062810   -0.566890
S       3.393730   -6.244180   -1.125300
N       3.455570   -5.569280    1.481300
S       5.375980    5.045810   -1.954840
N       4.563230    4.643450    0.579540
H       8.380440   -1.162820   -0.882470
C      -5.005270   -4.139000   -0.572840
C      -3.813580    5.243330    0.188120
H      -7.378010   -1.210750   -0.828370
C      -7.309660    0.963260   -0.709690
H      -6.831420    3.081230   -0.538720
C       3.865300   -4.717560    2.607150
C       2.757340   -6.819300    1.795830
C       4.296550    3.822480    1.769510
C       4.280380    6.075760    0.705660
S      -5.314860   -5.065440   -1.962710
N      -4.448460   -4.659060    0.553060
S      -3.844850    6.459680   -0.997560
N      -3.181500    5.393080    1.383770
H      -8.381090    1.106410   -0.807480
H       4.750050   -4.165060    2.292620
H       4.165780   -5.385530    3.422900
C       2.793140   -3.740040    3.099590
H       3.051660   -7.103730    2.811810
H       3.122030   -7.580660    1.103440
C       1.231830   -6.736890    1.691900
H       3.925210    2.848500    1.459720
H       3.475960    4.303080    2.309130
C       5.515660    3.680410    2.686690
H       4.973840    6.607800    0.054020
H       4.493140    6.360050    1.742710
C       2.840760    6.437420    0.337160
C      -4.125760   -6.084750    0.661540
C      -4.175510   -3.840910    1.743710
C      -2.539690    6.654780    1.759920
C      -3.145440    4.323020    2.392110
H       3.201770   -3.119890    3.904340
H       1.918030   -4.264310    3.492200
H       2.467970   -3.078880    2.295510
H       0.792260   -7.713930    1.920400
H       0.940740   -6.461140    0.677740
H       0.815550   -6.004640    2.387310
H       5.257450    3.079060    3.564290
H       5.869160    4.656230    3.034810
H       6.332900    3.186210    2.158070
H       2.674570    7.511340    0.472440
H       2.117600    5.903020    0.958860
H       2.648660    6.187250   -0.707160
H      -4.818580   -6.629290    0.019700
H      -4.310090   -6.382360    1.700300
C      -2.684810   -6.405030    0.261230
H      -3.833020   -2.856420    1.434450
H      -3.333080   -4.306470    2.262200
C      -5.378440   -3.734190    2.686670
H      -2.694250    6.792350    2.836440
H      -3.055680    7.457440    1.232730
C      -1.047540    6.690400    1.426030
H      -2.236160    4.472840    2.980430
H      -3.028630    3.361990    1.896900
C      -4.370500    4.322170    3.312170
H      -2.487910   -7.475230    0.383750
H      -1.963040   -5.857180    0.872800
H      -2.519760   -6.141780   -0.784500
H      -5.115950   -3.134210    3.563920
H      -5.702210   -4.720730    3.033540
H      -6.217540   -3.254680    2.179130
H      -0.609860    7.640320    1.750840
H      -0.903890    6.594390    0.348790
H      -0.504410    5.880490    1.920900
H      -4.282290    3.521350    4.053190
H      -5.280560    4.157300    2.732570
H      -4.468330    5.272270    3.847190
110
Energy: -2944648.3982252
C       5.307420   -0.346060   -0.931480
C       6.628300   -0.671050   -1.237860
C       4.807400    1.055230   -0.709710
N       4.365830   -1.288090   -0.798700
C       6.956150   -2.014430   -1.402550
N       5.715820    1.986520   -0.644710
O       3.539330    1.178020   -0.593500
C       4.679330   -2.582100   -0.930540
U       1.837340   -0.578460   -0.361110
C       5.976210   -2.990430   -1.241390
C       5.405160    3.314000   -0.469270
C       3.527420   -3.522180   -0.692250
O       2.388100   -2.969890   -0.511040
O      -0.373430   -1.310230    0.192370
O       0.371800    1.306760   -0.195820
O       2.219890   -0.659870    1.383930
O       1.575320   -0.535210   -2.123100
N       4.976070    3.706760    0.762630
S       5.677680    4.401430   -1.743560
N       3.824470   -4.788230   -0.660610
C      -0.568120   -2.463000    1.006630
U      -1.838070    0.575430    0.360350
C       0.566340    2.458010   -1.012280
C       4.707920    2.790540    1.874880
C       4.605360    5.086730    1.071050
C       2.909800   -5.795330   -0.490740
N      -4.364550    1.290530    0.798970
O      -2.383640    2.968230    0.509880
O      -3.542810   -1.177670    0.596230
O      -2.223340    0.656650   -1.384140
O      -1.573350    0.532350    2.121960
C       5.365610    3.316890    3.149600
C       5.274080    5.530240    2.366960
N       2.551660   -6.090180    0.794440
S       2.375870   -6.691310   -1.825410
C      -5.308010    0.350370    0.931830
C      -4.675540    2.585200    0.930200
C      -3.521630    3.522900    0.691840
C      -4.810740   -1.052060    0.711000
O       4.977900    4.653510    3.451570
C       3.116020   -5.409320    1.962630
C       1.779020   -7.281220    1.140140
C      -6.628370    0.678070    1.237520
C      -5.971750    2.996170    1.240440
N      -3.816060    4.789620    0.661480
N      -5.721090   -1.981430    0.645530
C       2.029130   -5.155130    3.004140
C       0.749210   -6.948950    2.214460
C      -6.953650    2.022160    1.401530
C      -2.899630    5.795110    0.491380
C      -5.413120   -3.309640    0.470970
O       1.356260   -6.360500    3.363180
N      -2.540600    6.088840   -0.793810
S      -2.364120    6.690140    1.825920
N      -4.984640   -3.704050   -0.760630
S      -5.688380   -4.395840    1.745720
C      -3.108390    5.410490   -1.961840
C      -1.765930    7.278680   -1.139330
C      -4.715090   -2.789150   -1.873660
C      -4.616470   -5.084880   -1.068070
C      -2.024050    5.155800   -3.005850
C      -0.739120    6.945940   -2.216310
C      -5.374060   -3.315280   -3.147790
C      -5.286410   -5.528190   -2.363430
O      -1.349680    6.360360   -3.364600
O      -4.988890   -4.652860   -3.448790
H       0.005100   -3.302810    0.599750
H      -0.234940   -2.267590    2.034240
H      -1.628280   -2.732020    1.029640
H      -0.006300    3.298580   -0.606250
H       1.626650    2.726090   -1.036930
H       0.231920    2.261010   -2.039260
H      -6.171430    4.053670    1.350320
H      -7.352100   -0.118840    1.344520
H       6.177930   -4.047500   -1.351670
H       7.972260   -2.299770   -1.655370
H       7.350400    0.127340   -1.344870
H      -7.969320    2.309610    1.653750
H      -1.282460    7.643920   -0.234370
H      -2.447990    8.059510   -1.508120
H       0.020120    6.263230   -1.810940
H      -0.243710    7.856680   -2.559710
H      -1.304340    4.422190   -2.621540
H      -2.468890    4.763360   -3.922440
H      -3.557610    4.469130   -1.660390
H      -3.893390    6.045650   -2.399360
H       3.901140   -6.042650    2.402580
H       3.564380   -4.467660    1.660870
H       2.471320   -4.760640    3.921120
H       1.308840   -4.423390    2.617340
H       0.254850   -7.860100    2.558240
H      -0.010430   -6.268280    1.806390
H       2.462100   -8.059770    1.511790
H       1.298300   -7.648990    0.234740
H      -4.922580   -5.713630   -0.232980
H      -3.525890   -5.145350   -1.174030
H      -6.376700   -5.577970   -2.216830
H      -4.924980   -6.515580   -2.658760
H      -5.111000   -1.803770   -1.644740
H      -3.632590   -2.697830   -2.013920
H      -6.469520   -3.262740   -3.044340
H      -5.071000   -2.707740   -4.002870
H       5.063430    2.708100    4.004110
H       6.461180    3.266420    3.046380
H       4.910720    6.516730    2.662920
H       6.364320    5.582170    2.220740
H       3.514640    5.145220    1.176610
H       4.910760    5.716640    0.236570
H       3.625540    2.697110    2.014750
H       5.105700    1.806050    1.645350
110
Energy: -2944652.1636711
C      -1.302840   -5.210080    0.015940
C      -1.871900   -6.478430    0.123280
C       0.149750   -4.907090    0.261670
N      -2.033220   -4.139890   -0.320360
C      -3.234460   -6.614200   -0.130370
N       0.865890   -5.875380    0.756310
O       0.523270   -3.719240   -0.035430
C      -3.346100   -4.260410   -0.548330
U      -0.860650   -1.762870   -0.539740
C      -3.990240   -5.494960   -0.469300
C       2.214300   -5.747900    0.997590
C      -4.034770   -2.966200   -0.887370
O      -3.276170   -1.936760   -0.967550
O      -1.172780    0.595590   -0.839720
O       1.258940   -0.667100   -0.424890
O      -1.184860   -1.589460    1.209380
O      -0.589010   -2.013620   -2.284380
N       2.600140   -4.979080    2.052250
S       3.306900   -6.634860    0.048200
N      -5.324240   -3.031930   -1.052420
C      -1.981210    1.118760   -1.890970
U       0.881230    1.688580   -0.248980
C       2.409350   -1.233240   -1.043520
C       1.684480   -4.185870    2.878070
C       4.001920   -4.763350    2.407730
C      -6.095810   -1.964700   -1.441910
N       2.076410    4.034470    0.119350
O       3.327820    1.748580    0.010690
O      -0.504180    3.715440   -0.143260
O       1.165130    1.922740   -1.997290
O       0.633110    1.545020    1.511790
C       1.970300   -4.441000    4.357260
C       4.204900   -5.006950    3.898830
N      -6.339210   -0.986900   -0.527120
S      -6.790030   -1.974610   -2.991490
C       1.338770    5.146320    0.218840
C       3.411960    4.100860    0.175070
C       4.099220    2.768350    0.043840
C      -0.146080    4.905640    0.163470
O       3.333590   -4.209470    4.697170
C      -5.787000   -0.963160    0.830390
C      -7.215080    0.152090   -0.793000
C       1.926360    6.400840    0.379630
C       4.076580    5.316210    0.333390
N       5.396330    2.803280   -0.045320
N      -0.892870    5.924170    0.467550
C      -5.093420    0.373250    1.086410
C      -6.477460    1.451410   -0.481540
C       3.315290    6.477750    0.434890
C       6.198440    1.693660   -0.117080
C      -2.262870    5.929120    0.489820
O      -5.986390    1.466400    0.857020
N       6.392990    1.156680   -1.357520
S       6.994080    1.129680    1.268280
N      -2.861900    5.422680    1.605520
S      -3.124430    6.669170   -0.770540
C       5.810520    1.719130   -2.578960
C       7.396810    0.127940   -1.620030
C      -2.114800    4.859520    2.734570
C      -4.277170    5.639210    1.904830
C       5.315980    0.600550   -3.492680
C       6.836840   -0.923720   -2.571640
C      -2.828220    3.621500    3.271020
C      -4.901670    4.377840    2.491010
O       6.351770   -0.338360   -3.778520
O      -4.176990    3.911600    3.631220
H      -2.886450    0.512740   -2.006020
H      -2.268980    2.150330   -1.660510
H      -1.434610    1.112920   -2.841620
H       3.308360   -0.721640   -0.685980
H       2.479150   -2.297530   -0.798550
H       2.348480   -1.131600   -2.135320
H       5.157510    5.317970    0.375690
H       1.287160    7.270230    0.455670
H      -5.049930   -5.544150   -0.681030
H      -3.705120   -7.590100   -0.068200
H      -1.237740   -7.313520    0.389360
H       3.802940    7.439390    0.558530
H       7.685570   -0.316200   -0.668470
H       8.285040    0.596720   -2.069480
H       6.029190   -1.481380   -2.078130
H       7.621260   -1.626140   -2.861680
H       4.464520    0.090000   -3.025890
H       4.995180    1.011810   -4.451690
H       4.987160    2.380210   -2.325840
H       6.578460    2.306400   -3.104480
H      -6.613850   -1.086470    1.544250
H      -5.087300   -1.780560    0.967390
H      -4.778640    0.445830    2.128860
H      -4.211440    0.460280    0.441650
H      -7.153950    2.304330   -0.572320
H      -5.645690    1.583610   -1.186400
H      -8.107280    0.072290   -0.155790
H      -7.520870    0.111670   -1.837320
H      -4.778300    5.931600    0.983280
H      -4.364070    6.466190    2.625940
H      -4.953880    3.584990    1.735500
H      -5.915630    4.590290    2.837890
H      -1.110640    4.591930    2.422530
H      -2.043500    5.614700    3.531460
H      -2.800040    2.824980    2.516390
H      -2.330990    3.264830    4.175060
H       1.379320   -3.760890    4.973860
H       1.699140   -5.478230    4.610850
H       5.221510   -4.736320    4.191980
H       4.041260   -6.072430    4.124290
H       4.274570   -3.730220    2.159010
H       4.613440   -5.440570    1.813100
H       1.813160   -3.124030    2.642670
H       0.656680   -4.459550    2.657700
110
Energy: -2944646.4321627
C       3.076110   -4.476980   -0.567910
C       4.054310   -5.464800   -0.677690
C       1.624470   -4.748700   -0.280130
N       3.374000   -3.178240   -0.685380
C       5.368910   -5.069400   -0.912180
N       1.333790   -5.966670    0.073110
O       0.840490   -3.742330   -0.377050
C       4.639190   -2.790570   -0.883190
U       1.417010   -1.363040   -0.656590
C       5.676010   -3.714560   -1.009710
C       0.074100   -6.401010    0.392550
C       4.822310   -1.298360   -0.939810
O       3.745640   -0.607870   -0.920230
O       0.903790    0.972230   -0.641340
O      -0.955210   -1.024780   -0.536480
O       1.324600   -1.519510   -2.425640
O       1.621890   -1.323290    1.120730
N      -0.393370   -6.084900    1.637940
S      -0.779660   -7.386930   -0.689120
N       6.053810   -0.876520   -0.986690
C       1.846510    2.029050   -0.523240
U      -1.480500    1.308060   -0.657000
C      -1.875070   -1.993170   -0.052860
C       0.397620   -5.361910    2.638010
C      -1.613240   -6.671190    2.189160
C       6.396070    0.449450   -1.085690
N      -3.420210    3.135310   -0.649660
O      -3.823480    0.560540   -0.809230
O      -0.875340    3.682190   -0.488120
O      -1.628140    1.298230    1.126340
O      -1.450050    1.420780   -2.431810
C      -0.479620   -4.359000    3.382350
C      -2.407060   -5.617140    2.953750
N       6.229650    1.231460    0.020660
S       7.110250    1.015880   -2.514550
C      -3.108930    4.433610   -0.555090
C      -4.695000    2.754890   -0.791240
C      -4.892360    1.263030   -0.835920
C      -1.642190    4.696990   -0.353110
O      -1.619340   -4.990460    3.963910
C       5.600160    0.778790    1.263150
C       6.557940    2.655020    0.040080
C      -4.084330    5.427340   -0.626030
C      -5.729660    3.686190   -0.878170
N      -6.128180    0.857600   -0.869870
N      -1.316630    5.919630   -0.044140
C       6.463140    1.179680    2.458650
C       7.392180    2.982310    1.272600
C      -5.410350    5.039160   -0.799500
C      -6.520840   -0.450350   -0.992680
C      -0.020330    6.318970    0.169740
O       6.747660    2.575480    2.478970
N      -6.562540   -1.194640    0.151690
S      -7.048070   -1.035230   -2.491570
N       0.571900    5.935490    1.337110
S       0.725640    7.355890   -0.945720
C      -6.201180   -0.673060    1.471170
C      -7.169650   -2.521760    0.206720
C      -0.036740    5.022030    2.307680
C       1.951970    6.278680    1.673550
C      -5.354520   -1.695250    2.226310
C      -6.283570   -3.469750    1.006460
C       0.116680    5.585840    3.718920
C       2.029550    6.800320    3.103470
O      -6.009330   -2.960500    2.311000
O       1.472290    5.882220    4.041510
H       1.894670    2.381370    0.516890
H       2.842600    1.688850   -0.821400
H       1.556230    2.876070   -1.151920
H      -2.009600   -1.880870    1.032860
H      -2.847270   -1.866620   -0.540690
H      -1.506240   -3.004040   -0.252640
H      -6.742230    3.329400   -1.010440
H      -3.780490    6.463010   -0.552690
H       6.679310   -3.350950   -1.186960
H       6.151300   -5.814210   -1.016360
H       3.761790   -6.501950   -0.582870
H      -6.191870    5.788450   -0.874440
H      -7.305850   -2.876090   -0.814150
H      -8.156790   -2.447090    0.686980
H      -5.341420   -3.640320    0.467510
H      -6.785820   -4.429100    1.148910
H      -4.383900   -1.806950    1.727540
H      -5.186510   -1.364200    3.253000
H      -5.649480    0.255910    1.362640
H      -7.120390   -0.468080    2.040240
H       4.603760    1.226530    1.349320
H       5.485360   -0.301370    1.244880
H       5.938840    0.958630    3.390680
H       7.406940    0.612410    2.438560
H       7.543000    4.060890    1.355180
H       8.374420    2.491100    1.195720
H       5.626180    3.234990    0.057330
H       7.097960    2.892490   -0.875720
H       2.299170    7.028090    0.963190
H       2.576030    5.381490    1.570830
H       1.503000    7.764820    3.173470
H       3.071180    6.945310    3.398250
H      -1.092240    4.896550    2.082280
H       0.445050    4.040520    2.236980
H      -0.492450    6.497810    3.819990
H      -0.222110    4.852410    4.453460
H       0.079380   -3.906560    4.203630
H      -0.797770   -3.565640    2.694510
H      -3.255430   -6.078090    3.463820
H      -2.787410   -4.858220    2.256520
H      -1.344200   -7.494850    2.867430
H      -2.196130   -7.081000    1.365550
H       0.815310   -6.085030    3.354690
H       1.219430   -4.840050    2.158570
