# Supplementary material for: Bimetallic Uranium Complexes with 2,6-Dipicolinoylbis(N,N-Dialkylthioureas)
Source: Molecules. 2024 Oct 22;29(21):5001. doi: 10.3390/molecules29215001 (PMC11548025; doi:10.3390/molecules29215001)
Supplement: Supplementary file 1 [file molecules-29-05001-s001.zip › UO2_thiourea.cif]

# 1. SUBMISSION DETAILS


data_global

_publ_contact_author          # Name and address of author for correspondence
;
      Ulrich Abram
      Freie Universitaet Berlin     
      Institute of Chemistry             
      Fabeckstrasse 34-36                     
      D-14195 Berlin         
      Germany                          
;
_publ_contact_author_phone        '0049 (0)30 838 54002'
_publ_contact_author_fax          '0049 (0)30 838 4 54002'
_publ_contact_author_email        'ulrich.abram@fu-berlin.de'

_publ_requested_journal           'Molecules' 


#=============================================================================

# 2. TITLE AND AUTHOR LIST

_publ_section_title
;
Bimetallic uranium complexes with 2,6-dipicolinoylbis(N,N-dialkylthioureas)
;
# The loop structure below should contain the names and addresses of all
# authors, in the required order of publication. Repeat as necessary.

loop_
 _publ_author_name
 _publ_author_address
 
 'Njiki Noufele, Christelle'
;     Freie Universitaet  Berlin     
      Institute of Chemistry and Biochemistry            
      Fabeckstrasse 34-36                     
      D-14195 Berlin         
      Germany                          
;

 

      'Hagenbach, Adelheid'
;     Freie Universitaet  Berlin     
      Institute of Chemistry and Biochemistry            
      Fabeckstrasse 34-36                     
      D-14195 Berlin         
      Germany                          
;

   

      'Abram, Ulrich'
;     Freie Universitaet  Berlin     
      Institute of Chemistry and Biochemistry            
      Fabeckstrasse 34-36                     
      D-14195 Berlin         
      Germany                          
;
###################### Structure 1 ####################

data_Et2_antianti_1
# end Validation Reply Form
_audit_creation_date               2024-08-12
_audit_creation_method
;
Olex2 1.5
(compiled 2024.01.12 svn.r2f8d729c for OlexSys, GUI svn.r6928)
;
_shelx_SHELXL_version_number       '2018/3'
_audit_contact_author_address      ?
_audit_contact_author_email        ?
_audit_contact_author_name         ''
_audit_contact_author_phone        ?
_publ_contact_author_id_orcid      ?
_publ_section_references
;
Dolomanov, O.V., Bourhis, L.J., Gildea, R.J, Howard, J.A.K. & Puschmann, H.
 (2009), J. Appl. Cryst. 42, 339-341.

Sheldrick, G.M. (2015). Acta Cryst. A71, 3-8.

Sheldrick, G.M. (2015). Acta Cryst. C71, 3-8.
;
_chemical_name_common              ?
_chemical_name_systematic          ?
_chemical_formula_moiety           'C36 H52 N10 O10 S4 U2, 2(C6 H16 N)'
_chemical_formula_sum              'C48 H84 N12 O10 S4 U2'
_chemical_formula_weight           1593.57
_chemical_melting_point            ?
loop_
  _atom_type_symbol
  _atom_type_description
  _atom_type_scat_dispersion_real
  _atom_type_scat_dispersion_imag
  _atom_type_scat_source
 'C' 'C' 0.0033 0.0016 'International Tables Vol C Tables 4.2.6.8 and 6.1.1.4'
 'H' 'H' 0.0000 0.0000 'International Tables Vol C Tables 4.2.6.8 and 6.1.1.4'
 'N' 'N' 0.0061 0.0033 'International Tables Vol C Tables 4.2.6.8 and 6.1.1.4'
 'O' 'O' 0.0106 0.0060 'International Tables Vol C Tables 4.2.6.8 and 6.1.1.4'
 'S' 'S' 0.1246 0.1234 'International Tables Vol C Tables 4.2.6.8 and 6.1.1.4'
 'U' 'U' -9.6767 9.6646 'International Tables Vol C Tables 4.2.6.8 and 6.1.1.4'

_shelx_space_group_comment
;
The symmetry employed for this shelxl refinement is uniquely defined
by the following loop, which should always be used as a source of
symmetry information in preference to the above space-group names.
They are only intended as comments.
;
_space_group_crystal_system        'monoclinic'
_space_group_IT_number             15
_space_group_name_H-M_alt          'C 1 2/c 1'
_space_group_name_Hall             '-C 2yc'
loop_
  _space_group_symop_operation_xyz
 'x, y, z'
 '-x, y, -z+1/2'
 'x+1/2, y+1/2, z'
 '-x+1/2, y+1/2, -z+1/2'
 '-x, -y, -z'
 'x, -y, z-1/2'
 '-x+1/2, -y+1/2, -z'
 'x+1/2, -y+1/2, z-1/2'

_cell_length_a                     33.452(2)
_cell_length_b                     9.702(2)
_cell_length_c                     22.278(2)
_cell_angle_alpha                  90
_cell_angle_beta                   119.96(2)
_cell_angle_gamma                  90
_cell_volume                       6264.2(18)
_cell_formula_units_Z              4
_cell_measurement_reflns_used      8874
_cell_measurement_temperature      346.30
_cell_measurement_theta_max        29.21
_cell_measurement_theta_min        4.69
_shelx_estimated_absorpt_T_max     ?
_shelx_estimated_absorpt_T_min     ?
_exptl_absorpt_coefficient_mu      5.357
_exptl_absorpt_correction_T_max    0.6468
_exptl_absorpt_correction_T_min    0.2357
_exptl_absorpt_correction_type     'integration'
_exptl_absorpt_process_details     'STOE X-SHADE'
_exptl_absorpt_special_details     ?
_exptl_crystal_colour              'yellow'
_exptl_crystal_density_diffrn      1.690
_exptl_crystal_density_meas        ?
_exptl_crystal_density_method      ?
_exptl_crystal_description         'rhombus'
_exptl_crystal_F_000               3136
_exptl_crystal_size_max            0.22
_exptl_crystal_size_mid            0.22
_exptl_crystal_size_min            0.04
_exptl_transmission_factor_max     ?
_exptl_transmission_factor_min     ?
_diffrn_reflns_av_R_equivalents    0.0659
_diffrn_reflns_av_unetI/netI       0.0543
_diffrn_reflns_Laue_measured_fraction_full  0.991
_diffrn_reflns_Laue_measured_fraction_max  0.991
_diffrn_reflns_limit_h_max         38
_diffrn_reflns_limit_h_min         -38
_diffrn_reflns_limit_k_max         10
_diffrn_reflns_limit_k_min         -11
_diffrn_reflns_limit_l_max         24
_diffrn_reflns_limit_l_min         -25
_diffrn_reflns_number              22207
_diffrn_reflns_point_group_measured_fraction_full  0.991
_diffrn_reflns_point_group_measured_fraction_max  0.991
_diffrn_reflns_theta_full          24.496
_diffrn_reflns_theta_max           24.496
_diffrn_reflns_theta_min           4.703
_diffrn_ambient_temperature        346.30
_diffrn_detector_area_resol_mean   ?
_diffrn_measured_fraction_theta_full  0.991
_diffrn_measured_fraction_theta_max  0.991
_diffrn_measurement_device_type    'STOE IPDS T2'
_diffrn_measurement_method         'rotation method'
_diffrn_radiation_type             MoK\a
_diffrn_radiation_wavelength       0.71073
_diffrn_source                     ?
_reflns_Friedel_coverage           0.000
_reflns_Friedel_fraction_full      .
_reflns_Friedel_fraction_max       .
_reflns_number_gt                  3765
_reflns_number_total               5164
_reflns_special_details
;
 Reflections were merged by SHELXL according to the crystal
 class for the calculation of statistics and refinement.
 
 _reflns_Friedel_fraction is defined as the number of unique
 Friedel pairs measured divided by the number that would be
 possible theoretically, ignoring centric projections and
 systematic absences.
;
_reflns_threshold_expression       'I > 2\s(I)'
_computing_cell_refinement         'STOE X-Area'
_computing_data_collection         'STOE X-AREA'
_computing_data_reduction          'STOE X-RED'
_computing_molecular_graphics      'Olex2 1.5 (Dolomanov et al., 2009)'
_computing_publication_material    'Olex2 1.5 (Dolomanov et al., 2009)'
_computing_structure_refinement    'SHELXL 2018/3 (Sheldrick, 2015)'
_computing_structure_solution      'SHELXT  (Sheldrick, 2015)'
_refine_diff_density_max           2.192
_refine_diff_density_min           -1.899
_refine_diff_density_rms           0.132
_refine_ls_extinction_coef         0.00044(7)
_refine_ls_extinction_expression  
 'Fc^*^=kFc[1+0.001xFc^2^\l^3^/sin(2\q)]^-1/4^'
_refine_ls_extinction_method       'SHELXL-2018/3 (Sheldrick 2018)'
_refine_ls_goodness_of_fit_ref     1.051
_refine_ls_hydrogen_treatment      constr
_refine_ls_matrix_type             full
_refine_ls_number_parameters       320
_refine_ls_number_reflns           5164
_refine_ls_number_restraints       311
_refine_ls_R_factor_all            0.0760
_refine_ls_R_factor_gt             0.0496
_refine_ls_restrained_S_all        1.037
_refine_ls_shift/su_max            0.001
_refine_ls_shift/su_mean           0.000
_refine_ls_structure_factor_coef   Fsqd
_refine_ls_weighting_details      
 'w=1/[\s^2^(Fo^2^)+(0.0714P)^2^] where P=(Fo^2^+2Fc^2^)/3'
_refine_ls_weighting_scheme        calc
_refine_ls_wR_factor_gt            0.1146
_refine_ls_wR_factor_ref           0.1241
_refine_special_details            ?
_olex2_refinement_description
;
1. Fixed Uiso
 At 1.2 times of:
  All C(H) groups, All C(H,H) groups, All N(H) groups
 At 1.5 times of:
  All C(H,H,H) groups
2. Restrained distances
 C52-O51
 1.5 with sigma of 0.02
3. Uiso/Uaniso restraints and constraints
Uanis(S1) = Uanis(S11)
Uanis(C7) = Uanis(C8) = Uanis(C9B) = Uanis(C10A) = Uanis(C10B) = Uanis(C9A) =
Uanis(C18B) = Uanis(C18A) = Uanis(C3) = Uanis(C9)
Uanis(O51) = Uanis(C52)
Uanis(C17A) = Uanis(C17B)
4. Rigid body (RIGU) restrains
 All non-hydrogen atoms
 with sigma for 1-2 distances of 0.004 and sigma for 1-3 distances of 0.004
5. Others
 Sof(C9B)=Sof(H9BA)=Sof(H9BB)=Sof(C10B)=Sof(H10D)=Sof(H10E)=Sof(H10F)=1-FVAR(1)
 Sof(C9A)=Sof(H9AA)=Sof(H9AB)=Sof(C10A)=Sof(H10A)=Sof(H10B)=Sof(H10C)=FVAR(1)
 Sof(C18B)=Sof(H18D)=Sof(H18E)=Sof(H18F)=Sof(C17B)=Sof(H17C)=Sof(H17D)=1-FVAR(2)
 Sof(C17A)=Sof(H17A)=Sof(H17B)=Sof(C18A)=Sof(H18A)=Sof(H18B)=Sof(H18C)=FVAR(2)
6.a Ternary CH refined with riding coordinates:
 N10(H10)
6.b Secondary CH2 refined with riding coordinates:
 C7(H7A,H7B), C9A(H9AA,H9AB), C9B(H9BA,H9BB), C17A(H17A,H17B), C17B(H17C,H17D),
  C3(H3A,H3B), C93(H93A,H93B), C91(H91A,H91B), C95(H95A,H95B)
6.c Aromatic/amide H refined with riding coordinates:
 C42(H42), C43(H43), C44(H44)
6.d Idealised Me refined as rotating group:
 C8(H8A,H8B,H8C), C10A(H10A,H10B,H10C), C10B(H10D,H10E,H10F), C18A(H18A,H18B,
 H18C), C18B(H18D,H18E,H18F), C52(H52A,H52B,H52C), C9(H9A,H9B,H9C), C96(H96A,
 H96B,H96C), C92(H92A,H92B,H92C), C94(H94A,H94B,H94C)
;
_atom_sites_solution_hydrogens     geom
_atom_sites_solution_primary       dual
_atom_sites_solution_secondary     ?
loop_
  _atom_site_label
  _atom_site_type_symbol
  _atom_site_fract_x
  _atom_site_fract_y
  _atom_site_fract_z
  _atom_site_U_iso_or_equiv
  _atom_site_adp_type
  _atom_site_occupancy
  _atom_site_site_symmetry_order
  _atom_site_calc_flag
  _atom_site_refinement_flags_posn
  _atom_site_refinement_flags_adp
  _atom_site_refinement_flags_occupancy
  _atom_site_disorder_assembly
  _atom_site_disorder_group
 U1 U 0.23604(2) 0.85189(4) 0.05959(2) 0.04728(17) Uani 1 1 d . . . . .
 O2 O 0.2306(3) 0.6952(7) 0.0954(4) 0.0653(19) Uani 1 1 d . . . . .
 O3 O 0.2409(3) 1.0081(8) 0.0235(4) 0.073(2) Uani 1 1 d . . . . .
 S1 S 0.40231(13) 0.8460(5) 0.2986(2) 0.0976(8) Uani 1 1 d . . . . .
 C2 C 0.3791(4) 1.0033(13) 0.2871(6) 0.069(3) Uani 1 1 d . . . . .
 N3 N 0.3333(3) 1.0238(9) 0.2734(4) 0.057(2) Uani 1 1 d . . . . .
 C4 C 0.2988(3) 0.9836(10) 0.2166(4) 0.047(2) Uani 1 1 d . . . . .
 O5 O 0.2995(2) 0.9220(8) 0.1659(3) 0.0560(17) Uani 1 1 d . . . . .
 N6 N 0.4017(4) 1.1187(13) 0.2938(8) 0.107(4) Uani 1 1 d . . . . .
 C7 C 0.3812(6) 1.2623(19) 0.2904(9) 0.118(2) Uani 1 1 d . . . . .
 H7A H 0.357759 1.257904 0.305101 0.141 Uiso 1 1 calc R U . . .
 H7B H 0.405684 1.327799 0.320928 0.141 Uiso 1 1 calc R U . . .
 C8 C 0.3602(6) 1.3053(19) 0.2183(9) 0.118(2) Uani 1 1 d . . . . .
 H8A H 0.340260 1.231481 0.188268 0.177 Uiso 1 1 calc R U . . .
 H8B H 0.384448 1.324723 0.207024 0.177 Uiso 1 1 calc R U . . .
 H8C H 0.341787 1.388617 0.211169 0.177 Uiso 1 1 calc R U . . .
 S11 S 0.07680(13) 1.0970(5) -0.1085(2) 0.0976(8) Uani 1 1 d . . . . .
 C12 C 0.0696(4) 1.0012(14) -0.0519(6) 0.082(4) Uani 1 1 d . . . . .
 N13 N 0.0987(3) 1.0187(10) 0.0195(5) 0.069(2) Uani 1 1 d . . . . .
 C14 C 0.1405(4) 0.9723(11) 0.0477(5) 0.057(2) Uani 1 1 d . . . . .
 O15 O 0.1577(3) 0.8953(8) 0.0197(3) 0.0636(19) Uani 1 1 d . . . . .
 N16 N 0.0358(4) 0.9130(12) -0.0702(6) 0.088(3) Uani 1 1 d . . . . .
 C41 C 0.2522(3) 1.0176(10) 0.2044(4) 0.046(2) Uani 1 1 d . . . . .
 C42 C 0.2429(4) 1.0898(11) 0.2501(5) 0.055(2) Uani 1 1 d . . . . .
 H42 H 0.267191 1.114718 0.294795 0.066 Uiso 1 1 calc R U . . .
 C43 C 0.1981(4) 1.1246(11) 0.2298(5) 0.062(3) Uani 1 1 d . . . . .
 H43 H 0.191472 1.173908 0.260606 0.075 Uiso 1 1 calc R U . . .
 C44 C 0.1623(3) 1.0883(12) 0.1643(5) 0.059(3) Uani 1 1 d . . . . .
 H44 H 0.131328 1.113755 0.149453 0.070 Uiso 1 1 calc R U . . .
 C45 C 0.1735(3) 1.0136(10) 0.1215(5) 0.051(2) Uani 1 1 d . . . . .
 N46 N 0.2180(3) 0.9798(8) 0.1416(3) 0.0449(17) Uani 1 1 d . . . . .
 C9A C 0.4526(17) 1.123(4) 0.329(3) 0.118(2) Uani 0.49(3) 1 d . . P A 1
 H9AA H 0.465481 1.051209 0.364977 0.141 Uiso 0.49(3) 1 calc R U P A 1
 H9AB H 0.463372 1.213818 0.351826 0.141 Uiso 0.49(3) 1 calc R U P A 1
 C10A C 0.4709(15) 1.102(4) 0.279(2) 0.118(2) Uani 0.49(3) 1 d . . P A 1
 H10A H 0.457540 1.170997 0.242244 0.177 Uiso 0.49(3) 1 calc R U P A 1
 H10B H 0.462418 1.009370 0.258764 0.177 Uiso 0.49(3) 1 calc R U P A 1
 H10C H 0.504596 1.110804 0.304469 0.177 Uiso 0.49(3) 1 calc R U P A 1
 C9B C 0.4437(15) 1.116(4) 0.287(2) 0.118(2) Uani 0.51(3) 1 d . . P A 2
 H9BA H 0.444132 1.032831 0.261605 0.141 Uiso 0.51(3) 1 calc R U P A 2
 H9BB H 0.445276 1.198898 0.262391 0.141 Uiso 0.51(3) 1 calc R U P A 2
 C10B C 0.4804(15) 1.114(4) 0.356(2) 0.118(2) Uani 0.51(3) 1 d . . P A 2
 H10D H 0.507974 1.075750 0.357334 0.177 Uiso 0.51(3) 1 calc R U P A 2
 H10E H 0.471970 1.056335 0.384140 0.177 Uiso 0.51(3) 1 calc R U P A 2
 H10F H 0.486818 1.207883 0.374507 0.177 Uiso 0.51(3) 1 calc R U P A 2
 C17A C 0.037(2) 0.812(6) -0.021(4) 0.105(5) Uani 0.42(3) 1 d . . P B 3
 H17A H 0.045697 0.721876 -0.032100 0.126 Uiso 0.42(3) 1 calc R U P B 3
 H17B H 0.062531 0.838858 0.025883 0.126 Uiso 0.42(3) 1 calc R U P B 3
 C18A C 0.0000(15) 0.798(5) -0.018(2) 0.118(2) Uani 0.42(3) 1 d . . P B 3
 H18A H -0.012440 0.889154 -0.017543 0.177 Uiso 0.42(3) 1 calc R U P B 3
 H18B H 0.006572 0.747089 0.023561 0.177 Uiso 0.42(3) 1 calc R U P B 3
 H18C H -0.022747 0.747182 -0.059297 0.177 Uiso 0.42(3) 1 calc R U P B 3
 C18B C 0.0429(11) 0.716(4) -0.0042(17) 0.118(2) Uani 0.58(3) 1 d . . P B 4
 H18D H 0.025958 0.660375 -0.046357 0.177 Uiso 0.58(3) 1 calc R U P B 4
 H18E H 0.038512 0.677012 0.032635 0.177 Uiso 0.58(3) 1 calc R U P B 4
 H18F H 0.075848 0.715352 0.010409 0.177 Uiso 0.58(3) 1 calc R U P B 4
 C17B C 0.0256(14) 0.858(4) -0.018(2) 0.105(5) Uani 0.58(3) 1 d . . P B 4
 H17C H -0.008032 0.859683 -0.036080 0.126 Uiso 0.58(3) 1 calc R U P B 4
 H17D H 0.041101 0.914027 0.024473 0.126 Uiso 0.58(3) 1 calc R U P B 4
 O51 O 0.2024(3) 0.7504(10) -0.0512(4) 0.085(2) Uani 1 1 d D . . . .
 C52 C 0.1666(4) 0.8455(13) -0.1193(6) 0.085(2) Uani 1 1 d D . . . .
 H52A H 0.139122 0.868313 -0.116136 0.127 Uiso 1 1 calc R U . . .
 H52B H 0.157333 0.793515 -0.161959 0.127 Uiso 1 1 calc R U . . .
 H52C H 0.182132 0.930637 -0.119839 0.127 Uiso 1 1 calc R U . . .
 C3 C 0.0045(6) 0.8733(19) -0.1466(10) 0.118(2) Uani 1 1 d . . . . .
 H3A H 0.020818 0.883793 -0.173160 0.141 Uiso 1 1 calc R U . . .
 H3B H -0.006645 0.777269 -0.151129 0.141 Uiso 1 1 calc R U . . .
 C9 C -0.0320(6) 0.9681(19) -0.1690(9) 0.118(2) Uani 1 1 d . . . . .
 H9A H -0.050642 0.965920 -0.219632 0.177 Uiso 1 1 calc R U . . .
 H9B H -0.019545 1.060969 -0.153767 0.177 Uiso 1 1 calc R U . . .
 H9C H -0.051391 0.943307 -0.149044 0.177 Uiso 1 1 calc R U . . .
 N10 N 0.1639(5) 0.4648(14) -0.0059(7) 0.108(3) Uani 1 1 d . . . . .
 H10 H 0.187670 0.537741 0.005126 0.130 Uiso 1 1 calc R U . . .
 C96 C 0.2287(7) 0.3344(17) 0.0875(11) 0.127(6) Uani 1 1 d . . . . .
 H96A H 0.248413 0.412517 0.091538 0.191 Uiso 1 1 calc R U . . .
 H96B H 0.246854 0.249259 0.100426 0.191 Uiso 1 1 calc R U . . .
 H96C H 0.216113 0.348562 0.118491 0.191 Uiso 1 1 calc R U . . .
 C92 C 0.1050(7) 0.3955(19) 0.0284(9) 0.119(6) Uani 1 1 d . . . . .
 H92A H 0.082147 0.387219 -0.020970 0.179 Uiso 1 1 calc R U . . .
 H92B H 0.090052 0.431467 0.053391 0.179 Uiso 1 1 calc R U . . .
 H92C H 0.118215 0.304583 0.046862 0.179 Uiso 1 1 calc R U . . .
 C93 C 0.1311(6) 0.470(2) -0.0855(10) 0.118(5) Uani 1 1 d . . . . .
 H93A H 0.149452 0.471674 -0.109198 0.142 Uiso 1 1 calc R U . . .
 H93B H 0.111571 0.385782 -0.100815 0.142 Uiso 1 1 calc R U . . .
 C91 C 0.1433(6) 0.4937(19) 0.0376(10) 0.115(5) Uani 1 1 d . . . . .
 H91A H 0.130639 0.588488 0.027484 0.138 Uiso 1 1 calc R U . . .
 H91B H 0.168029 0.491206 0.086719 0.138 Uiso 1 1 calc R U . . .
 C95 C 0.1905(7) 0.3236(19) 0.0157(10) 0.123(5) Uani 1 1 d . . . . .
 H95A H 0.169323 0.248553 0.011814 0.147 Uiso 1 1 calc R U . . .
 H95B H 0.202819 0.301964 -0.015525 0.147 Uiso 1 1 calc R U . . .
 C94 C 0.1013(8) 0.594(2) -0.1046(10) 0.131(6) Uani 1 1 d . . . . .
 H94A H 0.083690 0.602975 -0.155187 0.197 Uiso 1 1 calc R U . . .
 H94B H 0.120619 0.675913 -0.084561 0.197 Uiso 1 1 calc R U . . .
 H94C H 0.079953 0.585236 -0.086737 0.197 Uiso 1 1 calc R U . . .

loop_
  _atom_site_aniso_label
  _atom_site_aniso_U_11
  _atom_site_aniso_U_22
  _atom_site_aniso_U_33
  _atom_site_aniso_U_23
  _atom_site_aniso_U_13
  _atom_site_aniso_U_12
 U1 0.0737(3) 0.0383(2) 0.0493(2) -0.01155(16) 0.04530(19) -0.0111(2)
 O2 0.092(6) 0.050(4) 0.081(5) 0.003(3) 0.064(4) 0.000(4)
 O3 0.104(6) 0.060(5) 0.059(4) -0.003(3) 0.044(4) -0.028(4)
 S1 0.0735(16) 0.104(2) 0.0999(17) 0.0171(15) 0.0316(13) -0.0212(15)
 C2 0.056(5) 0.074(7) 0.081(7) 0.007(6) 0.038(5) 0.011(5)
 N3 0.050(4) 0.072(6) 0.049(4) -0.005(4) 0.025(3) 0.010(4)
 C4 0.054(4) 0.052(6) 0.042(4) 0.000(4) 0.028(3) 0.010(4)
 O5 0.056(4) 0.068(5) 0.053(3) -0.013(3) 0.034(3) 0.004(3)
 N6 0.074(6) 0.070(6) 0.168(12) 0.011(7) 0.055(7) 0.003(5)
 C7 0.091(5) 0.107(5) 0.140(5) 0.005(4) 0.047(4) -0.004(4)
 C8 0.091(5) 0.107(5) 0.140(5) 0.005(4) 0.047(4) -0.004(4)
 S11 0.0735(16) 0.104(2) 0.0999(17) 0.0171(15) 0.0316(13) -0.0212(15)
 C12 0.065(7) 0.090(9) 0.067(5) 0.006(5) 0.015(5) -0.016(6)
 N13 0.053(5) 0.072(7) 0.065(4) -0.014(4) 0.017(4) -0.006(4)
 C14 0.052(5) 0.063(7) 0.049(4) -0.014(4) 0.020(4) -0.007(5)
 O15 0.068(5) 0.072(5) 0.050(3) -0.022(3) 0.028(3) -0.008(3)
 N16 0.053(6) 0.086(7) 0.101(6) -0.009(5) 0.021(5) -0.023(5)
 C41 0.054(4) 0.049(5) 0.037(4) -0.006(3) 0.025(3) 0.008(4)
 C42 0.051(5) 0.070(7) 0.048(5) -0.016(4) 0.027(4) 0.002(5)
 C43 0.061(5) 0.071(7) 0.061(5) -0.024(5) 0.035(4) 0.008(5)
 C44 0.038(5) 0.075(7) 0.065(5) -0.019(5) 0.027(4) 0.006(5)
 C45 0.048(4) 0.056(6) 0.052(4) -0.015(4) 0.027(4) -0.004(4)
 N46 0.050(4) 0.045(4) 0.040(3) -0.009(3) 0.022(3) 0.004(3)
 C9A 0.091(5) 0.107(5) 0.140(5) 0.005(4) 0.047(4) -0.004(4)
 C10A 0.091(5) 0.107(5) 0.140(5) 0.005(4) 0.047(4) -0.004(4)
 C9B 0.091(5) 0.107(5) 0.140(5) 0.005(4) 0.047(4) -0.004(4)
 C10B 0.091(5) 0.107(5) 0.140(5) 0.005(4) 0.047(4) -0.004(4)
 C17A 0.089(13) 0.084(12) 0.130(9) -0.002(13) 0.045(11) -0.032(9)
 C18A 0.091(5) 0.107(5) 0.140(5) 0.005(4) 0.047(4) -0.004(4)
 C18B 0.091(5) 0.107(5) 0.140(5) 0.005(4) 0.047(4) -0.004(4)
 C17B 0.089(13) 0.084(12) 0.130(9) -0.002(13) 0.045(11) -0.032(9)
 O51 0.089(5) 0.104(6) 0.092(4) -0.046(4) 0.067(4) -0.026(4)
 C52 0.089(5) 0.104(6) 0.092(4) -0.046(4) 0.067(4) -0.026(4)
 C3 0.091(5) 0.107(5) 0.140(5) 0.005(4) 0.047(4) -0.004(4)
 C9 0.091(5) 0.107(5) 0.140(5) 0.005(4) 0.047(4) -0.004(4)
 N10 0.115(9) 0.092(8) 0.139(8) -0.043(7) 0.080(7) -0.039(6)
 C96 0.134(14) 0.080(12) 0.158(12) -0.028(10) 0.065(9) -0.005(10)
 C92 0.156(15) 0.112(14) 0.118(12) -0.004(10) 0.088(12) -0.029(11)
 C93 0.108(12) 0.126(13) 0.141(8) -0.035(10) 0.079(8) -0.058(8)
 C91 0.112(12) 0.113(13) 0.132(11) -0.029(10) 0.070(10) -0.017(9)
 C95 0.117(12) 0.112(11) 0.153(11) -0.051(9) 0.077(9) -0.017(9)
 C94 0.151(17) 0.149(16) 0.113(11) -0.018(10) 0.081(11) -0.029(10)

_geom_special_details
;
 All esds (except the esd in the dihedral angle between two l.s. planes)
 are estimated using the full covariance matrix.  The cell esds are taken
 into account individually in the estimation of esds in distances, angles
 and torsion angles; correlations between esds in cell parameters are only
 used when they are defined by crystal symmetry.  An approximate (isotropic)
 treatment of cell esds is used for estimating esds involving l.s. planes.
;
loop_
  _geom_bond_atom_site_label_1
  _geom_bond_atom_site_label_2
  _geom_bond_distance
  _geom_bond_site_symmetry_2
  _geom_bond_publ_flag
 U1 U1 3.7825(7) 7_565 ?
 U1 O2 1.768(7) . ?
 U1 O3 1.762(7) . ?
 U1 O5 2.357(7) . ?
 U1 O15 2.348(8) . ?
 U1 N46 2.518(6) . ?
 U1 O51 2.357(7) . ?
 U1 O51 2.377(8) 7_565 ?
 S1 C2 1.672(12) . ?
 C2 N3 1.420(14) . ?
 C2 N6 1.316(16) . ?
 N3 C4 1.276(12) . ?
 C4 O5 1.289(10) . ?
 C4 C41 1.482(13) . ?
 N6 C7 1.54(2) . ?
 N6 C9A 1.48(5) . ?
 N6 C9B 1.49(5) . ?
 C7 H7A 0.9900 . ?
 C7 H7B 0.9900 . ?
 C7 C8 1.46(2) . ?
 C8 H8A 0.9800 . ?
 C8 H8B 0.9800 . ?
 C8 H8C 0.9800 . ?
 S11 C12 1.678(13) . ?
 C12 N13 1.400(14) . ?
 C12 N16 1.311(15) . ?
 N13 C14 1.292(14) . ?
 C14 O15 1.280(12) . ?
 C14 C45 1.505(13) . ?
 N16 C17A 1.45(6) . ?
 N16 C17B 1.46(4) . ?
 N16 C3 1.54(2) . ?
 C41 C42 1.393(12) . ?
 C41 N46 1.341(11) . ?
 C42 H42 0.9500 . ?
 C42 C43 1.372(14) . ?
 C43 H43 0.9500 . ?
 C43 C44 1.393(15) . ?
 C44 H44 0.9500 . ?
 C44 C45 1.389(12) . ?
 C45 N46 1.365(12) . ?
 C9A H9AA 0.9900 . ?
 C9A H9AB 0.9900 . ?
 C9A C10A 1.52(7) . ?
 C10A H10A 0.9800 . ?
 C10A H10B 0.9800 . ?
 C10A H10C 0.9800 . ?
 C9B H9BA 0.9900 . ?
 C9B H9BB 0.9900 . ?
 C9B C10B 1.41(6) . ?
 C10B H10D 0.9800 . ?
 C10B H10E 0.9800 . ?
 C10B H10F 0.9800 . ?
 C17A H17A 0.9900 . ?
 C17A H17B 0.9900 . ?
 C17A C18A 1.29(7) . ?
 C18A H18A 0.9800 . ?
 C18A H18B 0.9800 . ?
 C18A H18C 0.9800 . ?
 C18B H18D 0.9800 . ?
 C18B H18E 0.9800 . ?
 C18B H18F 0.9800 . ?
 C18B C17B 1.47(5) . ?
 C17B H17C 0.9900 . ?
 C17B H17D 0.9900 . ?
 O51 C52 1.664(13) . ?
 C52 H52A 0.9800 . ?
 C52 H52B 0.9800 . ?
 C52 H52C 0.9800 . ?
 C3 H3A 0.9900 . ?
 C3 H3B 0.9900 . ?
 C3 C9 1.41(2) . ?
 C9 H9A 0.9800 . ?
 C9 H9B 0.9800 . ?
 C9 H9C 0.9800 . ?
 N10 H10 1.0000 . ?
 N10 C93 1.55(2) . ?
 N10 C91 1.469(19) . ?
 N10 C95 1.57(2) . ?
 C96 H96A 0.9800 . ?
 C96 H96B 0.9800 . ?
 C96 H96C 0.9800 . ?
 C96 C95 1.47(3) . ?
 C92 H92A 0.9800 . ?
 C92 H92B 0.9800 . ?
 C92 H92C 0.9800 . ?
 C92 C91 1.53(2) . ?
 C93 H93A 0.9900 . ?
 C93 H93B 0.9900 . ?
 C93 C94 1.49(3) . ?
 C91 H91A 0.9900 . ?
 C91 H91B 0.9900 . ?
 C95 H95A 0.9900 . ?
 C95 H95B 0.9900 . ?
 C94 H94A 0.9800 . ?
 C94 H94B 0.9800 . ?
 C94 H94C 0.9800 . ?

loop_
  _geom_angle_atom_site_label_1
  _geom_angle_atom_site_label_2
  _geom_angle_atom_site_label_3
  _geom_angle
  _geom_angle_site_symmetry_1
  _geom_angle_site_symmetry_3
  _geom_angle_publ_flag
 O2 U1 U1 89.1(2) . 7_565 ?
 O2 U1 O5 92.2(3) . . ?
 O2 U1 O15 88.8(3) . . ?
 O2 U1 N46 88.9(3) . . ?
 O2 U1 O51 88.0(3) . 7_565 ?
 O2 U1 O51 90.6(3) . . ?
 O3 U1 U1 91.0(3) . 7_565 ?
 O3 U1 O2 179.5(4) . . ?
 O3 U1 O5 88.2(3) . . ?
 O3 U1 O15 90.7(4) . . ?
 O3 U1 N46 91.0(3) . . ?
 O3 U1 O51 92.4(4) . 7_565 ?
 O3 U1 O51 89.2(3) . . ?
 O5 U1 U1 116.21(14) . 7_565 ?
 O5 U1 N46 63.3(2) . . ?
 O5 U1 O51 79.5(2) . 7_565 ?
 O15 U1 U1 116.65(15) . 7_565 ?
 O15 U1 O5 127.1(2) . . ?
 O15 U1 N46 63.9(2) . . ?
 O15 U1 O51 79.6(3) . . ?
 O15 U1 O51 153.3(2) . 7_565 ?
 N46 U1 U1 177.89(17) . 7_565 ?
 O51 U1 U1 36.78(19) 7_565 7_565 ?
 O51 U1 U1 37.2(2) . 7_565 ?
 O51 U1 O5 153.2(2) . . ?
 O51 U1 N46 142.5(3) 7_565 . ?
 O51 U1 N46 143.4(3) . . ?
 O51 U1 O51 73.9(3) . 7_565 ?
 N3 C2 S1 122.0(9) . . ?
 N6 C2 S1 124.3(10) . . ?
 N6 C2 N3 113.7(11) . . ?
 C4 N3 C2 121.0(8) . . ?
 N3 C4 O5 127.5(9) . . ?
 N3 C4 C41 117.6(8) . . ?
 O5 C4 C41 114.9(8) . . ?
 C4 O5 U1 127.8(6) . . ?
 C2 N6 C7 123.3(12) . . ?
 C2 N6 C9A 122(2) . . ?
 C2 N6 C9B 119.4(19) . . ?
 C9A N6 C7 111(2) . . ?
 C9B N6 C7 115.6(19) . . ?
 N6 C7 H7A 110.6 . . ?
 N6 C7 H7B 110.6 . . ?
 H7A C7 H7B 108.7 . . ?
 C8 C7 N6 105.7(15) . . ?
 C8 C7 H7A 110.6 . . ?
 C8 C7 H7B 110.6 . . ?
 C7 C8 H8A 109.5 . . ?
 C7 C8 H8B 109.5 . . ?
 C7 C8 H8C 109.5 . . ?
 H8A C8 H8B 109.5 . . ?
 H8A C8 H8C 109.5 . . ?
 H8B C8 H8C 109.5 . . ?
 N13 C12 S11 120.5(9) . . ?
 N16 C12 S11 123.6(10) . . ?
 N16 C12 N13 115.8(11) . . ?
 C14 N13 C12 118.7(10) . . ?
 N13 C14 C45 117.6(9) . . ?
 O15 C14 N13 127.3(9) . . ?
 O15 C14 C45 115.1(9) . . ?
 C14 O15 U1 127.6(6) . . ?
 C12 N16 C17A 120(3) . . ?
 C12 N16 C17B 120(2) . . ?
 C12 N16 C3 120.9(12) . . ?
 C17A N16 C3 115(3) . . ?
 C17B N16 C3 119(2) . . ?
 C42 C41 C4 125.2(8) . . ?
 N46 C41 C4 113.6(7) . . ?
 N46 C41 C42 121.0(9) . . ?
 C41 C42 H42 120.4 . . ?
 C43 C42 C41 119.2(9) . . ?
 C43 C42 H42 120.4 . . ?
 C42 C43 H43 119.7 . . ?
 C42 C43 C44 120.6(8) . . ?
 C44 C43 H43 119.7 . . ?
 C43 C44 H44 121.1 . . ?
 C45 C44 C43 117.8(9) . . ?
 C45 C44 H44 121.1 . . ?
 C44 C45 C14 125.9(9) . . ?
 N46 C45 C14 112.3(8) . . ?
 N46 C45 C44 121.5(8) . . ?
 C41 N46 U1 120.3(6) . . ?
 C41 N46 C45 119.9(7) . . ?
 C45 N46 U1 119.8(5) . . ?
 N6 C9A H9AA 109.0 . . ?
 N6 C9A H9AB 109.0 . . ?
 N6 C9A C10A 113(4) . . ?
 H9AA C9A H9AB 107.8 . . ?
 C10A C9A H9AA 109.0 . . ?
 C10A C9A H9AB 109.0 . . ?
 C9A C10A H10A 109.5 . . ?
 C9A C10A H10B 109.5 . . ?
 C9A C10A H10C 109.5 . . ?
 H10A C10A H10B 109.5 . . ?
 H10A C10A H10C 109.5 . . ?
 H10B C10A H10C 109.5 . . ?
 N6 C9B H9BA 110.9 . . ?
 N6 C9B H9BB 110.9 . . ?
 H9BA C9B H9BB 109.0 . . ?
 C10B C9B N6 104(4) . . ?
 C10B C9B H9BA 110.9 . . ?
 C10B C9B H9BB 110.9 . . ?
 C9B C10B H10D 109.5 . . ?
 C9B C10B H10E 109.5 . . ?
 C9B C10B H10F 109.5 . . ?
 H10D C10B H10E 109.5 . . ?
 H10D C10B H10F 109.5 . . ?
 H10E C10B H10F 109.5 . . ?
 N16 C17A H17A 108.3 . . ?
 N16 C17A H17B 108.3 . . ?
 H17A C17A H17B 107.4 . . ?
 C18A C17A N16 116(4) . . ?
 C18A C17A H17A 108.3 . . ?
 C18A C17A H17B 108.3 . . ?
 C17A C18A H18A 109.5 . . ?
 C17A C18A H18B 109.5 . . ?
 C17A C18A H18C 109.5 . . ?
 H18A C18A H18B 109.5 . . ?
 H18A C18A H18C 109.5 . . ?
 H18B C18A H18C 109.5 . . ?
 H18D C18B H18E 109.5 . . ?
 H18D C18B H18F 109.5 . . ?
 H18E C18B H18F 109.5 . . ?
 C17B C18B H18D 109.5 . . ?
 C17B C18B H18E 109.5 . . ?
 C17B C18B H18F 109.5 . . ?
 N16 C17B C18B 107(3) . . ?
 N16 C17B H17C 110.3 . . ?
 N16 C17B H17D 110.3 . . ?
 C18B C17B H17C 110.3 . . ?
 C18B C17B H17D 110.3 . . ?
 H17C C17B H17D 108.6 . . ?
 U1 O51 U1 106.1(3) . 7_565 ?
 C52 O51 U1 114.7(5) . 7_565 ?
 C52 O51 U1 118.2(6) . . ?
 O51 C52 H52A 109.5 . . ?
 O51 C52 H52B 109.5 . . ?
 O51 C52 H52C 109.5 . . ?
 H52A C52 H52B 109.5 . . ?
 H52A C52 H52C 109.5 . . ?
 H52B C52 H52C 109.5 . . ?
 N16 C3 H3A 111.2 . . ?
 N16 C3 H3B 111.2 . . ?
 H3A C3 H3B 109.2 . . ?
 C9 C3 N16 102.6(15) . . ?
 C9 C3 H3A 111.2 . . ?
 C9 C3 H3B 111.2 . . ?
 C3 C9 H9A 109.5 . . ?
 C3 C9 H9B 109.5 . . ?
 C3 C9 H9C 109.5 . . ?
 H9A C9 H9B 109.5 . . ?
 H9A C9 H9C 109.5 . . ?
 H9B C9 H9C 109.5 . . ?
 C93 N10 H10 106.3 . . ?
 C93 N10 C95 110.1(12) . . ?
 C91 N10 H10 106.3 . . ?
 C91 N10 C93 116.8(14) . . ?
 C91 N10 C95 110.3(14) . . ?
 C95 N10 H10 106.3 . . ?
 H96A C96 H96B 109.5 . . ?
 H96A C96 H96C 109.5 . . ?
 H96B C96 H96C 109.5 . . ?
 C95 C96 H96A 109.5 . . ?
 C95 C96 H96B 109.5 . . ?
 C95 C96 H96C 109.5 . . ?
 H92A C92 H92B 109.5 . . ?
 H92A C92 H92C 109.5 . . ?
 H92B C92 H92C 109.5 . . ?
 C91 C92 H92A 109.5 . . ?
 C91 C92 H92B 109.5 . . ?
 C91 C92 H92C 109.5 . . ?
 N10 C93 H93A 109.7 . . ?
 N10 C93 H93B 109.7 . . ?
 H93A C93 H93B 108.2 . . ?
 C94 C93 N10 110.0(15) . . ?
 C94 C93 H93A 109.7 . . ?
 C94 C93 H93B 109.7 . . ?
 N10 C91 C92 115.5(13) . . ?
 N10 C91 H91A 108.4 . . ?
 N10 C91 H91B 108.4 . . ?
 C92 C91 H91A 108.4 . . ?
 C92 C91 H91B 108.4 . . ?
 H91A C91 H91B 107.5 . . ?
 N10 C95 H95A 109.9 . . ?
 N10 C95 H95B 109.9 . . ?
 C96 C95 N10 108.7(13) . . ?
 C96 C95 H95A 109.9 . . ?
 C96 C95 H95B 109.9 . . ?
 H95A C95 H95B 108.3 . . ?
 C93 C94 H94A 109.5 . . ?
 C93 C94 H94B 109.5 . . ?
 C93 C94 H94C 109.5 . . ?
 H94A C94 H94B 109.5 . . ?
 H94A C94 H94C 109.5 . . ?
 H94B C94 H94C 109.5 . . ?

loop_
  _geom_torsion_atom_site_label_1
  _geom_torsion_atom_site_label_2
  _geom_torsion_atom_site_label_3
  _geom_torsion_atom_site_label_4
  _geom_torsion
  _geom_torsion_site_symmetry_1
  _geom_torsion_site_symmetry_2
  _geom_torsion_site_symmetry_3
  _geom_torsion_site_symmetry_4
  _geom_torsion_publ_flag
 S1 C2 N3 C4 -67.4(13) . . . . ?
 S1 C2 N6 C7 -173.4(11) . . . . ?
 S1 C2 N6 C9A -15(3) . . . . ?
 S1 C2 N6 C9B 22(3) . . . . ?
 C2 N3 C4 O5 0.1(17) . . . . ?
 C2 N3 C4 C41 -175.9(9) . . . . ?
 C2 N6 C7 C8 -92.6(19) . . . . ?
 C2 N6 C9A C10A 91(3) . . . . ?
 C2 N6 C9B C10B -99(3) . . . . ?
 N3 C2 N6 C7 3(2) . . . . ?
 N3 C2 N6 C9A 161(3) . . . . ?
 N3 C2 N6 C9B -162(2) . . . . ?
 N3 C4 O5 U1 -178.4(8) . . . . ?
 N3 C4 C41 C42 -0.1(15) . . . . ?
 N3 C4 C41 N46 175.7(9) . . . . ?
 C4 C41 C42 C43 174.4(10) . . . . ?
 C4 C41 N46 U1 3.1(11) . . . . ?
 C4 C41 N46 C45 -175.3(8) . . . . ?
 O5 C4 C41 C42 -176.7(9) . . . . ?
 O5 C4 C41 N46 -0.8(12) . . . . ?
 N6 C2 N3 C4 116.4(13) . . . . ?
 C7 N6 C9A C10A -109(3) . . . . ?
 C7 N6 C9B C10B 96(3) . . . . ?
 S11 C12 N13 C14 -73.9(15) . . . . ?
 S11 C12 N16 C17A 166(3) . . . . ?
 S11 C12 N16 C17B -165.7(19) . . . . ?
 S11 C12 N16 C3 10(2) . . . . ?
 C12 N13 C14 O15 -9.4(18) . . . . ?
 C12 N13 C14 C45 169.5(10) . . . . ?
 C12 N16 C17A C18A 135(4) . . . . ?
 C12 N16 C17B C18B -105(3) . . . . ?
 C12 N16 C3 C9 -92.4(17) . . . . ?
 N13 C12 N16 C17A -18(3) . . . . ?
 N13 C12 N16 C17B 10(3) . . . . ?
 N13 C12 N16 C3 -173.6(12) . . . . ?
 N13 C14 O15 U1 164.6(9) . . . . ?
 N13 C14 C45 C44 5.7(17) . . . . ?
 N13 C14 C45 N46 -169.0(10) . . . . ?
 C14 C45 N46 U1 -2.8(11) . . . . ?
 C14 C45 N46 C41 175.6(9) . . . . ?
 O15 C14 C45 C44 -175.3(11) . . . . ?
 O15 C14 C45 N46 10.0(13) . . . . ?
 N16 C12 N13 C14 110.0(15) . . . . ?
 C41 C4 O5 U1 -2.3(12) . . . . ?
 C41 C42 C43 C44 0.0(17) . . . . ?
 C42 C41 N46 U1 179.2(7) . . . . ?
 C42 C41 N46 C45 0.8(14) . . . . ?
 C42 C43 C44 C45 1.4(18) . . . . ?
 C43 C44 C45 C14 -176.0(11) . . . . ?
 C43 C44 C45 N46 -1.8(17) . . . . ?
 C44 C45 N46 U1 -177.7(8) . . . . ?
 C44 C45 N46 C41 0.7(15) . . . . ?
 C45 C14 O15 U1 -14.4(13) . . . . ?
 N46 C41 C42 C43 -1.1(16) . . . . ?
 C9A N6 C7 C8 107(3) . . . . ?
 C9B N6 C7 C8 72(2) . . . . ?
 C17A N16 C3 C9 111(3) . . . . ?
 C17B N16 C3 C9 84(2) . . . . ?
 C3 N16 C17A C18A -68(6) . . . . ?
 C3 N16 C17B C18B 79(3) . . . . ?
 C93 N10 C91 C92 61(2) . . . . ?
 C93 N10 C95 C96 166.8(14) . . . . ?
 C91 N10 C93 C94 45.4(19) . . . . ?
 C91 N10 C95 C96 -62.8(19) . . . . ?
 C95 N10 C93 C94 172.2(14) . . . . ?
 C95 N10 C91 C92 -66(2) . . . . ?

_shelx_res_file
;
TITL New: C2/c
    antianti_ua.res
    created by SHELXL-2018/3 at 22:36:35 on 12-Aug-2024
CELL 0.71073 33.452 9.702 22.278 90 119.96 90
ZERR 4 0.002 0.002 0.002 0 0.02 0
LATT 7
SYMM -X,+Y,0.5-Z
SFAC C H N O S U
UNIT 192 336 48 40 16 8
RIGU
EADP S1 S11
EADP C7 C8 C9B C10A C10B C9A C18B C18A C3 C9
EADP O51 C52
EADP C17A C17B
DFIX 1.5 C52 O51

L.S. 28
PLAN  10
TEMP -73
CONF
HTAB
MORE -1
BOND $H
fmap 2
acta
MERG 2
OMIT -4 49
OMIT -28 2 5
OMIT -23 1 8
OMIT -18 2 12
OMIT -9 1 3
OMIT -1 3 2
OMIT 6 2 1
REM <olex2.extras>
REM <HklSrc "%./antianti_ua.hkl">
REM </olex2.extras>

WGHT    0.071400
EXTI    0.000442
FVAR       0.13208   0.48552   0.42031
U1    6    0.236039    0.851893    0.059588    11.00000    0.07366    0.03832 =
         0.04930   -0.01155    0.04530   -0.01114
O2    4    0.230634    0.695215    0.095418    11.00000    0.09185    0.05024 =
         0.08133    0.00277    0.06394    0.00025
O3    4    0.240902    1.008134    0.023452    11.00000    0.10351    0.06043 =
         0.05914   -0.00347    0.04355   -0.02839
S1    5    0.402314    0.846000    0.298590    11.00000    0.07351    0.10377 =
         0.09990    0.01714    0.03160   -0.02124
C2    1    0.379147    1.003253    0.287102    11.00000    0.05619    0.07394 =
         0.08078    0.00710    0.03758    0.01096
N3    3    0.333338    1.023819    0.273448    11.00000    0.04970    0.07195 =
         0.04945   -0.00489    0.02495    0.01026
C4    1    0.298813    0.983592    0.216623    11.00000    0.05409    0.05207 =
         0.04167    0.00033    0.02823    0.00977
O5    4    0.299497    0.921967    0.165873    11.00000    0.05604    0.06754 =
         0.05337   -0.01322    0.03405    0.00449
N6    3    0.401706    1.118657    0.293781    11.00000    0.07388    0.07028 =
         0.16804    0.01148    0.05456    0.00348
C7    1    0.381199    1.262349    0.290412    11.00000    0.09085    0.10717 =
         0.14027    0.00513    0.04661   -0.00361
AFIX  23
H7A   2    0.357759    1.257904    0.305101    11.00000   -1.20000
H7B   2    0.405684    1.327799    0.320928    11.00000   -1.20000
AFIX   0
C8    1    0.360209    1.305302    0.218329    11.00000    0.09085    0.10717 =
         0.14027    0.00513    0.04661   -0.00361
AFIX 137
H8A   2    0.340260    1.231481    0.188268    11.00000   -1.50000
H8B   2    0.384448    1.324723    0.207024    11.00000   -1.50000
H8C   2    0.341787    1.388617    0.211169    11.00000   -1.50000
AFIX   0
S11   5    0.076801    1.097034   -0.108533    11.00000    0.07351    0.10377 =
         0.09990    0.01714    0.03160   -0.02124
C12   1    0.069635    1.001176   -0.051903    11.00000    0.06472    0.08975 =
         0.06713    0.00563    0.01541   -0.01633
N13   3    0.098746    1.018666    0.019478    11.00000    0.05315    0.07166 =
         0.06453   -0.01363    0.01683   -0.00611
C14   1    0.140459    0.972270    0.047732    11.00000    0.05206    0.06302 =
         0.04883   -0.01368    0.01999   -0.00685
O15   4    0.157685    0.895332    0.019696    11.00000    0.06762    0.07246 =
         0.04966   -0.02178    0.02838   -0.00758
N16   3    0.035773    0.913050   -0.070241    11.00000    0.05330    0.08598 =
         0.10120   -0.00925    0.02088   -0.02294
C41   1    0.252151    1.017563    0.204415    11.00000    0.05404    0.04850 =
         0.03750   -0.00594    0.02455    0.00754
C42   1    0.242855    1.089835    0.250114    11.00000    0.05121    0.07007 =
         0.04776   -0.01625    0.02723    0.00159
AFIX  43
H42   2    0.267191    1.114718    0.294795    11.00000   -1.20000
AFIX   0
C43   1    0.198110    1.124608    0.229766    11.00000    0.06079    0.07073 =
         0.06126   -0.02405    0.03460    0.00772
AFIX  43
H43   2    0.191472    1.173908    0.260606    11.00000   -1.20000
AFIX   0
C44   1    0.162316    1.088298    0.164300    11.00000    0.03763    0.07507 =
         0.06496   -0.01937    0.02673    0.00649
AFIX  43
H44   2    0.131328    1.113755    0.149453    11.00000   -1.20000
AFIX   0
C45   1    0.173451    1.013615    0.121452    11.00000    0.04792    0.05577 =
         0.05185   -0.01455    0.02720   -0.00432
N46   3    0.218023    0.979753    0.141628    11.00000    0.04987    0.04467 =
         0.04009   -0.00914    0.02233    0.00409
PART 1
C9A   1    0.452600    1.123338    0.328724    21.00000    0.09085    0.10717 =
         0.14027    0.00513    0.04661   -0.00361
AFIX  23
H9AA  2    0.465481    1.051209    0.364977    21.00000   -1.20000
H9AB  2    0.463372    1.213818    0.351826    21.00000   -1.20000
AFIX   0
C10A  1    0.470919    1.101701    0.279136    21.00000    0.09085    0.10717 =
         0.14027    0.00513    0.04661   -0.00361
AFIX 137
H10A  2    0.457540    1.170997    0.242244    21.00000   -1.50000
H10B  2    0.462418    1.009370    0.258764    21.00000   -1.50000
H10C  2    0.504596    1.110804    0.304469    21.00000   -1.50000
AFIX   0
PART 2
C9B   1    0.443678    1.115988    0.287012   -21.00000    0.09085    0.10717 =
         0.14027    0.00513    0.04661   -0.00361
AFIX  23
H9BA  2    0.444132    1.032831    0.261605   -21.00000   -1.20000
H9BB  2    0.445276    1.198898    0.262391   -21.00000   -1.20000
AFIX   0
C10B  1    0.480407    1.113824    0.356002   -21.00000    0.09085    0.10717 =
         0.14027    0.00513    0.04661   -0.00361
AFIX 137
H10D  2    0.507974    1.075750    0.357334   -21.00000   -1.50000
H10E  2    0.471970    1.056335    0.384140   -21.00000   -1.50000
H10F  2    0.486818    1.207883    0.374507   -21.00000   -1.50000
AFIX   0
PART 3
C17A  1    0.037462    0.812436   -0.020822    31.00000    0.08860    0.08447 =
         0.13002   -0.00190    0.04491   -0.03186
AFIX  23
H17A  2    0.045697    0.721876   -0.032100    31.00000   -1.20000
H17B  2    0.062531    0.838858    0.025883    31.00000   -1.20000
AFIX   0
C18A  1   -0.000042    0.798104   -0.018379    31.00000    0.09085    0.10717 =
         0.14027    0.00513    0.04661   -0.00361
AFIX 137
H18A  2   -0.012440    0.889154   -0.017543    31.00000   -1.50000
H18B  2    0.006572    0.747089    0.023561    31.00000   -1.50000
H18C  2   -0.022747    0.747182   -0.059297    31.00000   -1.50000
AFIX   0
PART 4
C18B  1    0.042925    0.715888   -0.004250   -31.00000    0.09085    0.10717 =
         0.14027    0.00513    0.04661   -0.00361
AFIX 137
H18D  2    0.025958    0.660375   -0.046357   -31.00000   -1.50000
H18E  2    0.038512    0.677012    0.032635   -31.00000   -1.50000
H18F  2    0.075848    0.715352    0.010409   -31.00000   -1.50000
AFIX   0
C17B  1    0.025626    0.858136   -0.018389   -31.00000    0.08860    0.08447 =
         0.13002   -0.00190    0.04491   -0.03186
AFIX  23
H17C  2   -0.008032    0.859683   -0.036080   -31.00000   -1.20000
H17D  2    0.041101    0.914027    0.024473   -31.00000   -1.20000
AFIX   0
PART 0
O51   4    0.202351    0.750445   -0.051223    11.00000    0.08856    0.10375 =
         0.09176   -0.04558    0.06717   -0.02594
C52   1    0.166555    0.845499   -0.119286    11.00000    0.08856    0.10375 =
         0.09176   -0.04558    0.06717   -0.02594
AFIX 137
H52A  2    0.139122    0.868313   -0.116136    11.00000   -1.50000
H52B  2    0.157333    0.793515   -0.161959    11.00000   -1.50000
H52C  2    0.182132    0.930637   -0.119839    11.00000   -1.50000
AFIX   0
C3    1    0.004506    0.873314   -0.146615    11.00000    0.09085    0.10717 =
         0.14027    0.00513    0.04661   -0.00361
AFIX  23
H3A   2    0.020818    0.883793   -0.173160    11.00000   -1.20000
H3B   2   -0.006645    0.777269   -0.151129    11.00000   -1.20000
AFIX   0
C9    1   -0.032041    0.968067   -0.168960    11.00000    0.09085    0.10717 =
         0.14027    0.00513    0.04661   -0.00361
AFIX 137
H9A   2   -0.050642    0.965920   -0.219632    11.00000   -1.50000
H9B   2   -0.019545    1.060969   -0.153767    11.00000   -1.50000
H9C   2   -0.051391    0.943307   -0.149044    11.00000   -1.50000
AFIX   0

N10   3    0.163874    0.464767   -0.005893    11.00000    0.11535    0.09189 =
         0.13931   -0.04289    0.07970   -0.03864
AFIX  13
H10   2    0.187670    0.537741    0.005126    11.00000   -1.20000
AFIX   0
C96   1    0.228657    0.334377    0.087516    11.00000    0.13432    0.07965 =
         0.15770   -0.02847    0.06510   -0.00486
AFIX 137
H96A  2    0.248413    0.412517    0.091538    11.00000   -1.50000
H96B  2    0.246854    0.249259    0.100426    11.00000   -1.50000
H96C  2    0.216113    0.348562    0.118491    11.00000   -1.50000
AFIX   0
C92   1    0.104998    0.395456    0.028391    11.00000    0.15563    0.11155 =
         0.11761   -0.00442    0.08846   -0.02857
AFIX 137
H92A  2    0.082147    0.387219   -0.020970    11.00000   -1.50000
H92B  2    0.090052    0.431467    0.053391    11.00000   -1.50000
H92C  2    0.118215    0.304583    0.046862    11.00000   -1.50000
AFIX   0
C93   1    0.131067    0.469559   -0.085544    11.00000    0.10844    0.12645 =
         0.14123   -0.03497    0.07877   -0.05848
AFIX  23
H93A  2    0.149452    0.471674   -0.109198    11.00000   -1.20000
H93B  2    0.111571    0.385782   -0.100815    11.00000   -1.20000
AFIX   0
C91   1    0.143265    0.493685    0.037559    11.00000    0.11239    0.11265 =
         0.13248   -0.02879    0.06975   -0.01691
AFIX  23
H91A  2    0.130639    0.588488    0.027484    11.00000   -1.20000
H91B  2    0.168029    0.491206    0.086719    11.00000   -1.20000
AFIX   0
C95   1    0.190539    0.323569    0.015652    11.00000    0.11666    0.11195 =
         0.15322   -0.05055    0.07739   -0.01749
AFIX  23
H95A  2    0.169323    0.248553    0.011814    11.00000   -1.20000
H95B  2    0.202819    0.301964   -0.015525    11.00000   -1.20000
AFIX   0
C94   1    0.101299    0.594011   -0.104632    11.00000    0.15112    0.14851 =
         0.11349   -0.01788    0.08072   -0.02933
AFIX 137
H94A  2    0.083690    0.602975   -0.155187    11.00000   -1.50000
H94B  2    0.120619    0.675913   -0.084561    11.00000   -1.50000
H94C  2    0.079953    0.585236   -0.086737    11.00000   -1.50000
AFIX   0
HKLF 4 1 -1 2 0 -1 0 0 0 -1 1


REM  New: C2/c
REM wR2 = 0.1241, GooF = S = 1.051, Restrained GooF = 1.037 for all data
REM R1 = 0.0496 for 3765 Fo > 4sig(Fo) and 0.0760 for all 5164 data
REM 320 parameters refined using 311 restraints

END

WGHT      0.0730      0.0000

REM Instructions for potential hydrogen bonds
EQIV $2 -x+1/2, y+1/2, -z+1/2
HTAB C42 O2_$2
HTAB C44 S1_$2
HTAB C10A S1
HTAB C10B S1
HTAB C17A N13
EQIV $1 -x+1/2, -y+3/2, -z
HTAB C52 S1_$1
HTAB C52 O5_$1
EQIV $3 x-1/2, -y+3/2, z-1/2
HTAB C3 S1_$3
HTAB C9 S11
HTAB N10 O2
HTAB N10 O51
EQIV $4 x, y-1, z
HTAB C93 S11_$4
HTAB C94 O51

REM Highest difference peak  2.192,  deepest hole -1.899,  1-sigma level  0.132
Q1    1   0.0588  1.1497 -0.1017  11.00000  0.05    1.70
Q2    1   0.1468  0.8590 -0.1587  11.00000  0.05    1.26
Q3    1   0.0939  1.0443 -0.1023  11.00000  0.05    1.12
Q4    1   0.1431  0.3629 -0.0008  11.00000  0.05    1.06
Q5    1   0.2140  0.8578  0.0112  11.00000  0.05    0.93
Q6    1   0.2104  0.6978 -0.0369  11.00000  0.05    0.79
Q7    1   0.2677  0.8673  0.1255  11.00000  0.05    0.78
Q8    1   0.1981  0.8501  0.0513  11.00000  0.05    0.67
Q9    1   0.0104  0.8015 -0.1816  11.00000  0.05    0.64
Q10   1   0.2711  0.8540  0.0721  11.00000  0.05    0.57
;
_shelx_res_checksum                17872
_shelx_hkl_file
;
   3   0   0  549.94   29.45   0
   3   0   0  546.22   51.25   0
  -3   0   0  503.59   60.48   0
  -4   0   0 1861.99   63.16   0
   4   0   0 1846.17   58.96   0
   4   0   0 1896.56   35.92   0
  -5   0   0  110.86   37.05   0
   5   0   0   94.01   35.63   0
   5   0   0  102.13   26.02   0
   6   0   0 1195.83   31.74   0
   7   0   0  629.88   28.67   0
   8   0   0   73.95   24.70   0
   9   0   0   62.15   25.11   0
  10   0   0   87.38   25.79   0
  11   0   0   77.18   27.01   0
  12   0   0   16.22   29.74   0
  12  -1   0   78.79   30.37   0
  11  -1   0   20.49   26.59   0
  10  -1   0    3.43   25.44   0
   9  -1   0    5.36   24.99   0
   8  -1   0  463.68   26.34   0
   7  -1   0   51.24   24.21   0
   7  -1   0   47.07   37.16   0
  -7   1   0   48.84   43.29   0
   6  -1   0  734.65   27.30   0
  -6   1   0  698.19   45.94   0
   6  -1   0  655.88   35.13   0
  -5   1   0  503.18   51.85   0
   5  -1   0  548.88   35.41   0
   5  -1   0  562.20   25.20   0
  -4   1   0  667.43   68.98   0
   4  -1   0  739.89   28.63   0
   4  -1   0  778.68   35.34   0
   3  -1   0  328.28   33.32   0
  -3   1   0  341.02   62.57   0
   3  -1   0  293.59   27.40   0
  -2   1   0 1675.18   64.44   0
   2  -1   0 1546.56   41.07   0
   2  -1   0 1636.38   51.29   0
   3   1   0  177.56   36.06   0
   4   1   0   15.78   31.16   0
   5   1   0 1846.12   39.22   0
   6   1   0   18.14   21.64   0
   7   1   0  224.76   21.53   0
   8   1   0   18.22   20.35   0
   9   1   0  349.66   23.63   0
  10   1   0   17.19   22.21   0
  11   1   0   88.96   23.31   0
  12   1   0   18.62   29.63   0
  12  -2   0   -0.39   29.03   0
  11  -2   0   46.75   26.80   0
  10  -2   0   35.53   24.88   0
   9  -2   0   64.37   24.33   0
  -8   2   0    9.91   42.37   0
   8  -2   0  -12.49   19.36   0
   8  -2   0    5.76   35.13   0
   7  -2   0  891.77   36.39   0
   7  -2   0  963.68   24.23   0
  -7   2   0  879.32   50.16   0
   6  -2   0    8.79   23.30   0
  -6   2   0   27.55   46.77   0
   6  -2   0   22.17   25.04   0
   5  -2   0   -4.61   19.52   0
  -5   2   0    2.59   50.39   0
   5  -2   0   17.24   24.34   0
   4  -2   0    4.15   24.48   0
  -4   2   0   -2.57   48.04   0
   4  -2   0    7.48   20.60   0
   3  -2   0 2259.98   46.00   0
   3  -2   0 2233.52   38.16   0
  -3   2   0 2354.25   64.21   0
   2  -2   0   -0.21   24.73   0
  -2   2   0   10.83   30.90   0
   2  -2   0   10.98   22.52   0
   3   2   0  239.24   37.58   0
   5   2   0   -7.99   31.35   0
   6   2   0 1490.72   31.86   0
   7   2   0  380.59   25.29   0
   8   2   0  157.18   28.54   0
   9   2   0   47.87   26.70   0
  10   2   0  238.31   24.09   0
  11   2   0   -8.43   28.46   0
  12   2   0   -7.41   30.49   0
  12  -3   0   23.90   34.65   0
  11  -3   0   56.48   27.30   0
  10  -3   0    9.60   25.77   0
  -9   3   0  108.77   45.75   0
   9  -3   0  100.38   23.84   0
  -8   3   0  147.68   42.75   0
   8  -3   0  129.33   23.40   0
   8  -3   0  139.60   30.27   0
  -7   3   0   21.43   46.42   0
   7  -3   0    7.88   23.53   0
   7  -3   0   28.54   21.57   0
  -6   3   0  388.84   50.55   0
   6  -3   0  377.35   26.17   0
   6  -3   0  432.07   24.52   0
   5  -3   0  471.79   22.71   0
  -5   3   0  452.84   49.89   0
   5  -3   0  458.98   28.32   0
   4  -3   0 1123.57   29.69   0
  -4   3   0 1205.37   45.82   0
   4  -3   0 1080.58   27.61   0
   3  -3   0    0.48   23.76   0
  -3   3   0   -1.51   32.50   0
   3  -3   0   -2.97   20.87   0
   2  -3   0 1605.05   32.49   0
  -2   3   0 1639.01   41.42   0
   2  -3   0 1643.76   36.95   0
  -1   3   0  561.38   26.08   0
   1  -3   0  572.59   25.12   0
   2   3   0 6331.42   67.70   0
   3   3   0  127.03   28.02   0
   4   3   0  175.22   36.53   0
   5   3   0  405.36   69.93   0
   5   3   0  414.41   63.73   0
   6   3   0 1009.85   37.53   0
   7   3   0   -1.85   23.48   0
   8   3   0  827.78   30.04   0
   9   3   0  265.80   30.56   0
  10   3   0   14.13   29.10   0
  11   3   0   51.35   24.80   0
  12   3   0   11.20   31.08   0
  11  -4   0    5.29   31.05   0
  10  -4   0  238.11   27.05   0
  -9   4   0   34.76   44.93   0
   9  -4   0   18.67   32.13   0
   9  -4   0    4.44   23.70   0
  -8   4   0   86.71   41.34   0
   8  -4   0  114.79   25.91   0
   8  -4   0   98.34   27.95   0
   7  -4   0   61.57   24.03   0
   7  -4   0   84.75   21.66   0
  -7   4   0   47.57   45.81   0
   6  -4   0  559.28   27.48   0
  -6   4   0  570.96   49.38   0
   6  -4   0  553.62   24.51   0
  -5   4   0   58.18   37.17   0
   5  -4   0   49.40   21.47   0
   5  -4   0   56.97   23.06   0
   4  -4   0 1943.78   32.59   0
  -4   4   0 1949.85   44.26   0
   4  -4   0 1950.85   30.96   0
   3  -4   0 1481.41   28.88   0
  -3   4   0 1511.89   35.74   0
   2  -4   0  844.31   28.34   0
  -2   4   0  834.98   31.73   0
   1  -4   0 3523.37   40.58   0
  -1   4   0 3526.83   41.97   0
   0  -4   0 1001.11   27.28   0
   0   4   0  999.10   27.57   0
   1   4   0 3161.12   42.94   0
  -1  -4   0 3212.82   42.25   0
   2   4   0  383.93   26.07   0
   3   4   0 7144.46   67.99   0
   4   4   0  512.44   33.88   0
  -4  -4   0  487.18   28.24   0
   5   4   0  321.49   39.81   0
   7   4   0 1678.12   34.24   0
   8   4   0   64.97   32.57   0
   9   4   0  159.43   30.02   0
  10   4   0   18.10   26.01   0
  11   4   0  106.04   30.71   0
  12   4   0   25.89   31.66   0
  10  -5   0   16.59   26.30   0
 -10   5   0   18.23   48.80   0
   9  -5   0  260.05   32.08   0
   9  -5   0  279.67   25.81   0
  -9   5   0  248.41   46.83   0
   8  -5   0   11.62   25.51   0
   8  -5   0   26.87   22.94   0
  -8   5   0   16.34   44.40   0
   7  -5   0   32.50   21.64   0
   7  -5   0   12.30   21.88   0
  -7   5   0   24.57   40.00   0
   6  -5   0  123.25   22.09   0
  -6   5   0  105.68   39.65   0
   6  -5   0  129.29   25.00   0
   5  -5   0 1597.70   31.60   0
   5  -5   0 1564.10   29.49   0
  -5   5   0 1662.69   47.68   0
  -4   5   0    1.33   22.71   0
   4  -5   0    5.28   15.93   0
  -3   5   0  587.99   30.71   0
   3  -5   0  601.02   25.21   0
  -2   5   0  352.55   22.58   0
   2  -5   0  335.05   20.52   0
  -1   5   0 2232.11   33.01   0
   1  -5   0 2294.46   31.64   0
   0  -5   0   27.03   21.66   0
   0   5   0   16.09   18.09   0
   1   5   0 1165.64   28.93   0
  -1  -5   0 1248.48   26.20   0
  -2  -5   0 3189.64   38.94   0
   2   5   0 3241.33   39.11   0
   3   5   0  180.90   24.07   0
   4   5   0  942.85   30.76   0
   5   5   0  867.53   36.87   0
   6   5   0  451.15   45.39   0
   8   5   0  734.79   31.25   0
   9   5   0  134.54   27.30   0
  10   5   0  -14.67   25.19   0
  11   5   0   22.62   26.34   0
  12   5   0   94.59   33.91   0
 -10   6   0   40.05   48.08   0
  10  -6   0   38.11   32.76   0
   9  -6   0   48.03   27.75   0
  -9   6   0   68.52   49.05   0
  -8   6   0   31.54   44.62   0
   8  -6   0   21.37   22.08   0
   7  -6   0  216.76   23.28   0
  -7   6   0  154.11   41.05   0
   6  -6   0  140.02   23.15   0
  -6   6   0  126.76   38.73   0
  -5   6   0   13.21   36.16   0
   5  -6   0    9.68   23.14   0
   4  -6   0  921.63   25.88   0
  -4   6   0  909.31   33.58   0
   3  -6   0  374.95   20.63   0
  -3   6   0  375.51   24.70   0
  -2   6   0  146.39   21.13   0
   2  -6   0  155.28   19.52   0
  -2   6   0  165.38   21.77   0
   1  -6   0   25.98   21.62   0
  -1   6   0   -4.20   18.80   0
   0   6   0 2153.27   31.24   0
   0  -6   0 2343.28   31.52   0
   1   6   0  404.74   20.90   0
  -1  -6   0  437.98   23.58   0
   2   6   0   76.90   17.74   0
  -2  -6   0   72.16   16.27   0
   3   6   0   39.47   18.02   0
   4   6   0 3464.98   42.58   0
   5   6   0  407.02   30.15   0
  -5  -6   0  392.02   23.94   0
   6   6   0  419.24   34.03   0
   7   6   0  429.96   37.86   0
   7   6   0  391.90   62.94   0
   8   6   0   48.11   27.55   0
   9   6   0   30.18   27.96   0
  10   6   0  270.26   33.29   0
  11   6   0   75.83   32.80   0
  12   6   0   22.03   27.46   0
 -11   7   0    9.14   56.79   0
  10  -7   0    5.19   33.01   0
 -10   7   0   -5.67   49.51   0
   9  -7   0    7.92   27.82   0
  -9   7   0    7.49   45.22   0
  -8   7   0  340.63   44.08   0
   8  -7   0  423.28   29.19   0
  -7   7   0   -4.44   44.29   0
   7  -7   0   -9.82   21.48   0
  -6   7   0  181.73   35.17   0
   6  -7   0  163.12   18.10   0
  -5   7   0  174.32   34.75   0
   5  -7   0  165.20   23.09   0
   4  -7   0  286.28   23.21   0
  -4   7   0  220.18   30.27   0
   3  -7   0   47.38   22.48   0
  -3   7   0   24.57   21.33   0
  -3   7   0   48.83   22.23   0
  -2   7   0 1584.70   27.49   0
   2  -7   0 1817.91   28.44   0
  -2   7   0 1673.30   30.01   0
  -1   7   0 1626.17   28.58   0
   1  -7   0 1740.88   27.89   0
   0   7   0   11.26   18.25   0
   0  -7   0    8.23   17.33   0
   1   7   0 1296.02   24.97   0
  -1  -7   0 1418.20   25.04   0
   2   7   0  685.19   25.65   0
  -2  -7   0  706.06   21.37   0
  -3  -7   0  965.43   22.21   0
   3   7   0  963.80   27.30   0
   4   7   0   83.03   18.42   0
   5   7   0 2196.59   39.68   0
   6   7   0   10.05   29.01   0
   7   7   0    7.98   44.60   0
   8   7   0    8.32   44.20   0
   8   7   0    9.30   74.82   0
   9   7   0  444.10   31.36   0
  10   7   0   11.56   26.49   0
  11   7   0  143.04   28.77   0
  12   7   0    9.46   28.42   0
  10  -8   0    7.73   31.65   0
 -10   8   0   29.19   52.68   0
  -9   8   0   50.18   46.50   0
   9  -8   0   45.14   29.07   0
  -8   8   0   27.47   41.03   0
   8  -8   0   24.45   27.35   0
  -7   8   0  431.29   42.19   0
   7  -8   0  477.93   21.74   0
   6  -8   0    2.64   22.04   0
  -6   8   0   13.62   28.99   0
  -5   8   0   -2.09   32.52   0
   5  -8   0   28.17   22.82   0
  -4   8   0   99.50   23.82   0
   4  -8   0   74.93   18.32   0
  -3   8   0 1544.20   30.34   0
   3  -8   0 1668.34   26.86   0
  -3   8   0 1606.07   34.53   0
   2  -8   0   22.17   18.35   0
  -2   8   0   -3.13   24.83   0
  -1   8   0 1728.97   27.41   0
   1  -8   0 1872.24   30.45   0
   0  -8   0   93.12   17.56   0
   0   8   0   58.64   18.30   0
  -1  -8   0 1299.75   24.66   0
   1   8   0 1292.65   24.97   0
   2   8   0   12.13   18.53   0
  -2  -8   0   15.29   17.06   0
  -3  -8   0 1670.84   28.90   0
   3   8   0 1552.36   27.30   0
  -4  -8   0  969.87   24.26   0
   4   8   0  916.05   26.87   0
   5   8   0   -7.26   24.30   0
   6   8   0  721.27   34.08   0
   7   8   0  297.40   36.42   0
   8   8   0  163.18   51.57   0
  10   8   0  399.98   31.72   0
  11   8   0   -7.70   28.68   0
  12   8   0   14.90   29.71   0
 -10   9   0    0.38   49.10   0
  10  -9   0    4.44   32.50   0
  -9   9   0   52.56   42.03   0
   9  -9   0   70.12   30.55   0
   8  -9   0   94.71   25.15   0
  -8   9   0   78.24   48.74   0
  -7   9   0  -39.42   39.61   0
   7  -9   0   -5.23   23.72   0
  -6   9   0  113.78   36.04   0
   6  -9   0  140.74   23.01   0
  -5   9   0  355.10   28.04   0
   5  -9   0  357.49   24.15   0
  -4   9   0  262.62   26.19   0
  -4   9   0  278.30   25.03   0
   4  -9   0  287.78   20.14   0
  -3   9   0  217.67   22.94   0
   3  -9   0  276.29   23.58   0
  -3   9   0  240.05   24.39   0
   2  -9   0 2099.98   28.08   0
  -2   9   0 1970.06   29.04   0
  -1   9   0   48.36   18.44   0
   1  -9   0   36.68   17.67   0
   0  -9   0    9.51   15.58   0
   0   9   0   -6.67   20.29   0
  -1  -9   0   32.76   16.60   0
   1   9   0   19.71   16.84   0
   2   9   0 2040.73   28.96   0
  -2  -9   0 2274.68   27.98   0
  -3  -9   0   44.08   20.30   0
   3   9   0   22.78   22.74   0
   4   9   0  521.54   24.76   0
  -4  -9   0  521.29   21.88   0
   5   9   0   60.77   23.94   0
   6   9   0  410.95   27.15   0
   7   9   0   13.12   33.50   0
   8   9   0  414.83   46.43   0
   9   9   0  211.92   42.55   0
   9   9   0  153.87   70.85   0
  10   9   0   15.77   30.39   0
  11   9   0   56.82   37.27   0
  12   9   0   84.32   38.85   0
  10 -10   0   39.12   29.71   0
 -10  10   0   40.19   52.44   0
   9 -10   0   18.69   31.23   0
  -9  10   0    2.71   48.82   0
  -9  10   0   25.80   50.19   0
  -8  10   0   21.31   33.94   0
   8 -10   0   55.40   25.57   0
   7 -10   0   29.90   24.07   0
  -7  10   0   20.70   39.01   0
   6 -10   0  277.39   25.09   0
  -6  10   0  276.18   31.41   0
  -5  10   0    1.82   27.15   0
  -5  10   0   11.67   22.49   0
   5 -10   0   21.82   23.98   0
   4 -10   0  183.02   24.26   0
  -4  10   0  167.65   24.89   0
  -4  10   0  185.30   30.54   0
  -3  10   0  237.17   28.14   0
  -3  10   0  247.99   20.35   0
   3 -10   0  275.18   20.09   0
   2 -10   0   10.18   18.78   0
  -2  10   0    7.61   21.73   0
  -1  10   0  282.13   20.63   0
   1 -10   0  355.92   23.81   0
   0  10   0  942.21   22.37   0
   0 -10   0 1047.73   22.53   0
  -1 -10   0  258.41   17.27   0
   1  10   0  212.71   17.42   0
  -2 -10   0   43.04   20.52   0
   2  10   0   26.45   18.21   0
  -3 -10   0 1306.78   23.41   0
   3  10   0 1192.37   24.36   0
   4  10   0  196.52   19.82   0
  -4 -10   0  205.25   17.20   0
  -5 -10   0   17.45   15.93   0
   5  10   0  -13.88   23.62   0
   6  10   0  128.54   26.50   0
   7  10   0  783.37   33.68   0
  -7 -10   0  818.58   28.57   0
   8  10   0   28.08   38.27   0
   9  10   0  114.29   55.57   0
  11  10   0  118.05   31.68   0
  12  10   0   11.48   31.80   0
  -9  11   0   13.96   51.15   0
   9 -11   0   33.99   28.14   0
  -9  11   0   55.68   41.68   0
   8 -11   0   -6.22   26.73   0
  -8  11   0   37.86   43.57   0
  -7  11   0   30.76   40.39   0
   7 -11   0   47.50   25.26   0
   6 -11   0   18.34   24.77   0
  -6  11   0  -11.99   30.45   0
  -5  11   0  569.15   29.25   0
   5 -11   0  567.59   21.79   0
  -5  11   0  533.87   34.85   0
   4 -11   0   51.77   22.58   0
  -4  11   0   28.27   25.77   0
  -4  11   0   29.20   24.50   0
   3 -11   0   -0.24   19.18   0
  -3  11   0   24.34   23.50   0
  -3  11   0   12.40   21.94   0
  -2  11   0  -29.26   21.50   0
   2 -11   0   23.22   19.32   0
   1 -11   0  646.56   22.24   0
  -1  11   0  614.12   23.23   0
   0  11   0   30.13   19.47   0
   0 -11   0    9.24   18.27   0
   1  11   0 1068.02   26.99   0
  -1 -11   0 1171.54   23.15   0
   2  11   0  165.78   23.53   0
  -2 -11   0  133.13   18.27   0
   3  11   0  275.10   24.40   0
  -3 -11   0  301.34   18.65   0
   4  11   0  225.98   18.59   0
  -4 -11   0  220.81   17.14   0
   5  11   0  571.84   26.95   0
  -5 -11   0  658.18   23.70   0
   6  11   0  239.79   26.71   0
   7  11   0   82.30   28.58   0
   8  11   0  330.07   34.06   0
   9  11   0   85.09   49.87   0
  10  11   0   30.80   72.79   0
  10  11   0   34.58   45.30   0
  11  11   0  -17.89   31.99   0
  12  11   0   53.06   40.78   0
  -9  12   0    9.81   42.79   0
   9 -12   0   26.24   29.74   0
  -9  12   0   25.22   47.18   0
  -8  12   0  -12.65   36.00   0
   8 -12   0  -13.06   27.58   0
   7 -12   0  100.67   26.19   0
  -7  12   0   37.57   40.69   0
  -6  12   0   86.51   35.88   0
   6 -12   0  117.24   20.96   0
   5 -12   0   -5.20   19.98   0
  -5  12   0   31.91   32.99   0
  -5  12   0   25.16   28.12   0
   4 -12   0  417.01   21.49   0
  -4  12   0  323.74   28.48   0
  -4  12   0  344.11   30.66   0
  -3  12   0  190.39   20.61   0
   3 -12   0  226.98   24.43   0
  -3  12   0  187.25   23.40   0
  -2  12   0   70.90   21.10   0
   2 -12   0   77.04   23.64   0
   1 -12   0  108.24   19.52   0
  -1  12   0  104.48   24.95   0
   0  12   0 1144.06   28.16   0
   0 -12   0 1247.32   27.57   0
   1  12   0  169.61   19.56   0
  -1 -12   0  189.84   23.37   0
  -2 -12   0  161.04   19.38   0
   2  12   0  106.47   19.43   0
  -3 -12   0   10.37   18.03   0
   3  12   0  -10.53   19.78   0
   4  12   0 1125.72   28.75   0
  -4 -12   0 1262.24   26.21   0
   5  12   0   11.25   20.67   0
  -5 -12   0   21.91   17.48   0
  -6 -12   0  417.36   22.86   0
   6  12   0  378.18   28.15   0
   7  12   0   80.77   27.56   0
   8  12   0   86.07   37.58   0
   9  12   0   18.02   42.61   0
  10  12   0  141.28   61.08   0
  11  12   0   37.64   33.69   0
  12  12   0   10.09   42.05   0
  -8  13   0   49.20   45.75   0
   8 -13   0   43.52   23.79   0
   7 -13   0   -8.31   22.22   0
  -7  13   0  -16.33   41.05   0
  -6  13   0  101.75   37.81   0
   6 -13   0   71.73   21.74   0
  -5  13   0   18.10   32.97   0
   5 -13   0   23.58   25.22   0
  -5  13   0   40.07   29.29   0
   4 -13   0  130.32   24.67   0
  -4  13   0   88.18   32.43   0
  -4  13   0  115.25   22.93   0
  -3  13   0   54.95   20.87   0
  -3  13   0   31.96   23.70   0
   3 -13   0   38.78   19.86   0
  -2  13   0  304.94   23.73   0
   2 -13   0  364.61   22.03   0
   1 -13   0  248.53   25.01   0
  -1  13   0  212.70   21.78   0
   0 -13   0   -4.73   19.17   0
   0  13   0  -16.05   20.10   0
  -1 -13   0  376.15   20.23   0
   1  13   0  298.01   21.01   0
  -2 -13   0  560.02   21.18   0
   2  13   0  472.77   25.17   0
  -3 -13   0  289.67   23.37   0
   3  13   0  324.13   20.99   0
   4  13   0  168.83   20.55   0
  -4 -13   0  192.71   18.82   0
  -5 -13   0  777.34   21.22   0
   5  13   0  746.00   25.25   0
  -6 -13   0   41.88   18.12   0
   6  13   0   36.26   22.31   0
   7  13   0   26.62   28.87   0
   8  13   0   39.42   31.62   0
   9  13   0  250.37   44.23   0
  10  13   0    9.14   54.65   0
  11  13   0    0.21   19.84   0
  11  13   0   38.46   86.76   0
  11  13   0    0.59   20.89   0
  11  13   0   63.81   64.08   0
  -8  14   0   31.33   37.50   0
   8 -14   0    2.59   24.87   0
  -7  14   0   70.02   41.79   0
   7 -14   0   40.55   28.40   0
   6 -14   0    2.28   21.96   0
  -6  14   0   18.04   31.04   0
  -5  14   0   12.27   29.94   0
   5 -14   0    4.97   21.54   0
  -5  14   0  -22.67   27.19   0
  -4  14   0   44.01   28.37   0
  -4  14   0   17.06   25.59   0
   4 -14   0   -0.60   21.29   0
  -3  14   0  390.66   24.38   0
   3 -14   0  415.11   22.66   0
  -3  14   0  411.36   25.00   0
   2 -14   0   15.87   20.52   0
  -2  14   0   19.59   22.43   0
   1 -14   0   95.58   21.18   0
  -1  14   0  117.81   22.02   0
   0  14   0   22.34   20.29   0
   0 -14   0    3.75   20.03   0
  -1 -14   0  122.38   20.25   0
   1  14   0   97.15   20.74   0
  -2 -14   0   46.63   19.70   0
   2  14   0   43.54   20.33   0
  -3 -14   0 1603.97   29.08   0
   3  14   0 1293.18   25.99   0
  -4 -14   0   54.66   18.46   0
   4  14   0   66.68   20.09   0
   5  14   0   13.11   21.01   0
  -5 -14   0    1.21   18.24   0
   6  14   0  175.55   24.54   0
  -6 -14   0  182.66   22.28   0
  -7 -14   0  259.97   23.72   0
   7  14   0  241.35   30.59   0
   8  14   0   33.70   32.30   0
   9  14   0   30.72   38.52   0
  10  14   0  116.50   55.27   0
  11  14   0   22.23   45.19   0
  11  14   0   18.86   67.81   0
  -7  15   0    9.29   35.99   0
   7 -15   0    5.77   30.20   0
  -6  15   0    2.81   27.12   0
  -6  15   0  -16.71   38.63   0
   6 -15   0   65.37   27.83   0
  -5  15   0   46.00   30.55   0
  -5  15   0   41.25   35.76   0
   5 -15   0   74.55   22.58   0
  -4  15   0   89.38   28.50   0
  -4  15   0   56.64   26.69   0
   4 -15   0   79.31   22.35   0
  -3  15   0   58.42   27.41   0
   3 -15   0   32.53   20.89   0
  -3  15   0   45.52   24.64   0
   2 -15   0  239.15   22.54   0
  -2  15   0  209.10   29.54   0
   1 -15   0   75.37   22.31   0
  -1  15   0   88.43   22.52   0
   0  15   0  -20.67   20.87   0
   0 -15   0   17.85   25.29   0
   1  15   0   70.04   20.20   0
  -1 -15   0   27.19   20.50   0
   2  15   0  787.17   24.19   0
  -2 -15   0  940.30   27.60   0
   3  15   0   17.78   21.16   0
  -3 -15   0   13.67   19.66   0
  -4 -15   0  162.06   20.09   0
   4  15   0  121.98   26.18   0
   5  15   0   19.10   26.67   0
  -5 -15   0   12.81   23.48   0
   6  15   0  210.42   23.94   0
  -6 -15   0  236.96   24.08   0
   7  15   0   38.91   30.36   0
  -7 -15   0   12.33   22.88   0
   8  15   0  265.97   35.08   0
   9  15   0   60.11   43.00   0
  10  15   0    7.92   48.87   0
  11  15   0   20.83   67.06   0
  -6  16   0   38.12   34.89   0
  -6  16   0   50.53   41.32   0
   6 -16   0   45.74   24.99   0
  -5  16   0   11.65   37.46   0
   5 -16   0   -5.26   29.32   0
  -5  16   0   34.92   31.48   0
   4 -16   0  128.44   28.35   0
  -4  16   0  143.85   25.20   0
  -4  16   0   78.45   27.87   0
  -3  16   0   49.76   23.36   0
   3 -16   0   35.32   22.16   0
  -3  16   0   70.60   25.50   0
   2 -16   0   17.92   21.69   0
  -2  16   0    2.84   21.66   0
  -2  16   0   16.86   24.40   0
   1 -16   0   47.10   21.97   0
  -1  16   0   28.32   28.76   0
   0 -16   0  299.75   23.19   0
   0  16   0  200.36   23.34   0
  -1 -16   0  193.35   25.75   0
   1  16   0  136.48   26.95   0
   2  16   0   17.96   20.56   0
  -2 -16   0   19.88   25.89   0
  -3 -16   0  476.61   21.67   0
   3  16   0  360.10   26.94   0
  -4 -16   0  166.76   24.16   0
   4  16   0  136.42   22.01   0
   5  16   0    9.03   28.05   0
  -5 -16   0   -8.86   20.01   0
   6  16   0   45.64   23.20   0
  -6 -16   0   11.48   23.05   0
   7  16   0  286.21   33.19   0
  -7 -16   0  280.97   26.58   0
   8  16   0  -19.08   33.93   0
  -8 -16   0   -2.97   25.22   0
   9  16   0   28.14   38.67   0
  10  16   0    8.15   43.52   0
   6 -17   0   17.69   25.68   0
  -6  17   0   -7.33   36.03   0
  -6  17   0   17.61   35.36   0
  -5  17   0   64.33   39.39   0
   5 -17   0   46.12   31.36   0
  -5  17   0   96.14   33.04   0
  -4  17   0    1.27   31.32   0
  -4  17   0   26.76   28.95   0
   4 -17   0    1.87   24.36   0
  -3  17   0   13.01   26.44   0
   3 -17   0   13.67   28.79   0
  -3  17   0   30.23   29.46   0
   2 -17   0   50.72   23.55   0
  -2  17   0   -4.58   22.89   0
  -2  17   0   10.53   25.97   0
  -1  17   0  160.16   24.97   0
   1 -17   0  260.23   24.29   0
   0  17   0   14.55   22.94   0
   0 -17   0   51.67   22.50   0
   1  17   0  178.47   23.83   0
  -1 -17   0  220.62   23.52   0
  -2 -17   0   79.00   21.85   0
   2  17   0   72.51   22.41   0
   3  17   0   31.50   21.60   0
  -3 -17   0   38.31   21.96   0
  -4 -17   0    3.49   25.03   0
   4  17   0   17.29   22.49   0
   5  17   0  230.17   23.71   0
  -5 -17   0  312.69   26.50   0
  -6 -17   0   52.22   20.13   0
   6  17   0   56.09   29.39   0
   7  17   0   -5.23   31.10   0
  -7 -17   0  -23.16   24.83   0
  -8 -17   0  112.45   26.58   0
   8  17   0   60.82   35.17   0
   9  17   0   58.54   40.10   0
  10  17   0  -17.92   50.85   0
  -5  18   0   40.60   34.36   0
  -5  18   0   11.70   40.24   0
   5 -18   0   -3.73   26.82   0
  -4  18   0   34.61   31.02   0
   4 -18   0   35.92   25.88   0
  -4  18   0   34.81   32.44   0
   3 -18   0   45.46   24.28   0
  -3  18   0   42.98   30.83   0
  -3  18   0   -6.95   35.12   0
  -2  18   0   42.93   25.97   0
  -2  18   0   50.97   24.11   0
   2 -18   0   35.77   24.17   0
   1 -18   0   34.61   29.75   0
  -1  18   0   84.26   25.03   0
   0  18   0  114.94   30.94   0
   0 -18   0  176.30   29.82   0
  -1 -18   0   59.89   23.19   0
   1  18   0    7.74   24.12   0
  -2 -18   0   42.88   22.85   0
   2  18   0   41.18   28.21   0
   3  18   0   21.39   23.42   0
  -3 -18   0   15.54   26.38   0
  -4 -18   0  242.18   27.17   0
   4  18   0  196.33   30.01   0
  -5 -18   0  -39.15   21.66   0
   5  18   0   12.07   24.42   0
   6  18   0  149.11   32.01   0
  -6 -18   0  206.29   27.35   0
  -7 -18   0  -18.07   26.70   0
   7  18   0   12.28   33.76   0
  -8 -18   0   21.28   27.47   0
   8  18   0   53.19   36.44   0
   9  18   0   16.83   40.50   0
   4 -19   0   52.75   27.39   0
  -4  19   0   20.29   39.05   0
  -4  19   0   64.44   33.55   0
  -3  19   0   22.23   32.86   0
   3 -19   0   -1.64   33.26   0
  -3  19   0   39.50   29.84   0
  -2  19   0   77.83   31.65   0
  -2  19   0   76.11   28.28   0
   2 -19   0  114.94   31.99   0
  -1  19   0   23.00   32.44   0
   1 -19   0   -4.75   25.57   0
   0 -19   0  -17.40   25.25   0
   0  19   0   21.58   25.09   0
  -1 -19   0    3.14   24.60   0
   1  19   0   60.38   25.20   0
   2  19   0  114.38   24.92   0
  -2 -19   0  150.53   25.30   0
  -3 -19   0   50.20   28.12   0
   3  19   0    6.44   24.78   0
  -4 -19   0   46.59   28.11   0
   4  19   0   19.38   24.83   0
  -5 -19   0  188.28   23.52   0
   5  19   0  152.04   32.13   0
   6  19   0   27.88   26.87   0
  -6 -19   0   34.93   22.31   0
   7  19   0   11.38   34.67   0
  -7 -19   0    1.93   23.02   0
  -8 -19   0  -10.16   28.62   0
   8  19   0   19.69   38.23   0
  -9 -19   0   47.36   24.59   0
   9  19   0   71.86   42.52   0
  -3  20   0   35.11   30.61   0
  -3  20   0   57.87   34.28   0
   3 -20   0   29.88   28.02   0
   2 -20   0   16.70   26.73   0
  -2  20   0   23.10   30.12   0
  -2  20   0   -6.84   32.45   0
  -1  20   0   29.71   28.74   0
   1 -20   0   49.68   32.49   0
   0 -20   0   15.37   26.19   0
   0  20   0    5.51   26.48   0
  -1 -20   0   33.04   26.62   0
   1  20   0   59.48   26.46   0
  -2 -20   0   17.84   31.23   0
   2  20   0   27.40   32.03   0
   3  20   0  130.50   26.77   0
  -3 -20   0  140.35   24.60   0
   4  20   0   18.35   25.08   0
  -4 -20   0   42.89   30.00   0
   5  20   0  -21.48   26.03   0
  -5 -20   0    0.82   24.08   0
  -6 -20   0   14.46   23.55   0
   6  20   0   32.91   28.04   0
  -7 -20   0  110.19   30.37   0
   7  20   0   84.63   37.11   0
  -8 -20   0    6.44   30.48   0
   8  20   0   17.54   33.14   0
  -1  21   0   -4.19   29.71   0
   1 -21   0   49.64   28.47   0
   0 -21   0   60.44   27.94   0
   0  21   0  -21.84   28.98   0
  -1 -21   0   49.72   28.02   0
   1  21   0   13.93   34.97   0
   2  21   0   65.25   27.44   0
  -2 -21   0   72.59   28.73   0
  -3 -21   0  -12.50   26.17   0
   3  21   0   10.78   33.36   0
  -4 -21   0   41.04   25.74   0
   4  21   0   -2.80   28.41   0
   5  21   0   18.44   28.64   0
  -5 -21   0   10.35   25.82   0
   6  21   0   30.36   30.26   0
  -6 -21   0  108.94   31.88   0
   7  21   0   24.64   31.45   0
  -7 -21   0  -16.56   26.05   0
   1  22   0    0.73   30.23   0
  -1 -22   0   -2.92   37.41   0
   2  22   0   17.52   28.58   0
  -2 -22   0   25.51   29.98   0
   3  22   0   -0.15   29.89   0
  -3 -22   0   19.08   29.33   0
  -4 -22   0   35.39   28.33   0
   4  22   0   25.68   29.83   0
  -5 -22   0  -14.87   27.83   0
   5  22   0   42.39   37.17   0
  -4 -22   1  -25.83   34.12   0
   4  22  -1  -11.10   29.58   0
   3  22  -1   -3.32   28.61   0
  -3 -22   1   18.87   28.63   0
  -2 -22   1    0.80   28.98   0
   2  22  -1    1.16   28.92   0
  -1 -22   1   56.86   30.26   0
   6  21  -1   30.86   36.54   0
  -6 -21   1   34.53   32.16   0
  -5 -21   1   35.02   31.61   0
   5  21  -1  -33.63   35.00   0
  -4 -21   1   44.54   26.23   0
   4  21  -1   23.98   26.99   0
  -3 -21   1   84.76   26.43   0
   3  21  -1   47.41   27.59   0
  -2 -21   1    6.25   27.43   0
   2  21  -1   -3.17   26.66   0
   1  21  -1  -10.32   27.57   0
  -1 -21   1   32.64   27.51   0
   0 -21   1   42.84   28.86   0
   0  21  -1   32.86   29.45   0
  -1  21  -1   29.13   33.84   0
   1 -21   1    5.60   28.84   0
  -1  21  -1    8.06   36.98   0
  -7 -20   1   -8.62   29.77   0
   7  20  -1    3.93   36.68   0
  -6 -20   1   62.65   29.42   0
   6  20  -1   56.96   28.30   0
   5  20  -1   10.86   25.65   0
  -5 -20   1   24.53   23.61   0
  -4 -20   1   75.10   24.89   0
   4  20  -1   29.76   25.86   0
  -3 -20   1  -14.05   29.02   0
   3  20  -1   29.10   25.61   0
  -2 -20   1  166.06   25.59   0
   2  20  -1  107.12   31.90   0
   1  20  -1   -2.15   25.34   0
  -1 -20   1  -17.05   25.28   0
   0  20  -1   12.40   26.20   0
   0 -20   1  -20.12   26.25   0
  -1  20  -1   22.18   28.39   0
   1 -20   1   53.11   26.06   0
  -2  20  -1   20.44   29.54   0
   2 -20   1   45.05   33.53   0
  -2  20  -1   32.21   27.28   0
  -3  20  -1   10.74   34.95   0
  -3  20  -1   -3.30   31.86   0
   3 -20   1    3.02   27.00   0
  -8 -19   1   22.45   28.67   0
   8  19  -1   29.36   30.48   0
   7  19  -1   41.20   35.00   0
  -7 -19   1   94.78   23.92   0
  -6 -19   1   60.90   22.76   0
   6  19  -1   35.57   32.34   0
  -5 -19   1   22.42   22.65   0
   5  19  -1   13.11   30.29   0
   4  19  -1   46.13   24.05   0
  -4 -19   1   69.24   27.42   0
  -3 -19   1  191.11   29.33   0
   3  19  -1  102.77   29.60   0
   2  19  -1    9.94   23.84   0
  -2 -19   1   38.36   23.25   0
  -1 -19   1   48.25   23.83   0
   1  19  -1   -1.96   24.13   0
   0  19  -1   25.27   25.04   0
   0 -19   1   31.93   25.32   0
   1 -19   1   33.82   26.41   0
  -1  19  -1   43.05   31.96   0
   2 -19   1   16.87   25.28   0
  -2  19  -1   23.90   26.58   0
  -2  19  -1  -31.19   31.88   0
   3 -19   1   94.17   26.87   0
  -3  19  -1   -7.38   33.33   0
  -3  19  -1   53.50   29.59   0
  -4  19  -1  -10.37   34.69   0
   4 -19   1   10.20   26.15   0
  -4  19  -1  -23.89   39.01   0
   9  18  -1   52.23   40.39   0
   8  18  -1   21.96   29.38   0
  -8 -18   1    9.72   27.05   0
  -7 -18   1   15.92   26.70   0
   7  18  -1   10.34   26.71   0
   6  18  -1   32.76   24.45   0
  -6 -18   1   56.63   25.96   0
   5  18  -1  160.93   24.98   0
  -5 -18   1  235.16   22.20   0
  -4 -18   1   42.79   25.97   0
   4  18  -1   63.33   22.57   0
   3  18  -1   31.67   22.34   0
  -3 -18   1   51.90   26.66   0
   2  18  -1  101.76   23.04   0
  -2 -18   1  152.62   23.03   0
  -1 -18   1  169.63   23.38   0
   1  18  -1  160.59   23.51   0
   0  18  -1    4.82   23.89   0
   0 -18   1   15.52   29.16   0
   1 -18   1   60.77   23.83   0
  -1  18  -1   59.88   24.31   0
  -2  18  -1  176.28   31.53   0
   2 -18   1  139.29   24.71   0
  -2  18  -1  125.02   26.26   0
   3 -18   1    1.24   30.41   0
  -3  18  -1   27.53   31.14   0
  -3  18  -1  -20.33   28.79   0
   4 -18   1   38.04   25.84   0
  -4  18  -1   35.58   32.90   0
  -4  18  -1   51.44   30.03   0
  -5  18  -1   23.13   34.73   0
   5 -18   1   64.90   32.09   0
  -5  18  -1  -18.72   32.05   0
  10  17  -1   59.96   51.18   0
   9  17  -1   11.53   37.60   0
  -8 -17   1   32.85   21.56   0
   8  17  -1   19.28   28.39   0
  -7 -17   1   22.46   25.76   0
   7  17  -1   54.90   25.88   0
  -6 -17   1  194.98   25.45   0
   6  17  -1  113.76   24.15   0
  -5 -17   1   19.04   24.70   0
   5  17  -1   25.35   27.48   0
   4  17  -1  217.99   22.93   0
  -4 -17   1  279.34   21.72   0
  -3 -17   1   20.34   24.89   0
   3  17  -1   -0.22   26.19   0
   2  17  -1   36.29   21.46   0
  -2 -17   1   41.73   21.58   0
  -1 -17   1   17.98   21.25   0
   1  17  -1   14.84   26.96   0
   0  17  -1  329.75   23.75   0
   0 -17   1  399.96   23.89   0
  -1  17  -1   36.43   29.14   0
   1 -17   1   32.79   23.40   0
  -2  17  -1   33.11   27.89   0
   2 -17   1   15.82   27.66   0
  -2  17  -1    6.08   30.87   0
  -3  17  -1   60.31   29.24   0
  -3  17  -1   57.26   26.43   0
   3 -17   1   64.51   24.01   0
   4 -17   1   98.95   29.73   0
  -4  17  -1  101.28   26.27   0
  -4  17  -1   70.81   28.80   0
  -5  17  -1    4.84   33.35   0
  -5  17  -1    6.57   31.39   0
   5 -17   1   -0.20   30.38   0
  -6  17  -1   19.11   36.19   0
   6 -17   1    7.55   31.72   0
  -6  17  -1   12.08   35.04   0
  10  16  -1    9.42   48.64   0
   9  16  -1   32.49   37.53   0
  -8 -16   1  205.77   25.69   0
   8  16  -1  200.86   27.66   0
   7  16  -1   26.09   30.66   0
  -7 -16   1   12.22   21.01   0
  -6 -16   1   86.05   20.42   0
   6  16  -1   86.06   28.81   0
  -5 -16   1  227.16   20.50   0
   5  16  -1  234.41   22.82   0
  -4 -16   1   43.25   20.01   0
   4  16  -1   46.39   21.03   0
   3  16  -1   37.22   20.32   0
  -3 -16   1   32.85   19.93   0
  -2 -16   1  108.02   21.23   0
   2  16  -1   91.50   21.47   0
  -1 -16   1  408.23   22.52   0
   1  16  -1  353.45   22.83   0
   0 -16   1   31.05   20.99   0
   0  16  -1   20.82   21.57   0
   1 -16   1  231.06   23.11   0
  -1  16  -1  237.97   24.15   0
  -2  16  -1    5.39   23.44   0
   2 -16   1   -8.72   21.62   0
  -2  16  -1    5.75   26.97   0
   3 -16   1   43.20   21.87   0
  -3  16  -1   29.30   24.61   0
  -3  16  -1   49.43   22.84   0
   4 -16   1   -9.00   23.29   0
  -4  16  -1   20.31   29.79   0
  -4  16  -1  -13.85   27.47   0
  -5  16  -1  137.12   30.93   0
   5 -16   1  127.00   23.78   0
  -5  16  -1  149.12   32.37   0
  -6  16  -1   29.37   33.99   0
  -6  16  -1   -0.51   33.49   0
   6 -16   1   59.39   30.58   0
  11  15  -1   45.67   40.01   0
  11  15  -1   35.08   61.69   0
  10  15  -1    7.54   41.83   0
   9  15  -1   64.07   35.74   0
   8  15  -1   16.74   31.56   0
   7  15  -1  331.71   31.12   0
  -7 -15   1  423.99   25.95   0
   6  15  -1   13.17   21.92   0
  -6 -15   1   -4.51   18.82   0
   5  15  -1   -5.25   26.49   0
  -5 -15   1    8.70   19.06   0
   4  15  -1   62.53   25.11   0
  -4 -15   1   54.84   22.76   0
   3  15  -1  354.61   21.88   0
  -3 -15   1  405.93   20.52   0
  -2 -15   1   97.71   19.30   0
   2  15  -1   79.06   20.13   0
  -1 -15   1  407.99   25.25   0
   1  15  -1  304.78   25.47   0
   0 -15   1  282.13   20.65   0
   0  15  -1  182.13   21.08   0
   1 -15   1  208.78   26.40   0
  -1  15  -1  170.39   27.29   0
  -2  15  -1    7.81   23.05   0
   2 -15   1  -14.44   21.17   0
  -2  15  -1   12.40   20.88   0
   3 -15   1   35.63   21.28   0
  -3  15  -1   21.36   27.13   0
  -3  15  -1   65.70   28.62   0
  -4  15  -1  170.09   30.45   0
   4 -15   1  162.03   23.16   0
  -4  15  -1  139.20   33.11   0
  -5  15  -1   29.21   31.42   0
   5 -15   1   12.78   22.47   0
  -5  15  -1    3.69   28.73   0
  -6  15  -1   23.41   31.53   0
   6 -15   1   62.60   23.64   0
  -6  15  -1   71.99   32.50   0
   7 -15   1   28.64   24.42   0
  -7  15  -1   18.22   36.16   0
  -7  15  -1    7.43   43.53   0
  11  14  -1   39.10   73.89   0
  11  14  -1   20.49   43.22   0
  10  14  -1   20.03   47.59   0
   9  14  -1   51.73   35.33   0
   8  14  -1  241.73   32.16   0
  -7 -14   1   38.22   18.03   0
   7  14  -1   -3.33   27.36   0
  -6 -14   1  264.26   23.66   0
   6  14  -1  240.05   23.05   0
  -5 -14   1  119.75   18.15   0
   5  14  -1  112.45   20.52   0
  -4 -14   1  161.17   18.43   0
   4  14  -1  161.59   19.48   0
  -3 -14   1   14.62   18.28   0
   3  14  -1   13.44   19.87   0
   2  14  -1  986.08   23.69   0
  -2 -14   1 1131.34   23.39   0
  -1 -14   1   71.38   23.38   0
   1  14  -1   37.03   20.17   0
   0 -14   1  -17.36   19.39   0
   0  14  -1   14.32   19.57   0
   1 -14   1   38.22   24.49   0
  -1  14  -1   16.77   20.91   0
  -2  14  -1  443.95   23.60   0
   2 -14   1  524.77   22.64   0
  -3  14  -1   34.22   20.69   0
   3 -14   1   16.70   25.37   0
  -3  14  -1    0.90   22.66   0
   4 -14   1   79.26   21.05   0
  -4  14  -1   48.86   27.71   0
  -4  14  -1   90.07   30.50   0
   5 -14   1  115.18   26.49   0
  -5  14  -1  134.37   29.20   0
  -5  14  -1   90.99   28.56   0
  -6  14  -1   64.16   32.28   0
   6 -14   1   37.97   22.27   0
  -6  14  -1   53.19   30.72   0
  -7  14  -1   -4.94   33.96   0
   7 -14   1  -14.55   22.75   0
  -7  14  -1   13.18   34.68   0
  -8  14  -1   18.44   37.63   0
   8 -14   1   26.20   30.32   0
  11  13  -1   12.32   80.09   0
  11  13  -1    0.87   54.89   0
  10  13  -1  155.23   55.39   0
   9  13  -1   35.28   35.57   0
   8  13  -1   62.24   31.20   0
   7  13  -1  214.69   28.50   0
  -7 -13   1  237.01   23.23   0
  -6 -13   1  304.32   19.04   0
   6  13  -1  239.30   26.16   0
  -5 -13   1   15.50   17.02   0
   5  13  -1   -8.18   24.85   0
  -4 -13   1  252.19   19.31   0
   4  13  -1  219.45   23.95   0
  -3 -13   1  814.71   24.58   0
   3  13  -1  670.14   21.52   0
  -2 -13   1   11.74   18.19   0
   2  13  -1    0.75   18.89   0
  -1 -13   1  201.24   22.26   0
   1  13  -1  198.15   18.96   0
   0  13  -1   90.61   23.66   0
   0 -13   1  110.83   22.94   0
  -1  13  -1  105.78   20.28   0
   1 -13   1  105.84   20.06   0
   2 -13   1   12.21   25.00   0
  -2  13  -1    2.04   22.32   0
  -3  13  -1  478.71   22.73   0
  -3  13  -1  473.43   24.15   0
   3 -13   1  525.30   21.93   0
  -4  13  -1    7.16   26.24   0
  -4  13  -1   32.44   30.28   0
   4 -13   1   25.56   20.44   0
  -5  13  -1  -10.44   28.89   0
  -5  13  -1    9.20   25.66   0
   5 -13   1   15.42   24.95   0
   6 -13   1  -32.52   21.20   0
  -6  13  -1   13.62   36.29   0
  -6  13  -1   46.90   31.20   0
   7 -13   1  147.95   22.07   0
  -7  13  -1  160.10   41.23   0
  -8  13  -1   21.36   45.96   0
   8 -13   1   16.62   28.41   0
  12  12  -1   10.92   44.41   0
  10  12  -1  -12.59   34.02   0
  10  12  -1    8.69   59.09   0
   9  12  -1  296.45   42.44   0
   8  12  -1   17.66   29.54   0
   7  12  -1   37.30   26.99   0
  -6 -12   1   -6.19   16.77   0
   6  12  -1   -4.25   25.41   0
   5  12  -1 1140.47   25.42   0
  -5 -12   1 1265.69   27.04   0
   4  12  -1   34.25   19.08   0
  -4 -12   1   35.54   17.29   0
   3  12  -1  238.57   19.94   0
  -3 -12   1  231.04   18.69   0
  -2 -12   1  406.51   23.16   0
   2  12  -1  347.23   24.30   0
  -1 -12   1  626.91   21.00   0
   1  12  -1  514.66   24.31   0
   0 -12   1   27.30   21.60   0
   0  12  -1   -2.84   18.34   0
  -1  12  -1  316.27   20.85   0
   1 -12   1  358.24   19.93   0
  -2  12  -1  266.10   20.99   0
   2 -12   1  334.07   19.83   0
  -3  12  -1   85.10   20.71   0
  -3  12  -1  103.41   20.71   0
   3 -12   1   99.63   19.15   0
  -4  12  -1  107.21   29.50   0
  -4  12  -1  100.15   22.23   0
   4 -12   1  142.72   24.15   0
  -5  12  -1   77.14   31.37   0
   5 -12   1   61.41   24.46   0
  -5  12  -1   79.45   22.75   0
   6 -12   1  100.24   20.02   0
  -6  12  -1   95.72   27.73   0
  -6  12  -1  124.40   31.12   0
  -7  12  -1   42.06   31.36   0
   7 -12   1   27.37   26.04   0
  -7  12  -1   16.83   32.91   0
  -8  12  -1   58.86   44.62   0
   8 -12   1  100.82   27.42   0
   9 -12   1   27.57   29.09   0
  -9  12  -1    4.86   53.90   0
  12  11  -1    9.98   43.08   0
  11  11  -1   82.12   40.25   0
  10  11  -1  129.15   67.29   0
  10  11  -1  191.03   42.41   0
   9  11  -1   42.44   41.08   0
   8  11  -1   21.26   34.21   0
   7  11  -1  185.63   27.85   0
   6  11  -1  546.87   22.36   0
  -6 -11   1  592.61   22.71   0
   5  11  -1   20.81   22.74   0
  -5 -11   1   20.57   16.59   0
  -4 -11   1 1733.26   23.88   0
   4  11  -1 1700.38   25.19   0
   3  11  -1   36.11   21.88   0
  -3 -11   1   50.45   17.15   0
   2  11  -1   75.59   18.44   0
  -2 -11   1  103.68   17.63   0
   1  11  -1   59.77   18.73   0
  -1 -11   1   68.19   18.26   0
   0  11  -1  797.91   22.04   0
   0 -11   1  854.02   25.57   0
  -1  11  -1  146.22   24.05   0
   1 -11   1  181.46   18.71   0
   2 -11   1   92.62   18.81   0
  -2  11  -1  117.38   20.38   0
   3 -11   1   55.96   18.73   0
  -3  11  -1   33.28   24.38   0
  -3  11  -1   34.61   26.13   0
  -4  11  -1  321.87   27.21   0
   4 -11   1  362.00   24.61   0
  -4  11  -1  359.70   30.44   0
  -5  11  -1   12.75   30.53   0
  -5  11  -1   -0.53   23.07   0
   5 -11   1   16.27   23.28   0
   6 -11   1  133.82   25.27   0
  -6  11  -1   88.83   34.62   0
  -6  11  -1   97.35   29.80   0
  -7  11  -1  117.97   38.32   0
   7 -11   1  124.70   25.24   0
  -8  11  -1   20.63   43.25   0
   8 -11   1   16.36   26.80   0
   9 -11   1    9.12   28.38   0
  -9  11  -1  -34.29   46.23   0
  12  10  -1   21.57   40.58   0
  11  10  -1   43.63   39.11   0
   9  10  -1   41.88   46.16   0
   8  10  -1  601.19   38.69   0
   7  10  -1   56.89   30.02   0
   6  10  -1  310.28   25.55   0
   5  10  -1  746.20   23.59   0
  -5 -10   1  748.94   23.51   0
  -4 -10   1  399.89   21.30   0
   4  10  -1  378.50   23.41   0
  -3 -10   1  372.19   18.06   0
   3  10  -1  321.49   19.11   0
   2  10  -1  650.02   20.25   0
  -2 -10   1  643.30   22.45   0
   1  10  -1  834.68   20.89   0
  -1 -10   1  887.52   20.69   0
   0 -10   1    1.60   16.59   0
   0  10  -1   24.10   17.29   0
  -1  10  -1 1032.30   23.53   0
   1 -10   1 1191.86   23.37   0
  -2  10  -1   36.11   20.19   0
   2 -10   1   34.27   18.31   0
  -3  10  -1  143.83   19.76   0
   3 -10   1  165.53   19.21   0
  -3  10  -1  175.65   26.43   0
  -4  10  -1   33.13   25.34   0
   4 -10   1   51.66   22.38   0
  -4  10  -1   50.22   28.73   0
  -5  10  -1  790.85   30.67   0
   5 -10   1  841.95   26.99   0
  -5  10  -1  751.71   29.48   0
  -6  10  -1   31.93   29.72   0
   6 -10   1    5.01   23.63   0
  -6  10  -1   26.02   35.08   0
  -7  10  -1    8.30   36.32   0
   7 -10   1    7.98   23.82   0
   8 -10   1  -19.33   25.43   0
  -8  10  -1   27.37   41.48   0
  -9  10  -1   46.00   53.53   0
   9 -10   1   57.70   27.39   0
  10 -10   1    8.05   29.40   0
  12   9  -1    6.77   31.78   0
  11   9  -1   68.44   31.29   0
  10   9  -1   17.11   30.55   0
   9   9  -1  114.21   57.92   0
   9   9  -1  144.74   36.78   0
   8   9  -1   21.68   34.37   0
   7   9  -1  710.54   31.34   0
   6   9  -1    7.99   24.36   0
   5   9  -1   19.33   22.32   0
  -5  -9   1    8.24   15.50   0
  -4  -9   1   47.38   18.57   0
   4   9  -1   71.05   22.12   0
   3   9  -1 3131.01   34.12   0
  -3  -9   1 3233.43   30.47   0
  -2  -9   1   66.42   16.18   0
   2   9  -1   75.10   17.71   0
   1   9  -1 1051.26   21.93   0
  -1  -9   1 1138.54   24.32   0
   0   9  -1  576.42   18.94   0
   0  -9   1  632.78   18.85   0
  -1   9  -1  202.33   22.25   0
   1  -9   1  250.01   17.31   0
   2  -9   1   51.62   17.34   0
  -2   9  -1   57.84   18.73   0
  -3   9  -1 1402.61   25.55   0
   3  -9   1 1518.59   25.19   0
  -3   9  -1 1367.51   30.68   0
  -4   9  -1  246.28   25.36   0
  -4   9  -1  209.75   23.40   0
   4  -9   1  256.60   23.44   0
  -5   9  -1    6.13   25.02   0
   5  -9   1    8.08   22.64   0
  -5   9  -1  -17.71   32.21   0
   6  -9   1  330.45   24.19   0
  -6   9  -1  353.89   29.61   0
  -6   9  -1  334.22   31.50   0
   7  -9   1   34.82   23.25   0
  -7   9  -1   22.89   32.61   0
  -7   9  -1   63.78   37.84   0
   8  -9   1   47.68   24.89   0
  -8   9  -1   48.64   41.42   0
   9  -9   1   15.37   25.91   0
  -9   9  -1   15.11   44.92   0
 -10   9  -1   58.87   51.53   0
  10  -9   1   62.84   33.04   0
  12   8  -1   15.68   31.02   0
  11   8  -1    7.62   37.00   0
  10   8  -1    6.89   36.06   0
   9   8  -1  296.66   69.36   0
   9   8  -1  208.07   98.44   0
   8   8  -1  325.45   46.06   0
   7   8  -1   38.09   30.14   0
   6   8  -1  330.27   24.54   0
   5   8  -1  199.15   23.21   0
  -4  -8   1  850.79   19.89   0
   4   8  -1  839.44   24.86   0
   3   8  -1   13.97   20.58   0
  -3  -8   1   10.64   15.57   0
   2   8  -1 3020.91   31.41   0
  -2  -8   1 2998.82   32.86   0
  -1  -8   1   24.06   16.06   0
   1   8  -1   29.40   16.49   0
   0   8  -1   -2.67   15.99   0
   0  -8   1   -5.93   15.65   0
   1  -8   1   24.42   15.94   0
  -1   8  -1    8.48   17.45   0
  -2   8  -1 2478.27   29.66   0
   2  -8   1 2616.67   28.85   0
  -3   8  -1   49.33   22.25   0
   3  -8   1   63.58   17.77   0
  -3   8  -1   45.27   24.81   0
  -4   8  -1  379.21   23.52   0
  -4   8  -1  344.69   24.95   0
   4  -8   1  356.25   22.65   0
  -5   8  -1   83.20   26.41   0
   5  -8   1   78.02   18.56   0
  -5   8  -1   66.52   29.87   0
   6  -8   1  192.97   23.24   0
  -6   8  -1  212.38   30.12   0
  -6   8  -1  175.87   34.55   0
   7  -8   1   22.59   23.47   0
  -7   8  -1   60.97   38.42   0
   8  -8   1  101.38   27.30   0
  -8   8  -1   85.82   48.09   0
   9  -8   1   95.93   29.08   0
  -9   8  -1   84.41   49.12   0
 -10   8  -1   -3.07   49.18   0
  10  -8   1   13.02   31.46   0
  12   7  -1    6.91   29.49   0
  11   7  -1   14.08   34.83   0
  10   7  -1  313.99   36.22   0
   9   7  -1   69.24   29.10   0
   8   7  -1  295.43   38.21   0
   8   7  -1  252.16   52.32   0
   7   7  -1  127.86   34.73   0
   6   7  -1  976.68   33.35   0
   5   7  -1   85.06   22.06   0
   4   7  -1  370.33   18.53   0
   3   7  -1 1400.06   25.38   0
  -3  -7   1 1436.66   26.58   0
   2   7  -1  165.26   22.19   0
  -2  -7   1  166.66   17.62   0
  -1  -7   1  238.48   17.23   0
   1   7  -1  247.37   18.14   0
   0   7  -1  927.53   22.34   0
   0  -7   1  956.43   21.53   0
  -1   7  -1 1268.85   24.93   0
   1  -7   1 1352.18   26.66   0
  -2   7  -1    2.39   20.90   0
  -2   7  -1   18.51   19.16   0
   2  -7   1   13.83   17.52   0
   3  -7   1 2001.70   27.72   0
  -3   7  -1 1917.27   32.06   0
  -3   7  -1 2009.47   33.93   0
  -4   7  -1   22.38   26.26   0
  -4   7  -1    1.99   18.51   0
   4  -7   1    5.59   17.07   0
   5  -7   1   -0.57   21.83   0
  -5   7  -1    8.11   26.06   0
  -5   7  -1  -11.55   32.16   0
  -6   7  -1   25.84   27.85   0
  -6   7  -1   24.80   33.40   0
   6  -7   1   18.88   21.60   0
   7  -7   1  558.18   28.05   0
  -7   7  -1  510.62   40.12   0
  -8   7  -1   30.53   40.67   0
   8  -7   1   20.70   23.46   0
   9  -7   1   71.00   28.28   0
  -9   7  -1   58.73   48.11   0
 -10   7  -1   22.39   51.40   0
  10  -7   1   13.28   30.62   0
 -11   7  -1   26.57   59.93   0
  12   6  -1   32.85   27.87   0
  11   6  -1   69.37   27.55   0
  10   6  -1  -16.39   33.66   0
   9   6  -1  491.82   29.92   0
   7   6  -1   25.12   26.85   0
   7   6  -1   20.09   38.40   0
   6   6  -1   -6.76   25.22   0
   5   6  -1 2582.02   38.42   0
   4   6  -1  119.93   19.75   0
  -3  -6   1  679.92   22.32   0
   3   6  -1  658.67   24.03   0
  -2  -6   1  864.37   21.07   0
   2   6  -1  829.55   24.79   0
  -1  -6   1 2293.97   28.91   0
   1   6  -1 2054.34   28.44   0
   0  -6   1   16.91   16.17   0
   0   6  -1    6.75   17.40   0
  -1   6  -1 1385.14   25.84   0
   1  -6   1 1491.84   25.31   0
  -2   6  -1  748.60   25.66   0
  -2   6  -1  761.49   27.33   0
   2  -6   1  776.62   25.30   0
  -3   6  -1  220.49   25.19   0
   3  -6   1  270.23   21.88   0
  -3   6  -1  205.57   22.92   0
   4  -6   1  758.48   24.36   0
  -4   6  -1  714.91   27.18   0
  -4   6  -1  717.95   29.64   0
  -5   6  -1  483.85   33.96   0
  -5   6  -1  517.38   30.20   0
   5  -6   1  482.44   21.21   0
   6  -6   1  259.69   22.82   0
  -6   6  -1  277.69   36.79   0
  -6   6  -1  239.83   31.34   0
   7  -6   1   25.21   21.59   0
  -7   6  -1   -6.88   33.97   0
  -7   6  -1   42.05   38.56   0
  -8   6  -1  381.07   49.95   0
   8  -6   1  412.89   27.80   0
   9  -6   1   23.20   30.45   0
  -9   6  -1    8.49   47.11   0
 -10   6  -1    1.34   46.26   0
  12   5  -1   22.98   33.25   0
  11   5  -1   90.44   31.88   0
  10   5  -1  130.42   32.99   0
   9   5  -1   61.28   25.85   0
   8   5  -1   82.95   34.72   0
   7   5  -1  799.14   54.76   0
   7   5  -1  734.21   61.09   0
   6   5  -1  697.40   35.54   0
   5   5  -1   74.40   24.65   0
   4   5  -1 4672.91   48.62   0
   3   5  -1  105.98   21.73   0
   2   5  -1  583.05   21.00   0
  -2  -5   1  582.23   20.14   0
   1   5  -1  348.44   18.42   0
  -1  -5   1  376.62   17.96   0
   0   5  -1 4288.86   39.11   0
   0  -5   1 4543.22   41.35   0
  -1   5  -1  405.14   20.27   0
   1  -5   1  436.47   22.60   0
  -2   5  -1  122.13   21.91   0
  -2   5  -1  133.68   19.26   0
   2  -5   1  145.89   17.51   0
   3  -5   1  202.78   17.85   0
  -3   5  -1  199.56   20.92   0
  -3   5  -1  207.49   22.62   0
  -4   5  -1 1862.35   35.50   0
   4  -5   1 1913.01   29.88   0
  -4   5  -1 1852.37   33.20   0
   5  -5   1   87.12   20.71   0
   5  -5   1   92.55   21.66   0
  -5   5  -1   84.03   32.48   0
  -5   5  -1   59.08   27.92   0
  -6   5  -1  637.93   34.97   0
   6  -5   1  638.45   27.13   0
   6  -5   1  659.61   24.64   0
  -6   5  -1  700.32   39.91   0
   7  -5   1  176.26   25.63   0
  -7   5  -1  180.19   34.86   0
  -7   5  -1  151.27   46.92   0
   7  -5   1  152.28   22.45   0
  -8   5  -1   25.06   46.89   0
   8  -5   1   53.66   25.54   0
   8  -5   1   32.49   23.43   0
  -8   5  -1    8.40   38.53   0
   9  -5   1   34.08   26.60   0
   9  -5   1   46.12   24.17   0
  -9   5  -1   56.30   49.48   0
 -10   5  -1   75.87   49.60   0
  10  -5   1   73.94   25.64   0
  12   4  -1  144.30   32.50   0
  11   4  -1   20.39   30.46   0
  10   4  -1   -5.92   30.03   0
   9   4  -1    1.93   30.30   0
   8   4  -1  797.68   36.74   0
   7   4  -1  127.92   27.16   0
   6   4  -1  912.62   47.78   0
   6   4  -1  978.75   47.45   0
   5   4  -1  462.48   31.69   0
   4   4  -1  828.80   30.32   0
   3   4  -1  605.85   25.90   0
   2   4  -1  350.68   23.34   0
  -1  -4   1 1217.74   26.23   0
   1   4  -1 1209.32   26.28   0
   0   4  -1   -7.84   17.01   0
   0  -4   1   15.08   16.61   0
   1  -4   1 1183.71   27.77   0
  -1   4  -1 1194.13   25.70   0
   2  -4   1  363.86   19.61   0
  -2   4  -1  372.44   23.89   0
  -2   4  -1  371.73   21.55   0
  -3   4  -1   56.04   24.97   0
   3  -4   1   53.43   19.95   0
  -3   4  -1   58.72   18.45   0
  -4   4  -1   -5.53   24.05   0
   4  -4   1    9.34   18.20   0
   4  -4   1   14.59   19.13   0
  -4   4  -1    1.28   25.58   0
  -5   4  -1 2226.87   40.93   0
  -5   4  -1 2362.87   48.01   0
   5  -4   1 2196.31   33.76   0
   5  -4   1 2392.31   30.33   0
  -6   4  -1   22.23   32.92   0
  -6   4  -1  -20.96   42.15   0
   6  -4   1    0.83   20.03   0
   6  -4   1    9.42   21.67   0
   7  -4   1   40.05   20.60   0
  -7   4  -1   16.11   46.42   0
   7  -4   1   19.65   23.39   0
  -7   4  -1   25.40   34.84   0
   8  -4   1    2.85   24.26   0
  -8   4  -1    9.37   49.08   0
   8  -4   1   -4.62   22.96   0
   9  -4   1  241.83   30.90   0
   9  -4   1  262.62   25.27   0
  -9   4  -1  241.02   48.71   0
  10  -4   1  -11.51   25.37   0
  11  -4   1   37.61   28.05   0
  12   3  -1   -0.04   31.03   0
  11   3  -1   84.94   29.96   0
  10   3  -1   25.08   29.28   0
   9   3  -1  133.04   25.00   0
   8   3  -1   43.36   30.87   0
   7   3  -1 1758.83   35.62   0
   6   3  -1   48.54   52.66   0
   6   3  -1   38.82   91.32   0
   5   3  -1    0.57   30.40   0
   5   3  -1    4.42   28.52   0
   4   3  -1   16.21   24.46   0
   3   3  -1 3461.79   48.20   0
   2   3  -1   10.46   20.40   0
  -1   3  -1 3091.06   39.89   0
   1  -3   1 3306.20   42.05   0
  -2   3  -1  156.87   23.44   0
   2  -3   1  156.22   18.56   0
  -2   3  -1  153.25   24.48   0
   3  -3   1 1116.37   27.86   0
  -3   3  -1 1056.64   33.50   0
   3  -3   1 1110.52   26.18   0
  -4   3  -1 1640.04   40.34   0
   4  -3   1 1616.02   30.25   0
   4  -3   1 1566.60   30.63   0
  -4   3  -1 1557.55   32.10   0
   5  -3   1    1.46   16.33   0
   5  -3   1   18.39   22.14   0
  -5   3  -1   -2.64   27.91   0
  -5   3  -1    6.68   40.10   0
   6  -3   1  714.04   24.48   0
   6  -3   1  665.91   27.73   0
  -6   3  -1  641.28   31.92   0
  -6   3  -1  650.95   51.01   0
  -7   3  -1  318.90   40.22   0
   7  -3   1  350.28   28.49   0
   7  -3   1  359.27   24.03   0
  -7   3  -1  368.07   55.88   0
  -8   3  -1  100.60   44.42   0
   8  -3   1  143.89   23.71   0
   8  -3   1  109.46   29.68   0
  -9   3  -1   18.89   49.28   0
   9  -3   1   18.59   23.45   0
  10  -3   1  254.38   25.91   0
  11  -3   1    7.71   31.26   0
  12  -3   1    8.39   29.48   0
  12   2  -1  -11.85   30.39   0
  11   2  -1   70.41   28.89   0
  10   2  -1    6.47   28.01   0
   9   2  -1  306.78   23.06   0
   8   2  -1  480.80   25.94   0
   7   2  -1   -6.65   23.11   0
   6   2  -1  574.90   34.21   0
   5   2  -1 1126.31   49.05   0
   5   2  -1 1043.62   85.24   0
   4   2  -1  188.22   28.41   0
   4   2  -1  212.25   33.94   0
   3   2  -1    3.65   24.48   0
   2   2  -1 9778.52   85.11   0
   2  -2   1 9999.99   73.04   0
  -2   2  -1 9800.20   77.51   0
   2  -2   1 9998.68   75.26   0
   3  -2   1   81.55   21.97   0
   3  -2   1   89.39   24.26   0
  -3   2  -1   82.74   28.17   0
   4  -2   1  807.51   29.88   0
  -4   2  -1  869.99   44.80   0
   4  -2   1  834.58   23.35   0
  -4   2  -1  796.80   29.09   0
   5  -2   1  472.05   29.13   0
   5  -2   1  513.86   23.50   0
  -5   2  -1  519.68   49.94   0
  -5   2  -1  468.60   33.56   0
   6  -2   1  629.57   25.36   0
  -6   2  -1  526.94   58.68   0
   6  -2   1  573.62   26.99   0
  -6   2  -1  602.15   33.98   0
  -7   2  -1   57.24   51.46   0
   7  -2   1   52.57   29.13   0
   7  -2   1   52.77   23.44   0
   8  -2   1  375.80   25.37   0
  -8   2  -1  367.33   52.27   0
   9  -2   1  107.37   24.82   0
  10  -2   1   -5.81   20.86   0
  11  -2   1   88.67   27.29   0
  12  -2   1    8.68   29.25   0
  12   1  -1   15.80   30.09   0
  11   1  -1   -1.31   27.77   0
  10   1  -1  312.03   28.47   0
   9   1  -1   27.79   26.86   0
   8   1  -1  105.80   20.99   0
   7   1  -1  295.68   29.06   0
   6   1  -1 1361.09   35.36   0
   5   1  -1   50.78   29.76   0
   5   1  -1   69.51   57.84   0
   4   1  -1 1423.27   43.02   0
   4   1  -1 1093.93   83.34   0
   3   1  -1  112.67   34.97   0
   2   1  -1  180.63   29.56   0
   2  -1   1 3332.43   49.62   0
   2  -1   1 3214.91   53.84   0
  -2   1  -1 3280.16   58.32   0
  -3   1  -1 1420.16   50.59   0
   3  -1   1 1341.77   38.75   0
   3  -1   1 1369.71   33.78   0
   4  -1   1   18.80   22.35   0
  -4   1  -1   20.68   49.64   0
  -4   1  -1   32.54   25.90   0
   4  -1   1   21.36   24.88   0
  -5   1  -1   14.70   27.30   0
   5  -1   1    5.33   24.38   0
   5  -1   1    1.59   17.72   0
  -5   1  -1    5.92   57.74   0
   6  -1   1    6.98   18.69   0
  -6   1  -1    7.86   51.74   0
   6  -1   1    2.32   25.85   0
   7  -1   1 1533.79   27.86   0
  -7   1  -1 1531.40   67.75   0
   8  -1   1    4.49   23.69   0
   9  -1   1  122.92   25.94   0
  10  -1   1  -15.47   25.10   0
  11  -1   1   69.75   27.02   0
  12  -1   1    6.61   29.14   0
  12   0  -1   12.43   29.74   0
  11   0  -1   82.43   28.01   0
  10   0  -1   10.58   26.81   0
   9   0  -1  226.60   22.11   0
   8   0  -1   38.70   24.70   0
   7   0  -1   72.16   25.63   0
   6   0  -1    9.84   24.69   0
   6   0  -1   17.72   38.46   0
   5   0  -1 3120.67   42.53   0
  -5   0   1 3010.64   60.86   0
   5   0  -1 3065.05   72.00   0
  -4   0   1    3.11   29.00   0
   4   0  -1   14.21   51.44   0
   4   0  -1    7.92   28.46   0
   3   0  -1  191.40   64.33   0
  -3   0   1  236.20   32.87   0
   3   0  -1  259.59   29.48   0
  -2   0   1   23.59   27.35   0
   2   0  -1   24.26   44.13   0
  -3   0  -1 1436.24   81.28   0
   3   0   1 1290.01   32.44   0
   3   0   1 1213.20   48.34   0
  -3   0  -1 1183.76   44.01   0
   4   0   1  144.77   31.96   0
  -4   0  -1  123.04   79.30   0
   4   0   1  159.98   26.46   0
   5   0   1  651.54   44.51   0
   5   0   1  745.99   28.25   0
  -5   0  -1  673.81   63.22   0
   6   0   1  815.22   27.69   0
   7   0   1   80.64   24.12   0
   8   0   1  700.41   24.01   0
   9   0   1   61.27   26.20   0
  10   0   1   22.53   26.23   0
  11   0   1    0.37   27.43   0
  12   0   1   85.41   30.06   0
  12  -1  -1   -7.19   29.35   0
  11  -1  -1   74.43   27.63   0
  10  -1  -1   67.06   25.71   0
   9  -1  -1   75.05   25.45   0
   8  -1  -1   19.98   23.81   0
   7  -1  -1  472.18   39.82   0
   7  -1  -1  522.02   27.47   0
   6  -1  -1  980.34   30.03   0
   6  -1  -1  948.81   39.86   0
  -6   1   1  966.17   41.11   0
  -5   1   1   -2.75   33.15   0
   5  -1  -1    4.28   31.55   0
   5  -1  -1   -2.76   21.85   0
   4  -1  -1 1988.34   56.26   0
  -4   1   1 1809.86   58.89   0
   4  -1  -1 1942.00   37.95   0
   3  -1  -1 1539.55   60.85   0
  -3   1   1 1268.31   63.59   0
   3  -1  -1 1513.21   39.82   0
  -2   1   1  900.98   64.09   0
   2  -1  -1 1115.25   61.40   0
   2  -1  -1 1099.71   41.27   0
   3   1   1   -6.93   31.94   0
   4   1   1  789.30   33.96   0
   5   1   1   80.01   22.61   0
   6   1   1 1058.74   30.95   0
   7   1   1  601.14   25.24   0
   8   1   1   87.57   26.00   0
   9   1   1   26.60   21.57   0
  10   1   1  195.82   27.89   0
  11   1   1   89.88   28.36   0
  12   1   1   -0.76   23.75   0
  12  -2  -1   45.30   30.06   0
  11  -2  -1    7.36   27.11   0
  10  -2  -1   -4.99   24.82   0
   9  -2  -1   15.48   23.43   0
   8  -2  -1  518.30   26.49   0
   8  -2  -1  496.58   40.29   0
  -8   2   1  536.05   43.94   0
   7  -2  -1   21.05   23.28   0
  -7   2   1   20.54   35.94   0
   7  -2  -1   16.00   29.97   0
   6  -2  -1  895.89   28.78   0
  -6   2   1  794.89   40.84   0
   6  -2  -1  838.90   34.62   0
   5  -2  -1  846.01   34.48   0
   5  -2  -1  862.80   26.64   0
  -5   2   1  705.86   55.32   0
   4  -2  -1 1855.13   34.84   0
  -4   2   1 1702.52   66.63   0
   4  -2  -1 1839.88   44.75   0
   3  -2  -1    5.83   26.61   0
   3  -2  -1    7.22   34.91   0
  -3   2   1    4.60   49.52   0
   2  -2  -1 4901.85   72.92   0
  -2   2   1 5020.11   91.85   0
   2  -2  -1 4676.20   62.35   0
   4   2   1  423.51   29.74   0
   5   2   1 1822.66   36.43   0
   6   2   1   24.36   27.30   0
   7   2   1  140.24   27.09   0
   8   2   1    4.62   27.85   0
   9   2   1  437.96   28.87   0
  10   2   1  -35.06   28.64   0
  11   2   1   92.51   29.21   0
  12   2   1    8.31   30.38   0
  11  -3  -1   21.84   27.40   0
  10  -3  -1   30.50   24.80   0
   9  -3  -1  110.86   23.47   0
   9  -3  -1   94.47   38.16   0
   8  -3  -1   62.79   30.67   0
  -8   3   1   67.94   34.28   0
   8  -3  -1   59.66   22.51   0
   7  -3  -1  818.89   29.32   0
  -7   3   1  758.72   47.34   0
   7  -3  -1  784.15   34.25   0
   6  -3  -1   13.40   22.41   0
  -6   3   1   19.33   42.57   0
   6  -3  -1   32.23   27.36   0
   5  -3  -1   47.27   26.55   0
  -5   3   1   66.11   49.85   0
   5  -3  -1   41.07   20.66   0
  -4   3   1   -2.64   40.45   0
   4  -3  -1   14.34   19.64   0
   4  -3  -1   30.65   26.90   0
   3  -3  -1 2188.31   40.44   0
  -3   3   1 2257.11   61.57   0
   3  -3  -1 2212.22   43.76   0
   2  -3  -1  986.22   38.26   0
  -2   3   1 1008.50   47.07   0
   1  -3  -1 2694.62   49.10   0
  -1   3   1 2691.23   51.34   0
   2   3   1 3399.27   66.66   0
   3   3   1 1226.32   58.29   0
  -3  -3  -1 1176.11   41.56   0
   4   3   1 1104.66   91.33   0
   5   3   1   11.25   26.61   0
   6   3   1  689.68   29.21   0
   7   3   1  344.37   25.18   0
   8   3   1  201.03   30.27   0
   9   3   1   33.61   23.16   0
  10   3   1  306.82   24.81   0
  11   3   1   46.63   29.21   0
  12   3   1   -8.45   30.70   0
  11  -4  -1   24.39   27.62   0
  10  -4  -1   21.24   26.48   0
   9  -4  -1   88.93   24.07   0
  -9   4   1   81.14   39.80   0
   9  -4  -1   89.57   32.39   0
   8  -4  -1  154.82   23.26   0
  -8   4   1  143.14   37.65   0
   8  -4  -1  152.58   29.13   0
   7  -4  -1    5.67   21.20   0
  -7   4   1   14.96   43.86   0
   7  -4  -1    6.90   25.75   0
   6  -4  -1  193.24   21.66   0
  -6   4   1  164.46   45.76   0
   6  -4  -1  153.89   22.76   0
   5  -4  -1  431.25   26.10   0
   5  -4  -1  408.75   25.90   0
  -5   4   1  380.36   48.90   0
  -4   4   1  361.51   38.96   0
   4  -4  -1  312.16   20.43   0
   4  -4  -1  320.23   24.75   0
  -3   4   1   37.59   35.71   0
   3  -4  -1   15.97   25.20   0
  -2   4   1 2701.68   49.95   0
   2  -4  -1 2732.70   40.36   0
  -1   4   1  339.49   26.48   0
   1  -4  -1  385.27   25.12   0
   0   4   1   12.00   22.42   0
   0  -4  -1    2.56   22.78   0
   1   4   1  610.41   27.78   0
  -1  -4  -1  609.12   30.15   0
   2   4   1 9928.28   83.50   0
   3   4   1   60.99   29.71   0
  -4  -4  -1 1418.71   39.18   0
   4   4   1 1510.51   56.44   0
   5   4   1   35.26   68.35   0
   6   4   1  903.64   37.71   0
   7   4   1  -25.38   26.38   0
   8   4   1  618.96   34.10   0
   9   4   1  165.75   25.49   0
  10   4   1  -12.51   28.52   0
  11   4   1   40.77   25.43   0
  12   4   1   61.11   32.20   0
  10  -5  -1  145.09   27.05   0
  10  -5  -1  136.58   39.56   0
 -10   5   1  145.87   47.82   0
   9  -5  -1   26.25   26.62   0
  -9   5   1   20.20   42.35   0
   9  -5  -1   16.88   23.49   0
  -8   5   1   18.97   41.84   0
   8  -5  -1   17.74   26.38   0
   8  -5  -1   30.60   22.12   0
  -7   5   1   -5.07   43.20   0
   7  -5  -1   20.23   24.93   0
   7  -5  -1   12.93   22.55   0
  -6   5   1  501.33   48.72   0
   6  -5  -1  496.65   24.08   0
   6  -5  -1  496.78   25.54   0
  -5   5   1   34.22   45.41   0
   5  -5  -1   17.64   23.88   0
   5  -5  -1   35.76   24.43   0
  -4   5   1  555.50   36.14   0
   4  -5  -1  558.53   24.84   0
   3  -5  -1 1146.02   31.57   0
  -3   5   1 1111.54   39.28   0
   2  -5  -1 1471.53   30.72   0
  -2   5   1 1442.04   38.36   0
  -1   5   1 1341.24   30.72   0
   1  -5  -1 1497.72   30.31   0
   0   5   1 2653.21   38.91   0
   0  -5  -1 2976.26   39.93   0
   1   5   1 3457.66   42.43   0
  -1  -5  -1 3709.36   44.58   0
   2   5   1  152.84   27.04   0
  -2  -5  -1  185.32   23.86   0
   3   5   1 2447.64   44.71   0
   4   5   1  626.32   37.66   0
   5   5   1  472.55   46.27   0
  -5  -5  -1  456.03   28.90   0
   6   5   1  239.09   70.94   0
   7   5   1  788.97   31.45   0
   8   5   1   48.25   25.63   0
   9   5   1  195.04   25.98   0
  10   5   1   31.56   25.54   0
  11   5   1  128.26   31.68   0
  12   5   1   26.21   26.19   0
  10  -6  -1   24.01   35.43   0
 -10   6   1   12.10   45.46   0
   9  -6  -1  122.53   31.22   0
  -9   6   1   90.26   42.97   0
  -8   6   1   57.34   36.74   0
   8  -6  -1   27.99   23.00   0
   7  -6  -1   83.18   26.45   0
  -7   6   1  104.17   46.09   0
   6  -6  -1  216.68   23.81   0
  -6   6   1  153.73   40.08   0
   5  -6  -1 1080.52   30.12   0
  -5   6   1 1107.73   46.38   0
   4  -6  -1    6.29   18.16   0
  -4   6   1    9.43   32.70   0
   3  -6  -1  351.85   25.40   0
  -3   6   1  328.70   27.51   0
   2  -6  -1  148.91   26.30   0
  -2   6   1  146.53   29.97   0
  -1   6   1 4865.39   48.61   0
   1  -6  -1 5227.83   45.45   0
   0   6   1   19.07   20.99   0
   0  -6  -1    6.16   19.74   0
   1   6   1 2122.68   32.81   0
  -1  -6  -1 2423.28   33.67   0
  -2  -6  -1  392.56   20.45   0
   2   6   1  405.98   22.93   0
   3   6   1  309.12   22.48   0
   4   6   1  475.74   29.05   0
  -5  -6  -1 2335.17   38.41   0
   5   6   1 2240.54   50.01   0
   6   6   1  211.54   45.48   0
   7   6   1   66.76   83.36   0
   7   6   1   81.97   44.20   0
   8   6   1  553.49   30.01   0
   9   6   1  158.16   33.22   0
  10   6   1    4.50   25.92   0
  11   6   1   43.03   26.20   0
  12   6   1  114.26   34.62   0
  13   6   1   17.21   28.94   0
 -11   7   1   24.85   56.00   0
 -10   7   1    1.50   46.66   0
  10  -7  -1   13.06   34.11   0
  -9   7   1   22.66   43.45   0
   9  -7  -1   25.25   28.73   0
   8  -7  -1   17.66   23.59   0
  -8   7   1    8.43   42.73   0
   7  -7  -1  224.99   24.32   0
  -7   7   1  180.47   41.07   0
  -6   7   1  186.64   39.05   0
   6  -7  -1  209.16   24.29   0
   5  -7  -1  233.44   24.55   0
  -5   7   1  236.87   37.89   0
   4  -7  -1  364.77   21.29   0
  -4   7   1  359.31   28.19   0
  -3   7   1  370.79   26.72   0
   3  -7  -1  400.02   26.35   0
   2  -7  -1  125.59   20.48   0
  -2   7   1  113.96   23.42   0
   1  -7  -1   23.59   25.10   0
  -1   7   1   17.66   22.07   0
   0   7   1 4243.07   39.86   0
   0  -7  -1 4587.81   40.33   0
  -1  -7  -1    6.91   18.24   0
   1   7   1   13.86   23.40   0
   2   7   1  127.43   24.00   0
  -2  -7  -1  129.88   18.57   0
   3   7   1   57.47   19.71   0
  -3  -7  -1   77.98   19.95   0
   4   7   1 1349.27   32.60   0
   5   7   1  216.86   27.90   0
   6   7   1  820.56   41.54   0
  -6  -7  -1  893.05   28.74   0
   7   7   1   85.79   53.27   0
   9   7   1   22.73   28.67   0
  10   7   1  308.35   28.85   0
  11   7   1   61.38   34.33   0
  12   7   1  -14.58   29.37   0
 -10   8   1    5.21   44.88   0
  10  -8  -1   20.24   34.64   0
   9  -8  -1   11.66   25.07   0
  -9   8   1   16.54   45.40   0
   8  -8  -1  131.69   28.73   0
  -8   8   1  140.59   39.92   0
   7  -8  -1   23.49   23.36   0
  -7   8   1   19.16   39.73   0
   6  -8  -1  171.96   24.53   0
  -6   8   1  125.79   38.71   0
  -5   8   1   59.71   36.29   0
   5  -8  -1   16.66   23.08   0
   4  -8  -1  246.88   19.64   0
  -4   8   1  220.30   26.05   0
   3  -8  -1    7.27   24.75   0
  -3   8   1   29.44   29.67   0
  -2   8   1 1217.84   28.92   0
   2  -8  -1 1421.74   26.21   0
  -1   8   1  822.42   29.30   0
   1  -8  -1  921.32   25.17   0
   0   8   1  -13.17   19.74   0
   0  -8  -1    9.89   18.96   0
  -1  -8  -1 1766.43   28.18   0
   1   8   1 1580.47   28.50   0
  -2  -8  -1  772.85   27.15   0
   2   8   1  755.47   24.31   0
  -3  -8  -1  392.47   19.84   0
   3   8   1  394.68   26.18   0
   4   8   1   23.05   24.28   0
  -4  -8  -1   37.30   18.90   0
   5   8   1 1877.78   37.10   0
  -6  -8  -1  118.02   19.94   0
   6   8   1  137.71   34.76   0
   7   8   1   46.76   43.26   0
   8   8   1   80.63   59.76   0
   9   8   1  386.81   31.44   0
  10   8   1   26.86   35.97   0
  11   8   1   94.68   35.54   0
  12   8   1   36.42   29.11   0
 -10   9   1   26.90   46.72   0
  10  -9  -1   20.78   32.67   0
  -9   9   1   11.17   40.84   0
   9  -9  -1   27.11   26.52   0
  -8   9   1   41.39   38.23   0
  -8   9   1    6.36   40.55   0
   8  -9  -1   61.12   25.23   0
   7  -9  -1  252.00   25.37   0
  -7   9   1  282.16   40.82   0
  -6   9   1   21.76   38.75   0
   6  -9  -1   18.84   24.82   0
  -5   9   1   37.86   35.69   0
   5  -9  -1   84.72   24.08   0
   4  -9  -1  463.05   25.51   0
  -4   9   1  486.05   27.89   0
  -3   9   1 1054.07   33.58   0
   3  -9  -1 1144.50   28.80   0
  -2   9   1   32.53   21.27   0
   2  -9  -1   41.23   19.05   0
  -1   9   1  984.40   24.84   0
   1  -9  -1 1158.42   24.79   0
   0  -9  -1  238.24   18.42   0
   0   9   1  198.36   22.67   0
  -1  -9  -1 1953.24   30.15   0
   1   9   1 1755.62   26.80   0
  -2  -9  -1   10.76   18.73   0
   2   9   1   -8.01   19.82   0
  -3  -9  -1 1955.28   31.41   0
   3   9   1 1815.04   29.71   0
   4   9   1  637.18   24.39   0
  -4  -9  -1  696.37   24.08   0
   5   9   1   21.84   26.04   0
   6   9   1  537.62   32.92   0
   7   9   1  546.30   42.87   0
  -7  -9  -1  590.68   27.10   0
   8   9   1  103.31   46.92   0
   9   9   1   76.69   54.48   0
   9   9   1   75.43   76.84   0
  10   9   1  309.16   31.61   0
  11   9   1   16.05   29.76   0
  12   9   1   54.40   37.87   0
  10 -10  -1    4.62   29.30   0
 -10  10   1   12.76   50.13   0
   9 -10  -1   65.52   27.28   0
  -9  10   1   50.68   48.13   0
  -8  10   1   -2.33   38.35   0
  -8  10   1   23.81   41.90   0
   8 -10  -1   22.20   25.87   0
   7 -10  -1  -11.57   24.53   0
  -7  10   1   -9.76   39.65   0
  -6  10   1   74.79   30.74   0
   6 -10  -1   75.59   20.66   0
  -5  10   1  425.75   31.19   0
   5 -10  -1  438.78   22.64   0
  -4  10   1  197.00   32.42   0
   4 -10  -1  199.98   24.85   0
   3 -10  -1   96.39   24.99   0
  -3  10   1   59.45   23.95   0
  -3  10   1   84.07   24.58   0
  -2  10   1  815.49   26.22   0
   2 -10  -1  906.66   24.70   0
   1 -10  -1  188.85   20.02   0
  -1  10   1  126.21   25.35   0
   0 -10  -1    7.13   17.22   0
   0  10   1   20.76   18.17   0
   1  10   1   43.14   18.31   0
  -1 -10  -1   46.98   17.88   0
  -2 -10  -1 2706.45   30.00   0
   2  10   1 2371.59   29.86   0
   3  10   1   -0.87   19.53   0
  -3 -10  -1   20.82   20.89   0
  -4 -10  -1  427.35   22.44   0
   4  10   1  362.05   26.16   0
   5  10   1   60.95   26.46   0
  -5 -10  -1   47.77   20.91   0
   6  10   1  331.55   31.06   0
   7  10   1   28.71   32.22   0
  -7 -10  -1   37.57   23.61   0
   8  10   1  663.96   50.07   0
   9  10   1   73.89   56.59   0
  10  10   1   28.00   36.78   0
  11  10   1   45.35   37.97   0
  12  10   1   77.69   31.84   0
   9 -11  -1   -1.11   27.96   0
  -9  11   1   32.79   41.82   0
  -8  11   1   12.66   43.09   0
   8 -11  -1   34.33   27.54   0
  -8  11   1   38.77   38.16   0
   7 -11  -1   23.22   21.44   0
  -7  11   1   21.56   34.42   0
   6 -11  -1   94.97   24.72   0
  -6  11   1   74.60   37.46   0
  -5  11   1   24.41   27.05   0
   5 -11  -1    5.61   20.25   0
  -4  11   1  566.26   28.05   0
   4 -11  -1  592.75   23.06   0
   3 -11  -1   59.13   20.10   0
  -3  11   1   44.48   24.14   0
  -3  11   1   51.67   23.86   0
  -2  11   1   -4.92   23.08   0
   2 -11  -1  -10.62   20.58   0
   1 -11  -1  201.76   25.33   0
  -1  11   1  191.68   22.68   0
   0 -11  -1  615.10   22.42   0
   0  11   1  536.55   22.61   0
  -1 -11  -1  359.46   20.05   0
   1  11   1  333.05   24.81   0
   2  11   1   75.82   19.55   0
  -2 -11  -1   46.49   22.33   0
  -3 -11  -1  903.01   22.51   0
   3  11   1  832.48   24.57   0
  -4 -11  -1  760.54   20.86   0
   4  11   1  708.60   28.18   0
   5  11   1   17.03   25.15   0
  -5 -11  -1    3.59   19.77   0
   6  11   1   84.56   28.14   0
   7  11   1  660.71   34.68   0
  -8 -11  -1    4.58   20.89   0
   8  11   1   43.30   39.84   0
   9  11   1  132.41   50.91   0
  10  11   1    9.68   74.66   0
  10  11   1    7.84   53.43   0
  11  11   1   86.89   31.66   0
  12  11   1    0.00   33.99   0
  -9  12   1   33.47   50.18   0
   9 -12  -1   32.04   29.93   0
  -9  12   1   15.43   45.07   0
  -8  12   1   38.81   43.50   0
  -8  12   1   -5.92   43.80   0
   8 -12  -1   27.82   27.61   0
  -7  12   1   -9.25   41.23   0
   7 -12  -1    9.88   21.57   0
  -6  12   1    9.38   36.58   0
   6 -12  -1    0.76   25.63   0
  -5  12   1  283.68   28.98   0
   5 -12  -1  315.54   25.77   0
   4 -12  -1   37.46   25.44   0
  -4  12   1   22.67   26.68   0
  -4  12   1   11.27   26.25   0
   3 -12  -1   34.36   19.78   0
  -3  12   1   38.66   19.94   0
  -3  12   1   86.73   28.20   0
  -2  12   1   51.44   26.73   0
   2 -12  -1   30.65   19.78   0
   1 -12  -1  315.23   21.63   0
  -1  12   1  295.59   22.56   0
   0  12   1   -4.58   20.35   0
   0 -12  -1    3.86   24.43   0
   1  12   1  548.30   26.76   0
  -1 -12  -1  696.92   22.51   0
   2  12   1   32.93   20.87   0
  -2 -12  -1   58.27   19.66   0
  -3 -12  -1  394.13   24.24   0
   3  12   1  327.70   22.45   0
   4  12   1   30.21   24.83   0
  -4 -12  -1    9.83   18.06   0
  -5 -12  -1  989.68   26.13   0
   5  12   1  852.30   25.88   0
  -6 -12  -1  214.75   18.62   0
   6  12   1  205.10   28.56   0
   7  12   1   11.51   30.32   0
   8  12   1  202.85   34.42   0
  -8 -12  -1  234.68   23.30   0
   9  12   1  181.87   46.06   0
  10  12   1   14.83   64.39   0
  11  12   1    9.58   32.85   0
  12  12   1   96.08   35.04   0
   8 -13  -1   12.35   28.92   0
  -8  13   1    3.39   44.80   0
  -8  13   1   -2.10   38.30   0
  -7  13   1   65.67   42.13   0
   7 -13  -1   43.46   23.29   0
   6 -13  -1   31.81   21.90   0
  -6  13   1   47.76   38.27   0
   5 -13  -1   23.24   20.99   0
  -5  13   1   -1.05   33.41   0
   4 -13  -1  235.61   21.28   0
  -4  13   1  209.36   33.93   0
  -4  13   1  196.17   28.22   0
  -3  13   1  455.68   26.56   0
  -3  13   1  449.30   23.82   0
   3 -13  -1  526.32   27.36   0
  -2  13   1  133.91   25.09   0
   2 -13  -1  140.52   21.33   0
  -1  13   1  161.00   22.38   0
   1 -13  -1  154.01   20.99   0
   0 -13  -1  507.75   21.89   0
   0  13   1  418.08   22.27   0
   1  13   1   95.52   20.90   0
  -1 -13  -1  115.84   20.56   0
  -2 -13  -1  115.74   19.45   0
   2  13   1  101.51   20.56   0
   3  13   1   10.78   21.33   0
  -3 -13  -1   31.79   22.95   0
  -4 -13  -1 1255.57   27.89   0
   4  13   1 1191.54   26.23   0
  -5 -13  -1  -12.05   23.30   0
   5  13   1   16.62   26.75   0
   6  13   1  224.90   29.50   0
  -6 -13  -1  234.02   23.26   0
   7  13   1   18.33   29.40   0
   8  13   1  144.36   39.02   0
   9  13   1   21.08   43.99   0
  10  13   1  195.33   56.50   0
  12  13   1   19.43   35.69   0
  -8  14   1   66.94   46.11   0
  -8  14   1   14.96   47.32   0
   8 -14  -1   16.35   31.13   0
  -7  14   1    6.27   43.10   0
   7 -14  -1    3.17   28.98   0
  -6  14   1   62.14   32.31   0
   6 -14  -1   44.33   27.86   0
   5 -14  -1   14.07   21.72   0
  -5  14   1   18.32   28.70   0
   4 -14  -1   92.44   26.82   0
  -4  14   1   77.98   27.03   0
  -4  14   1   88.05   28.10   0
  -3  14   1   -5.25   21.16   0
   3 -14  -1   42.16   21.14   0
  -3  14   1   15.12   24.08   0
   2 -14  -1  587.37   23.49   0
  -2  14   1  532.51   25.96   0
  -1  14   1  106.87   22.53   0
   1 -14  -1   89.04   26.21   0
   0 -14  -1   12.90   25.44   0
   0  14   1    3.17   21.87   0
  -1 -14  -1  230.37   22.31   0
   1  14   1  212.25   21.81   0
  -2 -14  -1  321.37   25.55   0
   2  14   1  326.26   22.22   0
   3  14   1   44.80   21.02   0
  -3 -14  -1   52.83   23.52   0
   4  14   1  154.86   21.57   0
  -4 -14  -1  231.40   23.74   0
   5  14   1  397.77   28.85   0
  -5 -14  -1  427.29   20.62   0
  -6 -14  -1   83.37   23.39   0
   6  14   1   60.11   28.09   0
  -7 -14  -1   39.75   22.89   0
   7  14   1   35.25   31.17   0
   8  14   1   25.64   33.18   0
   9  14   1  197.08   38.94   0
  10  14   1    0.34   49.57   0
  11  14   1   71.85   48.79   0
  11  14   1   56.64   67.01   0
  -7  15   1   23.98   35.94   0
   7 -15  -1   39.81   30.95   0
   6 -15  -1    1.74   29.08   0
  -6  15   1   22.40   40.64   0
  -5  15   1   13.40   36.50   0
   5 -15  -1    3.27   22.61   0
   4 -15  -1   14.55   22.73   0
  -4  15   1   13.48   28.02   0
  -4  15   1   30.44   28.93   0
  -3  15   1  280.06   28.17   0
   3 -15  -1  315.38   28.21   0
  -3  15   1  271.47   26.92   0
  -2  15   1   43.29   24.55   0
   2 -15  -1   -8.44   27.83   0
  -1  15   1  123.49   23.30   0
   1 -15  -1  162.66   21.94   0
   0  15   1  -12.39   21.60   0
   0 -15  -1   17.14   20.91   0
   1  15   1   95.14   21.44   0
  -1 -15  -1  122.61   21.26   0
   2  15   1   12.30   20.93   0
  -2 -15  -1   25.81   21.09   0
   3  15   1  902.92   25.56   0
  -3 -15  -1 1068.67   24.97   0
   4  15   1   89.48   21.74   0
  -4 -15  -1   68.16   19.54   0
  -5 -15  -1   15.48   23.58   0
   5  15   1   26.24   27.51   0
  -6 -15  -1  105.86   22.96   0
   6  15   1   85.12   24.38   0
   7  15   1  171.19   27.18   0
  -7 -15  -1  190.18   19.82   0
   8  15   1   34.30   34.37   0
  -9 -15  -1   20.35   25.07   0
   9  15   1   25.15   44.62   0
  10  15   1  111.45   50.95   0
  11  15   1    9.84   64.18   0
   6 -16  -1   21.25   25.13   0
  -6  16   1   -6.36   34.29   0
   5 -16  -1   56.33   29.86   0
  -5  16   1   47.04   31.80   0
  -4  16   1   65.27   29.80   0
  -4  16   1   19.02   29.34   0
   4 -16  -1    5.86   23.81   0
  -3  16   1   40.58   23.19   0
   3 -16  -1   63.81   23.00   0
  -3  16   1   72.06   26.11   0
  -2  16   1  131.00   25.02   0
   2 -16  -1  216.70   22.97   0
   1 -16  -1  149.70   23.49   0
  -1  16   1   96.18   23.94   0
   0 -16  -1   57.47   22.75   0
   0  16   1  -15.44   22.53   0
  -1 -16  -1  106.92   21.87   0
   1  16   1   40.88   21.97   0
   2  16   1  413.00   23.41   0
  -2 -16  -1  491.13   23.20   0
   3  16   1    7.04   22.16   0
  -3 -16  -1   24.23   20.53   0
  -4 -16  -1  191.72   20.72   0
   4  16   1  127.67   27.68   0
   5  16   1   48.88   28.35   0
  -5 -16  -1  -13.01   25.08   0
  -6 -16  -1  162.99   19.73   0
   6  16   1  151.33   25.46   0
  -7 -16  -1   10.55   19.73   0
   7  16   1    1.01   31.43   0
  -8 -16  -1  220.79   26.09   0
   8  16   1  187.39   36.17   0
   9  16   1   35.25   39.01   0
  10  16   1    6.75   50.56   0
  11  16   1    0.05   61.03   0
  -6  17   1   -9.72   44.54   0
   6 -17  -1   27.80   33.16   0
  -5  17   1    7.08   33.10   0
   5 -17  -1  -11.86   25.77   0
  -5  17   1    1.39   32.16   0
  -4  17   1   93.91   31.04   0
  -4  17   1   25.92   35.85   0
   4 -17  -1   43.34   24.75   0
   3 -17  -1   35.36   24.49   0
  -3  17   1  -12.36   27.77   0
  -3  17   1   22.70   29.85   0
  -2  17   1    1.46   27.48   0
  -2  17   1    0.14   26.92   0
   2 -17  -1   21.06   24.47   0
  -1  17   1    4.41   24.20   0
   1 -17  -1   -5.18   23.28   0
   0  17   1  361.50   29.95   0
   0 -17  -1  500.55   24.72   0
  -1 -17  -1   57.86   23.66   0
   1  17   1   63.72   23.63   0
   2  17   1   45.74   28.48   0
  -2 -17  -1   21.32   21.87   0
   3  17   1  157.65   23.84   0
  -3 -17  -1  184.90   21.33   0
  -4 -17  -1  156.63   21.38   0
   4  17   1  129.79   28.54   0
   5  17   1    3.35   29.12   0
  -5 -17  -1   19.70   20.88   0
   6  17   1   49.74   24.94   0
  -6 -17  -1   79.96   25.19   0
  -7 -17  -1  206.26   22.24   0
   7  17   1  201.74   27.59   0
  -8 -17  -1   22.08   25.99   0
   8  17   1    2.06   36.05   0
   9  17   1   22.38   38.86   0
  10  17   1    3.01   44.56   0
  -5  18   1   31.96   34.60   0
  -5  18   1   41.87   35.47   0
   5 -18  -1   11.25   32.92   0
   4 -18  -1  -20.80   25.43   0
  -4  18   1   -6.56   32.82   0
  -4  18   1   28.74   38.07   0
  -3  18   1   36.57   30.31   0
   3 -18  -1   29.32   24.96   0
  -3  18   1    1.03   29.51   0
  -2  18   1   30.08   27.02   0
   2 -18  -1    9.23   24.48   0
  -2  18   1  -13.51   29.48   0
   1 -18  -1  164.61   25.28   0
  -1  18   1  123.81   26.78   0
   0  18   1   10.25   25.44   0
   0 -18  -1   36.41   24.99   0
  -1 -18  -1  231.99   24.35   0
   1  18   1  144.28   24.80   0
   2  18   1    6.36   23.44   0
  -2 -18  -1   53.55   23.25   0
   3  18   1   13.50   29.06   0
  -3 -18  -1   53.40   22.25   0
   4  18   1   14.72   24.00   0
  -4 -18  -1    2.75   27.28   0
   5  18   1  196.16   31.47   0
  -5 -18  -1  343.70   23.69   0
   6  18   1   13.15   25.89   0
  -6 -18  -1   32.74   27.27   0
   7  18   1   32.06   27.85   0
  -7 -18  -1   21.80   26.91   0
  -8 -18  -1   53.24   27.15   0
   8  18   1  -11.66   37.56   0
   9  18   1   56.65   41.77   0
  10  18   1   26.55   52.75   0
  -4  19   1   21.77   40.29   0
   4 -19  -1    0.07   26.44   0
  -4  19   1   25.95   33.61   0
   3 -19  -1   15.91   26.08   0
  -3  19   1   45.22   29.88   0
  -3  19   1   17.20   32.38   0
  -2  19   1   28.06   29.67   0
  -2  19   1  -16.71   34.76   0
   2 -19  -1   30.20   26.59   0
   1 -19  -1    7.51   25.90   0
  -1  19   1   23.61   33.69   0
   0  19   1   99.13   25.82   0
   0 -19  -1  107.31   25.47   0
  -1 -19  -1   78.42   31.20   0
   1  19   1    8.04   25.22   0
  -2 -19  -1   30.55   24.38   0
   2  19   1   26.50   25.03   0
  -3 -19  -1   20.89   23.64   0
   3  19   1   16.68   25.22   0
   4  19   1  141.62   25.57   0
  -4 -19  -1  176.43   28.34   0
  -5 -19  -1    3.25   22.53   0
   5  19   1    2.66   25.58   0
  -6 -19  -1  171.54   23.19   0
   6  19   1  129.90   27.20   0
   7  19   1   12.50   28.91   0
  -7 -19  -1  -14.36   22.88   0
   8  19   1   29.79   38.94   0
  -8 -19  -1   38.93   28.80   0
   9  19   1   -3.99   43.30   0
  -9 -19  -1   -1.48   29.56   0
   3 -20  -1    7.57   34.73   0
  -3  20   1   -7.75   33.22   0
  -3  20   1   21.33   34.25   0
  -2  20   1   26.06   30.65   0
   2 -20  -1   23.49   33.08   0
  -2  20   1   57.07   27.26   0
   1 -20  -1   53.44   27.37   0
  -1  20   1   10.24   29.31   0
   0  20   1   13.65   27.18   0
   0 -20  -1   41.47   26.40   0
  -1 -20  -1   28.79   27.21   0
   1  20   1   40.91   26.89   0
   2  20   1  112.90   31.93   0
  -2 -20  -1  178.13   26.36   0
   3  20   1    7.74   25.44   0
  -3 -20  -1   47.29   25.28   0
   4  20   1  -11.34   26.52   0
  -4 -20  -1   23.56   24.40   0
  -5 -20  -1   94.97   24.80   0
   5  20   1   70.44   28.25   0
  -6 -20  -1   37.35   23.59   0
   6  20   1   15.71   28.60   0
   7  20   1  -21.64   30.96   0
  -7 -20  -1   12.89   29.67   0
  -8 -20  -1   48.06   24.72   0
   8  20   1   11.96   40.20   0
   2 -21  -1    8.32   28.67   0
  -2  21   1   23.55   34.53   0
  -2  21   1   32.06   32.06   0
   1 -21  -1   23.90   36.47   0
  -1  21   1   -8.60   31.44   0
   0 -21  -1   -4.61   29.34   0
   0  21   1  -41.41   29.97   0
  -1 -21  -1   49.42   34.77   0
   1  21   1  -12.17   35.30   0
   2  21   1   20.89   27.81   0
  -2 -21  -1    9.59   27.68   0
   3  21   1   89.24   35.46   0
  -3 -21  -1  147.34   27.51   0
  -4 -21  -1   17.00   26.88   0
   4  21   1    8.65   34.05   0
  -5 -21  -1   32.87   25.83   0
   5  21   1    6.90   28.90   0
  -6 -21  -1   26.07   25.39   0
   6  21   1    9.73   29.87   0
   7  21   1   33.53   32.30   0
  -7 -21  -1  100.30   26.16   0
   0  22   1    7.93   31.46   0
   0 -22  -1   11.07   30.65   0
   1  22   1   62.84   31.08   0
  -1 -22  -1   -3.44   31.18   0
  -2 -22  -1   65.85   31.43   0
   2  22   1   27.58   30.50   0
   3  22   1   10.74   28.26   0
  -3 -22  -1   50.27   28.40   0
   4  22   1   34.14   30.54   0
  -4 -22  -1    5.13   28.12   0
  -5 -22  -1    5.16   27.44   0
   5  22   1    4.04   38.21   0
   6  22   1    7.66   39.68   0
  -6 -22  -1   16.85   27.73   0
   6  21  -2   34.63   29.72   0
  -6 -21   2   24.31   26.71   0
   5  21  -2   28.84   34.57   0
  -5 -21   2   76.77   26.21   0
  -4 -21   2   22.15   25.54   0
   4  21  -2   -3.52   27.28   0
  -3 -21   2    1.98   24.82   0
   3  21  -2    7.36   27.15   0
  -2 -21   2   47.37   26.53   0
   2  21  -2   14.05   32.72   0
  -1 -21   2   77.43   28.08   0
   1  21  -2   60.06   28.30   0
   0 -21   2   13.07   28.28   0
   0  21  -2  -36.25   28.10   0
  -1  21  -2   25.07   29.08   0
   1 -21   2   82.76   28.61   0
  -1  21  -2   22.31   29.82   0
   7  20  -2   89.39   30.16   0
  -7 -20   2  121.03   25.17   0
  -6 -20   2   -1.67   29.59   0
   6  20  -2  -21.65   27.15   0
  -5 -20   2   22.16   29.66   0
   5  20  -2   -7.19   26.43   0
   4  20  -2   -1.10   31.40   0
  -4 -20   2   52.29   24.28   0
  -3 -20   2  134.68   24.94   0
   3  20  -2  110.48   25.25   0
   2  20  -2    6.54   25.59   0
  -2 -20   2   46.38   24.90   0
  -1 -20   2   78.96   25.63   0
   1  20  -2   26.10   32.11   0
   0  20  -2   43.78   32.96   0
   0 -20   2   70.17   32.68   0
  -1  20  -2   31.09   27.89   0
  -1  20  -2   31.82   26.85   0
   1 -20   2   26.89   32.38   0
  -2  20  -2   37.09   34.68   0
  -2  20  -2    8.03   27.81   0
   2 -20   2   36.89   27.59   0
   8  19  -2   81.81   31.19   0
  -8 -19   2   62.44   30.14   0
   7  19  -2   39.54   34.05   0
  -7 -19   2   15.57   23.03   0
   6  19  -2   67.13   32.14   0
  -6 -19   2   78.38   23.21   0
   5  19  -2   10.05   29.53   0
  -5 -19   2   25.61   22.84   0
  -4 -19   2   51.47   22.68   0
   4  19  -2   32.25   23.39   0
   3  19  -2  -15.72   22.51   0
  -3 -19   2  -19.47   21.95   0
  -2 -19   2  289.82   24.97   0
   2  19  -2  221.83   24.24   0
   1  19  -2   42.00   24.21   0
  -1 -19   2   10.58   23.77   0
   0  19  -2   -9.89   25.01   0
   0 -19   2   21.37   25.06   0
   1 -19   2   12.64   25.13   0
  -1  19  -2   18.91   32.26   0
  -2  19  -2   48.95   32.78   0
  -2  19  -2   75.62   32.34   0
   2 -19   2   79.45   25.13   0
  -3  19  -2  -10.40   26.95   0
  -3  19  -2    4.68   29.62   0
   3 -19   2   38.63   31.58   0
   9  18  -2  -20.60   39.30   0
   8  18  -2   16.99   34.96   0
  -8 -18   2    7.68   27.72   0
   7  18  -2   67.86   26.68   0
  -7 -18   2   60.50   27.25   0
  -6 -18   2  118.55   26.20   0
   6  18  -2   52.05   23.72   0
  -5 -18   2   -9.36   21.15   0
   5  18  -2  -10.94   22.86   0
   4  18  -2   73.85   22.45   0
  -4 -18   2  125.89   25.83   0
   3  18  -2  158.62   22.79   0
  -3 -18   2  143.69   26.66   0
  -2 -18   2   15.79   21.86   0
   2  18  -2   20.69   22.28   0
   1  18  -2  108.78   23.61   0
  -1 -18   2  109.90   23.57   0
   0  18  -2   72.20   23.31   0
   0 -18   2  102.80   23.43   0
  -1  18  -2   44.15   24.70   0
   1 -18   2   55.82   23.45   0
   2 -18   2   45.23   29.20   0
  -2  18  -2   24.79   25.93   0
  -2  18  -2   -0.03   29.73   0
  -3  18  -2  141.51   26.81   0
  -3  18  -2  156.33   27.41   0
   3 -18   2  116.82   24.73   0
  -4  18  -2  -13.30   29.10   0
   4 -18   2    0.94   30.46   0
  -4  18  -2   51.27   32.86   0
  -5  18  -2    7.60   32.46   0
  -5  18  -2   26.39   35.10   0
   9  17  -2   77.35   39.09   0
  -8 -17   2    5.17   21.34   0
   8  17  -2    1.54   33.75   0
  -7 -17   2   54.46   21.79   0
   7  17  -2    1.67   31.59   0
  -6 -17   2   13.01   25.45   0
   6  17  -2   24.98   28.51   0
  -5 -17   2  379.80   21.49   0
   5  17  -2  316.68   23.23   0
  -4 -17   2   38.70   19.79   0
   4  17  -2    7.38   25.98   0
   3  17  -2   83.06   21.67   0
  -3 -17   2   65.26   20.02   0
  -2 -17   2  111.05   21.66   0
   2  17  -2  100.89   21.69   0
   1  17  -2  278.56   22.90   0
  -1 -17   2  365.53   22.82   0
   0 -17   2  -15.19   21.65   0
   0  17  -2   25.84   22.16   0
   1 -17   2  212.36   24.09   0
  -1  17  -2  153.73   24.16   0
  -2  17  -2  143.20   24.33   0
  -2  17  -2  135.00   29.28   0
   2 -17   2  171.06   23.81   0
   3 -17   2   17.85   23.07   0
  -3  17  -2   31.22   24.88   0
  -3  17  -2    6.82   25.03   0
  -4  17  -2    9.48   28.28   0
  -4  17  -2   34.64   26.47   0
   4 -17   2   45.27   23.71   0
  -5  17  -2   32.56   30.10   0
  -5  17  -2  -12.18   34.19   0
   5 -17   2   32.14   25.17   0
  10  16  -2   35.73   49.13   0
   9  16  -2   18.29   36.00   0
   8  16  -2   39.28   32.74   0
   7  16  -2   53.70   24.52   0
  -7 -16   2  102.63   20.43   0
   6  16  -2  207.28   23.34   0
  -6 -16   2  253.07   25.08   0
   5  16  -2  -12.52   25.95   0
  -5 -16   2  -14.11   23.33   0
  -4 -16   2  220.61   24.12   0
   4  16  -2  167.86   20.97   0
   3  16  -2    6.47   23.71   0
  -3 -16   2   33.26   19.78   0
   2  16  -2   10.91   20.71   0
  -2 -16   2   38.87   19.81   0
   1  16  -2   -6.24   21.10   0
  -1 -16   2   11.22   20.56   0
   0  16  -2  692.39   23.44   0
   0 -16   2  810.48   24.55   0
  -1  16  -2   24.16   22.04   0
   1 -16   2   23.01   21.32   0
   2 -16   2   21.94   20.43   0
  -2  16  -2   22.09   27.46   0
  -2  16  -2   18.85   22.82   0
  -3  16  -2   36.85   28.36   0
  -3  16  -2    4.69   29.06   0
   3 -16   2   47.99   22.55   0
  -4  16  -2   70.02   26.82   0
   4 -16   2   96.53   22.94   0
  -4  16  -2  110.05   30.33   0
  -5  16  -2  -33.74   29.72   0
   5 -16   2   27.35   23.28   0
  -5  16  -2   22.35   26.53   0
   6 -16   2   49.87   24.99   0
  -6  16  -2  -12.85   40.89   0
  -6  16  -2   80.62   35.35   0
  10  15  -2    6.50   48.15   0
   9  15  -2   12.05   36.20   0
   8  15  -2  193.14   32.39   0
   7  15  -2   16.54   22.69   0
  -7 -15   2   -1.25   23.30   0
  -6 -15   2  124.74   23.39   0
   6  15  -2  130.45   26.68   0
  -5 -15   2  228.28   23.75   0
   5  15  -2  200.67   21.30   0
  -4 -15   2  104.50   18.53   0
   4  15  -2  118.90   19.75   0
  -3 -15   2   42.91   23.28   0
   3  15  -2   57.86   19.54   0
  -2 -15   2  145.55   19.49   0
   2  15  -2  132.16   19.72   0
   1  15  -2  348.13   20.37   0
  -1 -15   2  393.82   21.14   0
   0  15  -2   -2.29   19.96   0
   0 -15   2   37.59   20.03   0
  -1  15  -2  311.83   21.91   0
   1 -15   2  438.82   22.18   0
  -2  15  -2   79.11   21.82   0
  -2  15  -2  115.58   25.42   0
   2 -15   2  107.36   20.82   0
   3 -15   2   20.34   20.29   0
  -3  15  -2   38.74   22.26   0
  -3  15  -2  -16.11   23.38   0
  -4  15  -2  -28.46   27.80   0
   4 -15   2   37.98   20.63   0
  -4  15  -2   -1.18   24.64   0
  -5  15  -2  172.20   25.93   0
  -5  15  -2  140.21   34.81   0
   5 -15   2  177.80   27.94   0
   6 -15   2   12.47   23.53   0
  -6  15  -2   -8.04   37.53   0
  -6  15  -2   30.25   32.87   0
   7 -15   2   19.65   29.39   0
  -7  15  -2   61.24   35.05   0
  -7  15  -2   68.74   35.85   0
  11  14  -2   25.00   62.93   0
  11  14  -2   36.41   40.73   0
  10  14  -2   14.56   46.81   0
   9  14  -2   51.48   40.03   0
   8  14  -2   10.72   30.52   0
   7  14  -2  391.14   30.19   0
  -7 -14   2  450.28   25.04   0
  -6 -14   2   22.68   18.56   0
   6  14  -2    3.14   20.83   0
  -5 -14   2    0.56   22.14   0
   5  14  -2   13.71   19.20   0
   4  14  -2    5.71   19.07   0
  -4 -14   2    2.88   17.81   0
  -3 -14   2  591.29   21.18   0
   3  14  -2  549.02   21.11   0
   2  14  -2    6.82   19.05   0
  -2 -14   2   36.85   18.77   0
   1  14  -2  319.24   20.26   0
  -1 -14   2  356.24   19.74   0
   0 -14   2  199.62   19.25   0
   0  14  -2  158.17   24.30   0
  -1  14  -2  327.31   26.15   0
   1 -14   2  394.24   21.00   0
  -2  14  -2   26.84   20.23   0
   2 -14   2   36.61   20.44   0
  -2  14  -2   25.47   20.55   0
  -3  14  -2  168.92   26.75   0
   3 -14   2  188.31   20.50   0
  -3  14  -2  174.87   27.40   0
  -4  14  -2  111.41   23.47   0
   4 -14   2  131.75   21.00   0
  -4  14  -2  132.78   28.75   0
  -5  14  -2   38.62   31.99   0
  -5  14  -2  -16.20   23.79   0
   5 -14   2    1.19   19.73   0
  -6  14  -2   46.12   36.42   0
  -6  14  -2   78.58   27.67   0
   6 -14   2   87.46   23.12   0
  -7  14  -2   -9.35   33.00   0
   7 -14   2    6.23   28.15   0
  -7  14  -2   12.75   35.32   0
  11  13  -2   35.26   74.58   0
  11  13  -2   43.97   49.92   0
  10  13  -2   24.11   52.37   0
   9  13  -2  102.64   34.57   0
   8  13  -2  183.90   30.72   0
  -7 -13   2   11.80   17.78   0
   7  13  -2   14.14   26.27   0
   6  13  -2  281.23   26.91   0
  -6 -13   2  294.54   19.47   0
   5  13  -2  117.04   24.35   0
  -5 -13   2  159.78   18.52   0
   4  13  -2  300.64   24.46   0
  -4 -13   2  342.41   18.49   0
  -3 -13   2   40.92   21.07   0
   3  13  -2   23.64   18.22   0
   2  13  -2 1203.96   23.63   0
  -2 -13   2 1293.13   22.94   0
  -1 -13   2    0.95   17.67   0
   1  13  -2   -4.09   18.48   0
   0  13  -2    1.97   19.48   0
   0 -13   2    2.47   18.91   0
   1 -13   2   57.68   18.55   0
  -1  13  -2   55.42   19.24   0
  -2  13  -2  807.88   23.84   0
   2 -13   2  905.15   23.12   0
  -3  13  -2   10.07   25.00   0
   3 -13   2    9.39   19.13   0
  -3  13  -2   10.12   21.00   0
   4 -13   2  121.56   20.56   0
  -4  13  -2  110.01   28.59   0
  -4  13  -2  101.17   27.20   0
  -5  13  -2   71.26   29.50   0
  -5  13  -2   37.59   25.62   0
   5 -13   2  114.66   21.11   0
  -6  13  -2   33.49   31.37   0
   6 -13   2   70.72   21.02   0
  -6  13  -2   41.97   34.63   0
  -7  13  -2    2.26   33.36   0
   7 -13   2  -18.19   22.20   0
  -7  13  -2    5.90   39.63   0
  -8  13  -2   13.78   38.20   0
  -8  13  -2   33.61   43.95   0
   8 -13   2   20.51   29.13   0
  10  12  -2  219.04   54.82   0
  10  12  -2  270.58   36.31   0
   9  12  -2   -1.63   33.45   0
   8  12  -2  111.90   28.68   0
   7  12  -2   76.03   27.56   0
  -6 -12   2  286.59   18.60   0
   6  12  -2  257.95   25.26   0
  -5 -12   2    6.24   21.02   0
   5  12  -2   -6.21   24.13   0
   4  12  -2  651.75   25.44   0
  -4 -12   2  713.92   20.36   0
  -3 -12   2  760.09   23.48   0
   3  12  -2  670.37   20.86   0
  -2 -12   2   24.82   20.84   0
   2  12  -2   18.96   22.36   0
   1  12  -2  331.97   19.67   0
  -1 -12   2  354.76   18.34   0
   0  12  -2  113.34   18.47   0
   0 -12   2   83.85   21.24   0
  -1  12  -2  177.92   19.78   0
   1 -12   2  211.63   18.82   0
  -2  12  -2    9.53   24.25   0
   2 -12   2   -8.19   18.66   0
   3 -12   2 1051.53   23.68   0
  -3  12  -2  886.20   25.50   0
  -3  12  -2  925.47   28.11   0
  -4  12  -2   28.70   25.19   0
   4 -12   2   53.88   18.92   0
  -4  12  -2   73.91   22.31   0
  -5  12  -2  -25.80   22.60   0
  -5  12  -2   11.63   24.70   0
   5 -12   2    0.47   19.36   0
   6 -12   2    4.49   24.13   0
  -6  12  -2   28.57   32.52   0
  -6  12  -2  -27.84   30.13   0
  -7  12  -2  186.49   34.71   0
  -7  12  -2  173.45   37.91   0
   7 -12   2  195.80   26.14   0
   8 -12   2    7.27   22.23   0
  -8  12  -2    0.65   36.03   0
  -8  12  -2   -1.37   43.64   0
  -9  12  -2    5.75   48.56   0
   9 -12   2   21.28   29.76   0
  10  11  -2   -5.13   39.25   0
  10  11  -2    0.44   62.17   0
   9  11  -2  337.60   40.53   0
   8  11  -2   14.51   27.62   0
   7  11  -2   31.32   24.75   0
  -6 -11   2   45.93   20.03   0
   6  11  -2   41.83   19.88   0
  -5 -11   2 1072.11   25.16   0
   5  11  -2 1053.33   27.74   0
  -4 -11   2   37.93   19.65   0
   4  11  -2   24.73   22.11   0
  -3 -11   2  220.84   21.24   0
   3  11  -2  235.99   19.20   0
   2  11  -2  268.28   18.97   0
  -2 -11   2  291.11   21.61   0
   1  11  -2  767.09   21.44   0
  -1 -11   2  870.58   21.25   0
   0 -11   2   -8.09   17.02   0
   0  11  -2   -0.28   17.48   0
  -1  11  -2  538.17   20.96   0
   1 -11   2  619.30   20.21   0
  -2  11  -2  506.47   21.10   0
   2 -11   2  540.96   20.01   0
  -3  11  -2   47.56   20.50   0
  -3  11  -2   56.84   24.70   0
   3 -11   2   43.77   18.08   0
  -4  11  -2  161.22   22.48   0
   4 -11   2  182.73   19.65   0
  -4  11  -2  181.63   25.94   0
  -5  11  -2  194.33   22.83   0
   5 -11   2  237.97   20.08   0
  -5  11  -2  212.75   25.15   0
  -6  11  -2  114.71   29.59   0
   6 -11   2  106.56   24.25   0
  -6  11  -2  147.47   26.21   0
   7 -11   2    9.89   24.62   0
  -7  11  -2   23.14   33.93   0
  -7  11  -2   34.73   37.60   0
  -8  11  -2  160.56   36.08   0
  -8  11  -2   80.38   43.18   0
   8 -11   2  123.16   26.87   0
  -9  11  -2    1.54   46.22   0
   9 -11   2   13.19   27.82   0
  12  10  -2   52.91   41.52   0
  11  10  -2   64.12   33.06   0
  10  10  -2  147.38   50.78   0
  10  10  -2  105.12   74.28   0
   9  10  -2   74.52   30.67   0
   9  10  -2   48.58   42.78   0
   8  10  -2   67.68   32.24   0
   7  10  -2  333.54   26.75   0
   6  10  -2  338.48   24.18   0
   5  10  -2   -9.98   22.39   0
  -5 -10   2   16.97   16.01   0
  -4 -10   2 1111.18   23.82   0
   4  10  -2 1062.11   24.97   0
  -3 -10   2  200.33   16.83   0
   3  10  -2  206.80   18.04   0
  -2 -10   2  210.52   17.09   0
   2  10  -2  196.03   17.82   0
   1  10  -2   81.99   17.49   0
  -1 -10   2   78.39   16.57   0
   0 -10   2 1275.66   22.14   0
   0  10  -2 1110.79   22.34   0
  -1  10  -2   67.77   18.38   0
   1 -10   2   59.05   21.28   0
  -2  10  -2  145.64   19.80   0
   2 -10   2  137.71   21.79   0
  -3  10  -2   28.12   19.89   0
  -3  10  -2   24.70   18.84   0
   3 -10   2   17.47   17.82   0
   4 -10   2 1048.68   26.48   0
  -4  10  -2 1051.52   25.93   0
  -4  10  -2 1053.83   29.16   0
  -5  10  -2   21.83   29.32   0
   5 -10   2  -14.32   23.21   0
  -5  10  -2   28.86   21.35   0
  -6  10  -2  126.73   28.68   0
   6 -10   2  137.30   19.86   0
  -6  10  -2  135.63   33.03   0
   7 -10   2  116.24   24.38   0
  -7  10  -2   64.20   32.25   0
  -7  10  -2   66.61   30.58   0
  -8  10  -2   32.46   34.71   0
  -8  10  -2    2.95   41.82   0
   8 -10   2   23.27   25.03   0
   9 -10   2    8.00   27.97   0
  -9  10  -2  -25.18   47.96   0
  12   9  -2   90.06   33.08   0
  11   9  -2    4.66   39.18   0
   9   9  -2    5.18   43.01   0
   9   9  -2   24.98   33.82   0
   8   9  -2  756.10   40.21   0
   7   9  -2   -3.63   28.28   0
   6   9  -2  277.35   24.44   0
   5   9  -2  264.23   23.18   0
  -5  -9   2  249.78   16.57   0
  -4  -9   2  448.46   21.41   0
   4   9  -2  435.52   19.22   0
  -3  -9   2  200.94   19.69   0
   3   9  -2  202.74   21.09   0
  -2  -9   2 1634.49   25.79   0
   2   9  -2 1549.79   26.17   0
  -1  -9   2  987.83   20.48   0
   1   9  -2  870.15   20.75   0
   0  -9   2    9.03   14.82   0
   0   9  -2    7.77   15.17   0
   1  -9   2  858.14   20.44   0
  -1   9  -2  825.52   20.70   0
  -2   9  -2  149.56   23.19   0
   2  -9   2  140.81   17.97   0
   3  -9   2  352.49   22.23   0
  -3   9  -2  346.58   21.27   0
  -3   9  -2  344.49   19.32   0
  -4   9  -2   -1.92   24.17   0
   4  -9   2   38.49   17.52   0
  -4   9  -2   76.43   25.35   0
   5  -9   2 1019.15   23.28   0
  -5   9  -2 1033.19   33.00   0
  -5   9  -2 1088.48   31.03   0
   6  -9   2    7.83   22.36   0
  -6   9  -2   24.81   27.65   0
  -6   9  -2    9.42   25.74   0
  -7   9  -2   12.83   30.59   0
   7  -9   2   27.41   22.54   0
  -7   9  -2   27.13   34.56   0
  -8   9  -2   16.61   35.05   0
  -8   9  -2   24.16   40.07   0
   8  -9   2   27.20   24.27   0
  -9   9  -2   91.96   45.33   0
   9  -9   2   99.68   26.78   0
 -10   9  -2    2.44   51.92   0
  10  -9   2    7.75   31.95   0
  12   8  -2   19.00   38.40   0
  11   8  -2   58.05   37.85   0
  10   8  -2   -8.86   29.89   0
   9   8  -2  135.79   43.35   0
   9   8  -2   97.99   58.25   0
   8   8  -2   14.57   34.84   0
   8   8  -2   21.44   25.06   0
   7   8  -2 1286.62   36.14   0
   6   8  -2   -6.42   22.33   0
   5   8  -2   19.87   21.47   0
  -4  -8   2   41.09   18.17   0
   4   8  -2   31.80   19.54   0
  -3  -8   2 3091.36   30.64   0
   3   8  -2 2870.23   33.06   0
  -2  -8   2   37.81   16.15   0
   2   8  -2   24.18   16.44   0
   1   8  -2 1187.39   21.51   0
  -1  -8   2 1264.32   22.10   0
   0   8  -2  165.48   16.00   0
   0  -8   2  173.30   15.32   0
   1  -8   2 1112.43   24.25   0
  -1   8  -2 1093.73   21.58   0
  -2   8  -2   42.31   17.57   0
   2  -8   2   30.45   16.23   0
  -2   8  -2   42.34   17.52   0
   3  -8   2  901.94   21.51   0
  -3   8  -2  905.63   23.85   0
  -3   8  -2  915.15   26.50   0
  -4   8  -2  557.85   26.61   0
   4  -8   2  534.20   21.96   0
  -4   8  -2  483.45   26.29   0
   5  -8   2   40.10   21.99   0
  -5   8  -2   34.46   26.63   0
  -5   8  -2   38.72   28.17   0
  -6   8  -2  390.22   32.95   0
  -6   8  -2  346.72   30.02   0
   6  -8   2  345.39   23.47   0
  -7   8  -2   63.79   32.08   0
  -7   8  -2   45.63   35.86   0
   7  -8   2   76.75   22.80   0
  -8   8  -2  104.59   35.04   0
  -8   8  -2   30.39   40.98   0
   8  -8   2   72.52   23.25   0
  -9   8  -2   17.99   43.96   0
   9  -8   2   13.86   25.33   0
  -9   8  -2   73.19   38.66   0
 -10   8  -2  103.89   51.28   0
  10  -8   2   98.40   27.07   0
  12   7  -2   23.26   36.02   0
  11   7  -2   94.61   35.77   0
  10   7  -2   -5.17   35.00   0
   8   7  -2  335.72   39.22   0
   8   7  -2  386.04   35.40   0
   7   7  -2   88.65   30.65   0
   6   7  -2  470.96   27.21   0
   5   7  -2  907.76   26.30   0
  -4  -7   2  763.23   22.03   0
   4   7  -2  807.93   23.13   0
   3   7  -2  113.97   19.73   0
  -3  -7   2  116.01   18.35   0
  -2  -7   2 4230.14   36.40   0
   2   7  -2 4067.21   34.73   0
   1   7  -2    1.74   15.13   0
  -1  -7   2    5.99   18.03   0
   0  -7   2    2.28   15.21   0
   0   7  -2    8.27   16.08   0
  -1   7  -2   13.83   16.62   0
   1  -7   2   23.79   18.67   0
  -2   7  -2 2095.87   27.27   0
  -2   7  -2 2051.73   28.83   0
   2  -7   2 2238.92   26.63   0
  -3   7  -2   -0.56   18.53   0
  -3   7  -2    5.28   21.65   0
   3  -7   2    5.92   20.48   0
  -4   7  -2  527.92   26.64   0
  -4   7  -2  524.31   25.84   0
   4  -7   2  521.48   19.14   0
   5  -7   2  171.20   22.06   0
  -5   7  -2  159.44   26.27   0
  -5   7  -2  168.05   29.05   0
   6  -7   2  240.71   22.04   0
  -6   7  -2  248.31   28.88   0
  -6   7  -2  214.30   32.22   0
  -7   7  -2   -7.95   35.21   0
   7  -7   2   13.84   21.00   0
  -7   7  -2    1.24   32.17   0
   8  -7   2  176.04   23.66   0
  -8   7  -2  137.62   40.75   0
  -8   7  -2  144.23   35.98   0
  -9   7  -2  113.24   39.23   0
  -9   7  -2   92.16   51.93   0
   9  -7   2   95.21   24.12   0
 -10   7  -2   -0.41   47.52   0
 -11   7  -2   28.35   55.25   0
  12   6  -2   11.34   28.35   0
  11   6  -2    0.19   34.95   0
  10   6  -2  321.37   28.78   0
   9   6  -2   28.17   35.10   0
   8   6  -2  142.01   49.25   0
   8   6  -2  156.86   45.09   0
   7   6  -2   92.34   30.73   0
   7   6  -2   98.56   27.39   0
   6   6  -2 1510.92   34.26   0
   5   6  -2   51.87   22.87   0
   4   6  -2  671.98   22.67   0
  -3  -6   2 1641.37   26.47   0
   3   6  -2 1632.75   28.11   0
   2   6  -2  223.89   17.20   0
  -2  -6   2  225.18   16.77   0
   1   6  -2  656.03   19.51   0
  -1  -6   2  641.06   22.14   0
   0   6  -2  874.83   21.58   0
   0  -6   2  918.17   21.02   0
  -1   6  -2  249.73   18.69   0
   1  -6   2  236.46   20.23   0
  -2   6  -2    1.58   17.06   0
  -2   6  -2   12.05   21.61   0
   2  -6   2   10.90   16.50   0
  -3   6  -2 1743.78   28.61   0
   3  -6   2 1901.41   28.96   0
  -3   6  -2 1871.81   31.34   0
  -4   6  -2   27.45   23.17   0
   4  -6   2   49.96   16.24   0
  -4   6  -2   45.72   23.00   0
  -5   6  -2  -29.06   28.70   0
  -5   6  -2   -1.20   24.65   0
   5  -6   2  -12.60   21.13   0
  -6   6  -2   25.36   31.79   0
   6  -6   2   43.87   20.62   0
  -6   6  -2   38.95   28.69   0
  -7   6  -2  832.34   35.93   0
  -7   6  -2  809.81   41.70   0
   7  -6   2  842.21   26.30   0
  -8   6  -2    1.15   46.33   0
  -8   6  -2   -4.57   35.91   0
   8  -6   2   -3.22   21.50   0
   9  -6   2   42.74   30.59   0
  -9   6  -2   23.70   48.28   0
  -9   6  -2   42.50   39.76   0
 -10   6  -2   -3.15   51.40   0
  12   5  -2   40.80   34.03   0
  11   5  -2   96.60   26.74   0
  10   5  -2   11.56   32.45   0
   9   5  -2  376.40   28.74   0
   7   5  -2  125.78   35.17   0
   7   5  -2  138.30   35.31   0
   6   5  -2    9.00   25.99   0
   6   5  -2   14.28   21.94   0
   5   5  -2 3126.94   42.12   0
   4   5  -2  116.08   21.16   0
   3   5  -2  238.34   20.22   0
  -2  -5   2  215.01   16.24   0
   2   5  -2  219.12   16.72   0
   1   5  -2 1492.24   24.81   0
  -1  -5   2 1499.74   26.54   0
   0   5  -2   14.79   15.44   0
   0  -5   2    5.65   18.21   0
  -1   5  -2 2182.45   28.48   0
   1  -5   2 2123.31   27.72   0
  -2   5  -2  726.78   22.47   0
  -2   5  -2  711.38   24.92   0
   2  -5   2  712.02   23.96   0
   3  -5   2  391.12   18.17   0
  -3   5  -2  395.30   20.77   0
  -3   5  -2  364.32   20.30   0
  -4   5  -2  324.61   25.53   0
   4  -5   2  334.88   21.19   0
  -4   5  -2  278.36   25.89   0
  -5   5  -2  847.75   34.21   0
  -5   5  -2  900.46   30.31   0
   5  -5   2  867.71   23.07   0
   5  -5   2  901.17   24.59   0
  -6   5  -2  518.46   36.26   0
   6  -5   2  480.47   23.29   0
  -6   5  -2  507.12   32.17   0
   6  -5   2  532.41   23.89   0
   7  -5   2   38.82   21.38   0
  -7   5  -2   55.09   42.97   0
  -7   5  -2   38.85   33.50   0
   7  -5   2   37.41   18.03   0
  -8   5  -2  329.85   39.37   0
   8  -5   2  306.70   20.60   0
   8  -5   2  295.73   24.02   0
  -8   5  -2  278.16   50.01   0
   9  -5   2   25.68   29.59   0
  -9   5  -2   44.32   46.44   0
   9  -5   2   47.66   24.02   0
  10  -5   2   29.16   25.01   0
 -10   5  -2   23.68   49.77   0
  12   4  -2   27.45   33.01   0
  11   4  -2   98.37   25.97   0
  10   4  -2   35.51   25.42   0
   9   4  -2   67.92   31.71   0
   8   4  -2  -21.21   34.43   0
   7   4  -2  627.04   48.94   0
   7   4  -2  642.27   65.90   0
   6   4  -2  849.76   33.69   0
   6   4  -2  908.27   35.59   0
   5   4  -2    9.18   22.45   0
   4   4  -2 2377.04   37.12   0
   3   4  -2  436.81   22.19   0
  -2  -4   2 1129.00   23.91   0
   2   4  -2 1108.84   24.55   0
   1   4  -2    4.88   17.81   0
  -1  -4   2   11.97   14.32   0
   0   4  -2 6701.38   48.35   0
   0  -4   2 6966.38   48.83   0
  -1   4  -2  360.81   21.02   0
   1  -4   2  370.86   17.51   0
  -2   4  -2   85.51   20.26   0
  -2   4  -2   80.52   20.34   0
   2  -4   2   73.95   18.83   0
  -3   4  -2   55.85   22.41   0
  -3   4  -2   70.88   21.91   0
   3  -4   2   64.49   18.86   0
  -4   4  -2 1463.24   31.13   0
   4  -4   2 1444.26   25.50   0
  -4   4  -2 1421.26   31.78   0
   4  -4   2 1406.79   26.28   0
  -5   4  -2   49.51   28.24   0
   5  -4   2   36.69   16.12   0
   5  -4   2   27.16   20.11   0
  -5   4  -2   35.84   21.31   0
  -6   4  -2  491.00   26.41   0
   6  -4   2  538.98   23.64   0
  -6   4  -2  566.92   40.52   0
   6  -4   2  534.63   23.15   0
  -7   4  -2  136.71   28.48   0
   7  -4   2  117.44   18.74   0
   7  -4   2  112.68   24.06   0
  -7   4  -2  101.97   45.93   0
  -8   4  -2  173.35   38.38   0
   8  -4   2  142.74   23.76   0
   8  -4   2  144.77   28.08   0
  -8   4  -2  137.28   49.05   0
   9  -4   2   27.03   23.85   0
  -9   4  -2    5.12   54.27   0
  10  -4   2   87.75   26.17   0
  11  -4   2   81.90   27.51   0
  12   3  -2   96.23   32.01   0
  11   3  -2   43.41   30.07   0
  10   3  -2   -3.91   29.06   0
   9   3  -2   12.47   23.45   0
   8   3  -2  655.89   34.65   0
   7   3  -2  119.06   32.79   0
   6   3  -2  868.51   49.31   0
   6   3  -2  794.01   38.27   0
   5   3  -2  561.84   32.72   0
   5   3  -2  515.24   29.42   0
   4   3  -2 1349.71   32.62   0
   3   3  -2  611.24   24.44   0
   2   3  -2  621.72   24.44   0
  -1  -3   2  495.53   22.70   0
   1   3  -2  484.75   20.28   0
   0  -3   2    0.58   15.57   0
   0   3  -2    9.58   15.47   0
  -1   3  -2 1150.67   26.01   0
   1  -3   2 1193.72   27.79   0
  -2   3  -2 3134.47   37.55   0
  -2   3  -2 3288.74   38.61   0
   2  -3   2 3275.60   38.69   0
  -3   3  -2  314.60   24.93   0
  -3   3  -2  325.53   24.77   0
   3  -3   2  314.82   18.67   0
   3  -3   2  316.14   21.04   0
   4  -3   2  281.23   19.71   0
  -4   3  -2  270.96   25.39   0
  -4   3  -2  278.90   22.09   0
   4  -3   2  275.07   22.06   0
  -5   3  -2 1471.60   35.04   0
  -5   3  -2 1492.83   42.25   0
   5  -3   2 1546.30   25.47   0
   5  -3   2 1438.88   28.55   0
   6  -3   2   50.24   21.88   0
  -6   3  -2   84.85   40.29   0
   6  -3   2   58.96   17.41   0
  -6   3  -2   61.18   26.76   0
  -7   3  -2   78.48   46.84   0
  -7   3  -2   39.54   35.95   0
   7  -3   2   63.76   18.57   0
   7  -3   2   61.13   22.72   0
   8  -3   2    0.45   25.75   0
  -8   3  -2    3.95   53.40   0
   8  -3   2   31.03   22.55   0
   9  -3   2  333.95   21.20   0
  -9   3  -2  289.06   54.23   0
  10  -3   2   23.24   20.56   0
  11  -3   2   40.24   27.16   0
  12  -3   2   30.74   29.94   0
  12   2  -2  -12.56   31.36   0
  11   2  -2   30.63   29.33   0
  10   2  -2   97.72   28.56   0
   9   2  -2  133.39   24.10   0
   8   2  -2   64.94   29.24   0
   7   2  -2 1048.95   36.11   0
   6   2  -2   15.41   65.37   0
   6   2  -2    5.77   25.25   0
   6   2  -2    5.91   29.80   0
   5   2  -2   11.36   38.64   0
   5   2  -2   13.92   25.89   0
   4   2  -2   45.91   23.23   0
   4   2  -2   47.25   27.06   0
   3   2  -2 3349.45   46.27   0
   2   2  -2  262.28   21.99   0
   2  -2   2  389.65   23.68   0
   2  -2   2  386.63   24.19   0
  -2   2  -2  383.43   25.24   0
  -2   2  -2  368.80   25.29   0
  -3   2  -2 2407.72   38.38   0
  -3   2  -2 2466.07   41.20   0
   3  -2   2 2484.28   33.36   0
   3  -2   2 2400.24   39.44   0
  -4   2  -2  661.74   31.14   0
   4  -2   2  625.94   24.07   0
  -4   2  -2  664.49   30.69   0
   4  -2   2  705.66   22.14   0
   5  -2   2   18.27   21.34   0
  -5   2  -2   12.52   35.94   0
  -5   2  -2    7.66   24.90   0
   5  -2   2   25.16   17.67   0
  -6   2  -2  841.67   38.11   0
   6  -2   2  924.58   23.43   0
  -6   2  -2  878.45   51.48   0
   6  -2   2  848.89   30.34   0
  -7   2  -2  251.57   39.17   0
  -7   2  -2  258.05   63.41   0
   7  -2   2  252.74   27.55   0
   7  -2   2  270.37   23.85   0
  -8   2  -2   98.73   52.53   0
   8  -2   2  104.04   24.09   0
   9  -2   2   70.97   24.26   0
  10  -2   2  233.82   21.69   0
  11  -2   2   22.31   26.32   0
  12  -2   2  -25.77   29.76   0
  12   1  -2   -8.47   30.53   0
  11   1  -2   42.92   28.47   0
  10   1  -2  -25.19   27.32   0
   9   1  -2  343.25   28.88   0
   8   1  -2  177.79   26.73   0
   7   1  -2   22.57   27.79   0
   6   1  -2  392.95   34.36   0
   6   1  -2  394.24   55.97   0
   6   1  -2  437.09   31.98   0
   5   1  -2  797.22   69.04   0
   5   1  -2 1011.48   35.45   0
   4   1  -2 1524.57   54.34   0
   3   1  -2  101.95   27.13   0
   2   1  -2 5882.82   65.56   0
  -2   1  -2 6066.74   63.72   0
  -2   1  -2 6203.50   58.89   0
   2  -1   2 6046.10   62.54   0
   2  -1   2 6195.50   56.90   0
  -3   1  -2   69.50   26.74   0
   3  -1   2   56.49   18.34   0
  -3   1  -2   60.89   22.08   0
   3  -1   2   65.76   22.75   0
   4  -1   2  509.37   25.81   0
  -4   1  -2  520.61   32.16   0
  -4   1  -2  562.09   38.58   0
   4  -1   2  498.20   28.46   0
  -5   1  -2   48.00   45.63   0
  -5   1  -2   41.72   26.15   0
   5  -1   2   42.24   18.19   0
   5  -1   2   31.76   24.01   0
   6  -1   2  744.19   33.55   0
   6  -1   2  864.78   27.25   0
  -6   1  -2  704.06   67.92   0
  -6   1  -2  789.68   39.60   0
   7  -1   2   29.96   19.51   0
  -7   1  -2   11.84   61.60   0
   8  -1   2  853.92   24.09   0
   9  -1   2  187.03   25.09   0
  10  -1   2   -6.68   25.64   0
  11  -1   2   42.07   27.10   0
  12  -1   2   34.16   29.05   0
  12   0  -2   22.06   29.86   0
  11   0  -2   -0.30   28.92   0
  10   0  -2  285.83   27.68   0
   9   0  -2   -5.05   25.96   0
   8   0  -2  134.12   25.95   0
   7   0  -2   16.20   26.08   0
   7   0  -2    6.61   43.41   0
   6   0  -2 1294.67   34.36   0
   6   0  -2 1280.43   55.24   0
   5   0  -2  124.36   26.64   0
   5   0  -2  110.54   55.28   0
   4   0  -2 1644.90   42.35   0
   4   0  -2 1205.43   69.52   0
  -4   0   2 1601.23   40.90   0
   3   0  -2 1688.62   59.65   0
  -3   0   2 1662.09   41.56   0
  -2   0   2  645.38   29.85   0
   2   0  -2  664.77   34.50   0
  -3   0  -2 1148.33   43.63   0
  -3   0  -2 1131.89   33.17   0
   3   0   2 1166.99   32.92   0
   4   0   2  574.72   24.47   0
  -4   0  -2  585.60   36.13   0
  -4   0  -2  597.81   48.81   0
  -5   0  -2   12.57   34.71   0
  -5   0  -2    5.03   70.86   0
   5   0   2    4.08   19.24   0
   6   0   2   44.06   24.18   0
   7   0   2 1618.30   31.28   0
   8   0   2   -2.58   20.94   0
   9   0   2  177.91   25.89   0
  10   0   2    3.63   25.87   0
  11   0   2   72.38   22.45   0
  12   0   2    7.09   29.23   0
  12  -1  -2   17.54   29.94   0
  11  -1  -2   48.05   27.88   0
  10  -1  -2   23.90   25.65   0
   9  -1  -2  232.11   26.03   0
   8  -1  -2  202.65   25.15   0
   8  -1  -2  162.26   48.90   0
   7  -1  -2   63.31   35.80   0
   7  -1  -2   62.28   24.73   0
   6  -1  -2  138.58   26.21   0
   6  -1  -2  137.16   36.27   0
  -6   1   2  138.25   29.79   0
  -5   1   2 2155.70   47.30   0
   5  -1  -2 2184.61   59.48   0
   5  -1  -2 2250.58   36.89   0
   4  -1  -2   31.50   25.07   0
  -4   1   2    9.32   27.88   0
   4  -1  -2   26.98   46.36   0
  -3   1   2   53.11   33.68   0
   3  -1  -2   63.60   55.16   0
   3  -1  -2   53.85   28.96   0
   2  -1  -2 1033.01   58.13   0
   2  -1  -2 1196.12   52.06   0
  -2   1   2 1152.63   44.58   0
  -3  -1  -2  248.18   43.62   0
  -3  -1  -2  267.33   29.20   0
   3   1   2  232.16   29.88   0
  -3  -1  -2  239.61   40.96   0
   4   1   2  266.56   29.05   0
   5   1   2 2160.85   34.30   0
   6   1   2  392.26   27.69   0
   7   1   2  -16.31   24.14   0
   8   1   2  677.48   29.42   0
   9   1   2  108.24   25.97   0
  10   1   2   23.94   21.18   0
  11   1   2   24.47   27.93   0
  12   1   2  114.13   29.87   0
  12  -2  -2   27.43   30.02   0
  11  -2  -2   45.90   27.83   0
  10  -2  -2   36.67   28.74   0
   9  -2  -2   48.44   24.01   0
   8  -2  -2    9.88   33.28   0
   8  -2  -2   25.33   23.58   0
   7  -2  -2  745.95   37.73   0
   7  -2  -2  790.97   27.98   0
  -7   2   2  756.43   36.82   0
   6  -2  -2  433.37   34.14   0
   6  -2  -2  402.65   26.06   0
  -6   2   2  400.76   34.92   0
  -5   2   2   -4.53   34.99   0
   5  -2  -2    7.73   20.84   0
   5  -2  -2    0.44   31.92   0
  -4   2   2  594.64   45.02   0
   4  -2  -2  683.08   27.99   0
   4  -2  -2  648.07   39.24   0
   3  -2  -2   30.68   26.93   0
  -3   2   2   30.43   42.74   0
   3  -2  -2   18.51   41.85   0
  -2   2   2  250.64   52.10   0
   2  -2  -2  249.89   30.16   0
   2  -2  -2  243.65   50.57   0
   3   2   2   23.62   33.27   0
  -3  -2  -2    0.23   61.35   0
   3   2   2   -0.58   35.87   0
   4   2   2 2738.45   46.98   0
   5   2   2   23.34   29.96   0
   6   2   2 1763.48   32.10   0
   7   2   2  110.51   26.41   0
   8   2   2   72.59   22.92   0
   9   2   2   23.36   26.51   0
  10   2   2  314.40   28.27   0
  11   2   2   42.78   23.48   0
  12   2   2   -2.15   29.96   0
  11  -3  -2   -6.07   27.07   0
  10  -3  -2    1.34   25.09   0
   9  -3  -2   20.09   23.54   0
   9  -3  -2   24.55   38.12   0
  -8   3   2  537.36   39.86   0
   8  -3  -2  567.08   28.84   0
   8  -3  -2  519.21   33.07   0
   7  -3  -2   11.26   24.86   0
   7  -3  -2    3.34   26.18   0
  -7   3   2   14.34   31.79   0
  -6   3   2  644.95   41.54   0
   6  -3  -2  686.02   31.78   0
   6  -3  -2  715.05   25.92   0
   5  -3  -2  168.91   21.97   0
  -5   3   2  166.03   43.40   0
   5  -3  -2  163.88   31.56   0
   4  -3  -2  652.15   32.52   0
  -4   3   2  583.38   45.03   0
   4  -3  -2  634.53   25.22   0
   3  -3  -2  525.20   29.24   0
  -3   3   2  481.43   50.77   0
   3  -3  -2  542.70   38.23   0
   2  -3  -2 1258.91   44.70   0
  -2   3   2 1240.39   59.32   0
   1  -3  -2  458.43   38.66   0
  -1   3   2  480.57   49.38   0
   2   3   2 1481.50   66.69   0
  -3  -3  -2 1380.84   53.25   0
   3   3   2  998.85   70.65   0
  -4  -3  -2  272.77   41.78   0
   4   3   2  287.37   51.59   0
   4   3   2  272.18   35.88   0
   5   3   2 2540.00   45.85   0
   6   3   2   68.89   25.83   0
   7   3   2   -5.40   23.44   0
   8   3   2   19.52   23.24   0
   9   3   2  545.26   26.50   0
  10   3   2   -1.43   27.34   0
  11   3   2  153.57   30.23   0
  12   3   2    0.13   30.47   0
  11  -4  -2   12.02   27.53   0
  10  -4  -2   49.83   25.74   0
   9  -4  -2   96.79   28.00   0
   9  -4  -2   75.25   33.07   0
  -9   4   2   68.50   37.65   0
   8  -4  -2   50.85   24.82   0
   8  -4  -2   52.24   26.66   0
  -8   4   2   49.17   34.16   0
   7  -4  -2  789.41   29.94   0
  -7   4   2  677.42   39.47   0
   7  -4  -2  716.80   31.84   0
   6  -4  -2  161.96   27.01   0
   6  -4  -2  173.36   25.11   0
  -6   4   2  149.72   37.20   0
   5  -4  -2    9.84   20.25   0
  -5   4   2   10.69   46.12   0
   5  -4  -2    0.51   28.96   0
   4  -4  -2   71.44   22.79   0
  -4   4   2   78.53   38.86   0
   4  -4  -2   81.28   25.16   0
   3  -4  -2 2398.37   43.99   0
  -3   4   2 2272.75   51.45   0
   2  -4  -2   69.89   26.65   0
  -2   4   2   61.32   34.22   0
  -1   4   2 2229.21   47.87   0
   1  -4  -2 2232.38   44.87   0
   0  -4  -2   -3.61   29.73   0
   0   4   2   16.53   29.93   0
  -1  -4  -2 2857.71   56.88   0
   1   4   2 2738.18   53.47   0
   2   4   2    3.85   38.94   0
   3   4   2 1402.11   61.22   0
   4   4   2  497.90   68.13   0
  -4  -4  -2  567.17   33.54   0
   5   4   2   65.03   56.19   0
   6   4   2  324.34   28.50   0
   7   4   2 1210.88   30.82   0
   8   4   2   97.87   25.92   0
   9   4   2   35.01   29.03   0
  10   4   2  308.90   30.59   0
  11   4   2   48.94   29.60   0
  12   4   2   -2.23   25.24   0
  13   4   2   26.10   27.22   0
  10  -5  -2   10.98   37.50   0
 -10   5   2   11.61   43.84   0
   9  -5  -2  110.01   28.10   0
   9  -5  -2  105.24   32.01   0
  -9   5   2   98.84   39.73   0
   8  -5  -2  110.57   27.88   0
   8  -5  -2  111.15   23.34   0
  -8   5   2  115.39   39.77   0
  -7   5   2    7.76   41.49   0
   7  -5  -2    7.35   22.50   0
   7  -5  -2   13.35   24.71   0
   6  -5  -2  176.65   24.91   0
  -6   5   2  151.41   39.94   0
   6  -5  -2  157.98   21.60   0
   5  -5  -2  981.43   30.37   0
  -5   5   2  994.23   49.54   0
   5  -5  -2 1045.16   31.90   0
  -4   5   2  150.10   37.86   0
   4  -5  -2  178.71   24.65   0
   3  -5  -2  109.65   23.04   0
  -3   5   2  133.65   36.89   0
   2  -5  -2 3031.83   45.89   0
  -2   5   2 2872.91   47.39   0
  -1   5   2  203.74   27.23   0
   1  -5  -2  238.30   24.73   0
   0  -5  -2    5.12   25.13   0
   0   5   2   -6.55   31.68   0
   1   5   2  361.68   27.88   0
  -1  -5  -2  365.68   31.90   0
   2   5   2 1690.12   40.05   0
  -2  -5  -2 1719.66   40.32   0
   3   5   2   78.34   35.75   0
   4   5   2  530.64   47.44   0
   5   5   2   12.16   53.04   0
  -5  -5  -2    3.12   24.50   0
   6   5   2  788.59   75.04   0
   7   5   2   14.11   28.08   0
   8   5   2  678.64   29.14   0
   9   5   2   75.84   25.48   0
  10   5   2   21.46   29.75   0
  11   5   2   45.03   25.14   0
  12   5   2  100.16   27.58   0
  13   5   2    9.87   34.02   0
  10  -6  -2   87.71   34.02   0
 -10   6   2   79.60   44.63   0
   9  -6  -2    6.36   32.34   0
  -9   6   2   -1.97   40.65   0
  -8   6   2   20.41   41.32   0
   8  -6  -2   36.66   22.69   0
  -7   6   2   12.61   42.61   0
   7  -6  -2   22.32   26.54   0
   6  -6  -2  315.22   25.64   0
  -6   6   2  312.75   44.21   0
  -5   6   2   40.19   41.23   0
   5  -6  -2   29.14   26.00   0
   4  -6  -2 1343.07   32.49   0
  -4   6   2 1263.48   37.85   0
   3  -6  -2  173.65   26.68   0
  -3   6   2  167.98   28.93   0
  -2   6   2  732.70   37.75   0
   2  -6  -2  774.63   32.26   0
   1  -6  -2  578.72   30.88   0
  -1   6   2  544.23   28.88   0
   0   6   2 5320.47   55.25   0
   0  -6  -2 5980.46   56.14   0
  -1  -6  -2 1453.49   31.29   0
   1   6   2 1355.11   32.40   0
   2   6   2  818.38   33.45   0
  -2  -6  -2  935.98   31.17   0
   3   6   2 1091.56   38.12   0
   4   6   2  658.56   37.60   0
   5   6   2   23.81   40.56   0
  -5  -6  -2    4.76   22.65   0
   6   6   2  192.43   56.45   0
  -6  -6  -2  235.08   28.39   0
   7   6   2 1010.31   34.59   0
   8   6   2  -15.67   26.51   0
   9   6   2  131.61   32.51   0
  10   6   2    5.08   25.47   0
  11   6   2  131.43   32.64   0
  12   6   2   -7.20   32.27   0
  13   6   2   68.76   29.11   0
 -10   7   2   26.84   45.34   0
  10  -7  -2    3.56   34.83   0
   9  -7  -2   36.84   29.48   0
  -9   7   2   35.22   42.42   0
  -8   7   2   43.23   43.50   0
   8  -7  -2   42.11   27.62   0
  -7   7   2   83.10   37.20   0
  -7   7   2   87.08   40.33   0
   7  -7  -2   58.54   23.18   0
  -6   7   2  142.91   39.72   0
  -6   7   2  179.42   38.30   0
   6  -7  -2  111.95   24.67   0
  -5   7   2 1035.94   38.66   0
   5  -7  -2 1056.59   30.44   0
  -4   7   2   38.95   36.45   0
   4  -7  -2   51.77   24.95   0
  -3   7   2   46.44   27.04   0
   3  -7  -2   54.74   26.14   0
  -2   7   2   69.19   25.58   0
   2  -7  -2  102.78   22.19   0
  -1   7   2 2076.68   37.19   0
   1  -7  -2 2349.68   35.84   0
   0   7   2    9.58   23.28   0
   0  -7  -2    1.29   22.25   0
  -1  -7  -2 5436.51   46.96   0
   1   7   2 4724.90   45.80   0
  -2  -7  -2  371.68   22.10   0
   2   7   2  305.88   24.29   0
   3   7   2   41.60   22.89   0
  -3  -7  -2   78.59   18.88   0
   4   7   2  284.31   29.87   0
   5   7   2 1535.27   47.81   0
  -6  -7  -2  275.74   26.10   0
   6   7   2  291.32   42.41   0
   7   7   2   97.06   64.50   0
   8   7   2  376.31   30.18   0
   9   7   2  203.64   27.71   0
  10   7   2   38.18   32.80   0
  11   7   2   54.25   26.70   0
  12   7   2  136.71   35.12   0
  13   7   2   34.17   29.10   0
 -10   8   2   -3.59   48.19   0
  10  -8  -2   16.14   32.32   0
   9  -8  -2    4.58   26.32   0
  -9   8   2   29.45   43.18   0
  -8   8   2   20.71   37.33   0
   8  -8  -2   12.66   28.59   0
   7  -8  -2  221.17   25.76   0
  -7   8   2  269.51   38.17   0
  -7   8   2  217.86   41.14   0
   6  -8  -2  229.52   25.57   0
  -6   8   2  238.27   40.26   0
  -6   8   2  248.72   38.53   0
   5  -8  -2   73.89   20.69   0
  -5   8   2   61.62   38.80   0
  -4   8   2  197.52   34.99   0
   4  -8  -2  207.93   25.18   0
   3  -8  -2 1970.13   34.40   0
  -3   8   2 1774.00   35.67   0
   2  -8  -2   66.73   22.00   0
  -2   8   2   80.83   25.13   0
   1  -8  -2   14.42   21.01   0
  -1   8   2   36.14   22.86   0
   0   8   2 4516.72   41.84   0
   0  -8  -2 5083.35   43.37   0
  -1  -8  -2   23.09   20.07   0
   1   8   2   10.88   21.41   0
  -2  -8  -2  149.09   26.03   0
   2   8   2  184.20   27.89   0
  -3  -8  -2  221.07   23.57   0
   3   8   2  187.08   22.81   0
   4   8   2 1401.41   34.39   0
   5   8   2   21.36   28.95   0
  -6  -8  -2 1239.12   31.91   0
   6   8   2 1159.08   45.65   0
  -7  -8  -2   98.16   26.04   0
   7   8   2   84.29   43.74   0
   8   8   2   41.95   56.16   0
   9   8   2   37.07   27.59   0
  10   8   2  284.78   35.60   0
  11   8   2   31.57   28.99   0
  12   8   2    6.51   35.97   0
  13   8   2    1.19   30.90   0
 -10   9   2    4.31   46.16   0
  10  -9  -2    2.50   32.56   0
  -9   9   2   36.51   45.56   0
   9  -9  -2   10.48   31.31   0
  -8   9   2   66.93   39.38   0
   8  -9  -2   74.70   25.70   0
  -7   9   2   -0.23   33.56   0
  -7   9   2   17.28   39.38   0
   7  -9  -2    7.24   24.74   0
   6  -9  -2  112.03   25.57   0
  -6   9   2  131.29   31.87   0
  -6   9   2  174.66   38.34   0
  -5   9   2  -16.73   31.74   0
   5  -9  -2   -8.65   21.29   0
  -4   9   2  362.18   34.86   0
   4  -9  -2  373.62   22.14   0
  -3   9   2   23.99   31.60   0
   3  -9  -2   17.25   20.30   0
   2  -9  -2 1176.61   26.36   0
  -2   9   2 1059.06   28.55   0
  -1   9   2  101.17   22.43   0
   1  -9  -2   90.83   25.26   0
   0   9   2   -6.24   19.67   0
   0  -9  -2    9.19   19.09   0
   1   9   2  859.47   25.35   0
  -1  -9  -2  905.86   24.78   0
   2   9   2 1577.67   33.76   0
  -2  -9  -2 1853.23   29.92   0
  -3  -9  -2  245.83   20.92   0
   3   9   2  237.55   22.97   0
   4   9   2  329.97   28.62   0
  -4  -9  -2  346.68   20.04   0
   5   9   2  820.24   33.89   0
   6   9   2  161.96   31.78   0
  -7  -9  -2   85.83   20.62   0
   7   9   2   62.98   42.21   0
   8   9   2   97.15   53.83   0
   9   9   2  362.25   31.77   0
  10   9   2   37.87   35.62   0
  11   9   2  145.18   36.20   0
  12   9   2    0.59   29.63   0
  -9  10   2   48.65   40.24   0
   9 -10  -2   14.54   27.32   0
   8 -10  -2   27.33   27.09   0
  -8  10   2   34.12   43.20   0
  -8  10   2   38.79   39.94   0
  -7  10   2   29.79   33.36   0
  -7  10   2   63.62   40.25   0
   7 -10  -2   62.20   25.78   0
   6 -10  -2   29.36   20.24   0
  -6  10   2   36.70   37.95   0
  -6  10   2   27.97   30.52   0
   5 -10  -2   -8.57   25.70   0
  -5  10   2   57.72   37.25   0
   4 -10  -2   54.36   20.83   0
  -4  10   2   47.87   27.85   0
   3 -10  -2 1001.74   26.18   0
  -3  10   2  916.10   29.89   0
  -2  10   2   41.17   24.66   0
   2 -10  -2   77.51   26.62   0
  -1  10   2  405.62   23.73   0
   1 -10  -2  484.57   23.38   0
   0 -10  -2  162.81   19.36   0
   0  10   2  107.26   20.14   0
   1  10   2  970.85   25.05   0
  -1 -10  -2 1145.56   25.13   0
  -2 -10  -2   10.99   19.11   0
   2  10   2    7.93   20.65   0
  -3 -10  -2 2161.35   29.67   0
   3  10   2 1942.79   31.24   0
   4  10   2   56.09   20.48   0
  -4 -10  -2   50.21   18.36   0
   5  10   2   88.85   30.08   0
  -5 -10  -2   69.46   20.89   0
   6  10   2   19.23   31.58   0
   7  10   2  593.83   42.54   0
  -7 -10  -2  643.64   27.98   0
  -8 -10  -2   68.09   23.81   0
   8  10   2   60.02   43.45   0
   9  10   2  110.42   58.69   0
  10  10   2  167.07   31.59   0
  11  10   2   43.62   30.98   0
  12  10   2  -13.13   39.58   0
  -9  11   2   42.76   41.38   0
   9 -11  -2   36.26   28.87   0
  -8  11   2   29.15   39.12   0
   8 -11  -2   -3.77   22.77   0
  -8  11   2   13.50   39.86   0
   7 -11  -2    3.65   26.22   0
  -7  11   2   -6.66   40.95   0
  -7  11   2    4.61   42.60   0
   6 -11  -2   48.28   25.77   0
  -6  11   2   43.28   37.81   0
  -5  11   2  221.84   29.68   0
   5 -11  -2  253.29   25.72   0
  -4  11   2  202.31   34.35   0
   4 -11  -2  207.31   20.68   0
   3 -11  -2  109.33   21.15   0
  -3  11   2   75.42   25.84   0
  -2  11   2  464.71   26.52   0
   2 -11  -2  573.23   23.95   0
  -1  11   2  382.53   25.16   0
   1 -11  -2  438.06   23.14   0
   0  11   2    0.61   20.78   0
   0 -11  -2  -12.05   20.20   0
   1  11   2  154.41   20.88   0
  -1 -11  -2  162.69   20.49   0
   2  11   2 1809.68   29.04   0
  -2 -11  -2 2066.89   29.54   0
   3  11   2   45.67   21.09   0
  -3 -11  -2   68.42   19.13   0
  -4 -11  -2  564.22   21.12   0
   4  11   2  510.35   24.11   0
  -5 -11  -2   59.08   18.83   0
   5  11   2   32.44   22.51   0
   6  11   2  488.74   33.37   0
   7  11   2   12.27   38.03   0
  -8 -11  -2  621.43   28.82   0
   8  11   2  554.52   46.46   0
   9  11   2    9.42   50.51   0
  10  11   2   -1.49   30.11   0
  11  11   2    9.24   38.81   0
  12  11   2   96.94   32.85   0
   9 -12  -2   16.65   30.31   0
  -9  12   2  -11.80   50.10   0
   8 -12  -2   20.20   23.41   0
  -8  12   2    2.15   42.24   0
  -8  12   2   29.67   44.39   0
   7 -12  -2   -0.33   22.45   0
  -7  12   2    6.77   40.44   0
  -7  12   2   24.32   34.12   0
  -6  12   2   59.98   31.58   0
   6 -12  -2   72.42   26.39   0
   5 -12  -2   45.22   25.18   0
  -5  12   2   26.40   35.21   0
  -4  12   2  453.16   29.97   0
   4 -12  -2  487.37   23.05   0
   3 -12  -2  173.70   20.77   0
  -3  12   2  148.95   26.08   0
  -2  12   2   50.69   23.90   0
   2 -12  -2   53.91   20.91   0
   1 -12  -2   40.61   21.37   0
  -1  12   2   18.86   22.67   0
   0  12   2  765.19   25.15   0
   0 -12  -2  868.38   25.25   0
  -1 -12  -2  212.39   22.15   0
   1  12   2  149.24   27.55   0
   2  12   2   27.34   21.97   0
  -2 -12  -2   35.14   24.68   0
   3  12   2 1309.46   28.42   0
  -3 -12  -2 1570.21   27.48   0
  -4 -12  -2  569.52   20.79   0
   4  12   2  472.86   28.03   0
  -5 -12  -2   13.17   21.34   0
   5  12   2   -0.70   22.69   0
  -6 -12  -2  180.04   21.57   0
   6  12   2  143.26   25.89   0
   7  12   2  351.92   40.31   0
   8  12   2  -12.06   42.03   0
  -8 -12  -2   13.60   25.05   0
   9  12   2  101.47   51.92   0
  10  12   2   33.32   57.37   0
  11  12   2   58.17   40.52   0
  12  12   2  -17.19   34.40   0
  -8  13   2    1.10   45.33   0
  -8  13   2    8.24   36.93   0
   8 -13  -2   14.02   29.81   0
  -7  13   2   -1.52   35.36   0
   7 -13  -2   -3.34   28.08   0
  -7  13   2   69.98   42.04   0
  -6  13   2   45.56   32.98   0
   6 -13  -2   52.90   22.88   0
  -5  13   2   93.37   37.37   0
   5 -13  -2  129.49   22.51   0
  -4  13   2    4.75   26.96   0
   4 -13  -2   34.63   20.97   0
  -3  13   2   80.38   31.39   0
   3 -13  -2   25.27   21.22   0
  -3  13   2   53.22   20.67   0
   2 -13  -2  118.06   22.07   0
  -2  13   2   79.07   24.80   0
   1 -13  -2  582.96   23.46   0
  -1  13   2  452.49   24.48   0
   0 -13  -2   32.22   20.75   0
   0  13   2   18.37   26.94   0
  -1 -13  -2  346.40   21.49   0
   1  13   2  319.12   22.49   0
  -2 -13  -2   37.34   20.14   0
   2  13   2   49.95   26.21   0
   3  13   2  149.30   27.32   0
  -3 -13  -2  183.51   20.38   0
  -4 -13  -2   47.76   19.17   0
   4  13   2   48.35   22.60   0
   5  13   2  934.40   32.81   0
  -5 -13  -2 1092.87   24.35   0
   6  13   2   16.09   24.82   0
  -6 -13  -2   23.07   22.63   0
   7  13   2   30.81   31.79   0
   8  13   2   95.97   35.56   0
   9  13   2  130.14   47.00   0
  10  13   2   -7.82   58.59   0
  11  13   2   53.19   33.14   0
  12  13   2   17.46   35.69   0
  -8  14   2  -25.03   46.00   0
   8 -14  -2   16.30   31.12   0
  -8  14   2   32.43   45.86   0
   7 -14  -2   52.82   30.29   0
  -7  14   2   61.36   43.22   0
  -7  14   2   81.38   36.36   0
   6 -14  -2   17.24   28.64   0
  -6  14   2    6.03   32.48   0
  -5  14   2  -23.20   28.79   0
   5 -14  -2    4.99   26.93   0
   4 -14  -2   32.85   27.03   0
  -4  14   2   34.32   27.51   0
   3 -14  -2  246.92   23.00   0
  -3  14   2  191.79   27.00   0
  -3  14   2  185.94   27.71   0
   2 -14  -2  122.76   22.12   0
  -2  14   2   76.53   24.68   0
   1 -14  -2  106.67   22.24   0
  -1  14   2   77.30   23.65   0
   0  14   2  236.57   23.57   0
   0 -14  -2  244.08   22.85   0
  -1 -14  -2  166.78   27.26   0
   1  14   2  153.71   22.87   0
  -2 -14  -2   41.67   20.48   0
   2  14   2   88.40   22.42   0
   3  14   2   71.53   22.27   0
  -3 -14  -2   47.19   20.22   0
  -4 -14  -2 1134.59   28.45   0
   4  14   2  923.46   30.70   0
  -5 -14  -2    2.92   19.71   0
   5  14   2   12.59   24.53   0
  -6 -14  -2  249.24   24.04   0
   6  14   2  211.42   25.62   0
   7  14   2    2.38   33.18   0
  -7 -14  -2    1.81   23.35   0
   8  14   2   69.93   36.05   0
   9  14   2   36.53   45.53   0
  -9 -14  -2   17.83   23.57   0
  10  14   2  189.36   50.62   0
  11  14   2    8.81   68.60   0
   7 -15  -2  -14.54   25.79   0
  -7  15   2   13.48   37.24   0
  -7  15   2    7.25   44.87   0
   6 -15  -2    9.07   23.73   0
  -6  15   2   27.22   33.73   0
  -5  15   2   14.69   30.29   0
   5 -15  -2  -17.12   28.72   0
  -4  15   2   45.20   28.92   0
   4 -15  -2   62.04   23.08   0
  -3  15   2   18.87   26.63   0
  -3  15   2   20.59   25.93   0
   3 -15  -2   14.17   27.62   0
  -2  15   2  392.23   26.87   0
   2 -15  -2  469.32   30.14   0
  -1  15   2   66.75   23.59   0
   1 -15  -2   41.52   22.47   0
   0 -15  -2    8.98   21.73   0
   0  15   2  -20.87   23.22   0
  -1 -15  -2  140.38   22.63   0
   1  15   2   86.45   23.44   0
   2  15   2  355.76   23.73   0
  -2 -15  -2  419.84   23.75   0
   3  15   2   76.18   22.85   0
  -3 -15  -2  117.69   21.45   0
  -4 -15  -2  197.94   25.01   0
   4  15   2  124.50   28.24   0
  -5 -15  -2  390.07   21.60   0
   5  15   2  340.83   30.11   0
  -6 -15  -2  116.57   20.67   0
   6  15   2   98.25   31.04   0
   7  15   2    4.88   32.65   0
  -7 -15  -2   24.94   23.63   0
   8  15   2   56.48   35.03   0
   9  15   2  151.45   39.28   0
  -9 -15  -2  171.97   26.19   0
  10  15   2    1.91   55.22   0
  11  15   2   57.48   62.19   0
  -6  16   2   32.35   34.35   0
  -6  16   2   -2.40   42.64   0
   6 -16  -2   27.32   31.27   0
  -5  16   2   11.19   33.33   0
   5 -16  -2   -2.14   24.61   0
   4 -16  -2   40.80   23.80   0
  -4  16   2   49.95   36.36   0
  -3  16   2  109.49   33.97   0
   3 -16  -2  165.34   24.35   0
  -3  16   2  102.20   23.98   0
  -2  16   2    4.09   26.67   0
   2 -16  -2   18.51   22.84   0
   1 -16  -2  227.80   24.23   0
  -1  16   2  170.86   25.46   0
   0  16   2   14.42   24.22   0
   0 -16  -2   30.32   28.60   0
  -1 -16  -2  173.28   22.82   0
   1  16   2  134.26   23.04   0
  -2 -16  -2   -0.80   21.67   0
   2  16   2   19.61   22.74   0
  -3 -16  -2  549.97   28.08   0
   3  16   2  504.28   24.81   0
   4  16   2   17.58   23.88   0
  -4 -16  -2   60.26   20.34   0
   5  16   2   10.96   24.88   0
  -5 -16  -2  -11.85   21.12   0
  -6 -16  -2   52.27   24.64   0
   6  16   2   45.99   25.38   0
   7  16   2  291.63   35.12   0
  -7 -16  -2  297.54   26.59   0
  -8 -16  -2   21.57   24.43   0
   8  16   2   27.62   36.25   0
   9  16   2   15.62   45.62   0
  10  16   2   59.19   50.86   0
  11  16   2   34.08   56.58   0
  -6  17   2   21.04   40.68   0
  -6  17   2   -0.74   36.89   0
   6 -17  -2    2.13   26.66   0
  -5  17   2   56.84   41.00   0
   5 -17  -2   93.35   31.03   0
  -4  17   2   17.52   31.03   0
  -4  17   2    5.26   29.97   0
   4 -17  -2   22.34   30.05   0
  -3  17   2   26.71   28.06   0
   3 -17  -2   27.53   25.16   0
  -3  17   2   54.54   28.78   0
   2 -17  -2   46.24   24.03   0
  -2  17   2   62.15   23.94   0
  -2  17   2  -31.71   27.45   0
  -1  17   2   51.90   25.65   0
   1 -17  -2   83.17   24.37   0
   0 -17  -2   35.31   23.35   0
   0  17   2   -5.57   23.98   0
  -1 -17  -2  157.25   29.46   0
   1  17   2   89.01   24.30   0
  -2 -17  -2  215.73   29.38   0
   2  17   2  191.59   25.05   0
   3  17   2    0.31   24.12   0
  -3 -17  -2  -17.49   22.38   0
   4  17   2  103.00   24.51   0
  -4 -17  -2  129.12   22.03   0
  -5 -17  -2   44.28   21.35   0
   5  17   2   38.32   23.90   0
   6  17   2  108.29   31.98   0
  -6 -17  -2  130.25   21.56   0
   7  17   2   -7.33   27.48   0
  -7 -17  -2   32.61   26.16   0
  -8 -17  -2  204.31   22.49   0
   8  17   2  163.01   37.55   0
   9  17   2    5.04   40.99   0
  10  17   2   20.30   43.83   0
   5 -18  -2  -22.09   26.42   0
  -5  18   2  -11.59   34.06   0
   4 -18  -2   53.50   26.45   0
  -4  18   2   72.49   32.15   0
  -4  18   2   32.73   31.97   0
   3 -18  -2  -13.68   25.51   0
  -3  18   2   -3.51   29.64   0
  -3  18   2  -14.54   29.62   0
  -2  18   2   32.52   27.67   0
  -2  18   2   19.83   23.50   0
   2 -18  -2   35.20   24.55   0
   1 -18  -2   23.14   25.26   0
  -1  18   2   -4.05   27.18   0
   0  18   2  228.16   27.20   0
   0 -18  -2  339.29   27.00   0
   1  18   2   -9.76   25.19   0
  -1 -18  -2   25.63   24.30   0
  -2 -18  -2    0.75   24.12   0
   2  18   2   25.65   23.98   0
  -3 -18  -2   20.36   23.28   0
   3  18   2   38.99   24.13   0
   4  18   2  104.29   25.03   0
  -4 -18  -2   92.44   22.76   0
   5  18   2   12.69   25.37   0
  -5 -18  -2   40.83   21.79   0
   6  18   2   44.66   32.69   0
  -6 -18  -2   42.15   21.86   0
  -7 -18  -2  165.18   22.82   0
   7  18   2   91.80   35.84   0
  -8 -18  -2   21.42   27.28   0
   8  18   2   10.37   37.98   0
   9  18   2   33.16   42.62   0
  10  18   2   28.66   52.79   0
  -4  19   2  -11.67   33.63   0
   4 -19  -2   27.41   27.15   0
  -4  19   2   -1.63   33.33   0
   3 -19  -2   -4.61   32.65   0
  -3  19   2   10.95   30.35   0
  -3  19   2    9.93   31.50   0
   2 -19  -2   19.37   26.21   0
  -2  19   2   51.88   31.13   0
  -2  19   2   30.04   28.83   0
  -1  19   2   42.84   28.30   0
   1 -19  -2   66.95   26.64   0
   0 -19  -2   14.56   31.61   0
   0  19   2   29.53   26.31   0
  -1 -19  -2  174.94   26.47   0
   1  19   2  126.63   27.03   0
   2  19   2   22.39   25.91   0
  -2 -19  -2  -30.15   31.53   0
   3  19   2   42.15   25.33   0
  -3 -19  -2   44.79   24.41   0
  -4 -19  -2    9.33   28.63   0
   4  19   2   -1.91   25.33   0
   5  19   2  199.46   27.93   0
  -5 -19  -2  244.82   24.15   0
   6  19   2   -9.32   33.53   0
  -6 -19  -2   43.68   22.46   0
   7  19   2   14.22   35.80   0
  -7 -19  -2    5.81   23.18   0
   8  19   2   40.39   32.35   0
  -8 -19  -2   27.65   28.70   0
   9  19   2   43.83   42.79   0
  -9 -19  -2   66.08   24.11   0
   3 -20  -2    4.24   28.92   0
  -3  20   2   43.33   33.74   0
  -3  20   2   17.29   33.00   0
   2 -20  -2  -12.67   26.43   0
  -2  20   2    7.27   29.81   0
  -2  20   2    7.37   31.80   0
   1 -20  -2   35.03   27.72   0
  -1  20   2   19.67   29.31   0
   0  20   2  -35.34   28.74   0
   0 -20  -2   47.47   28.13   0
   1  20   2   32.12   27.87   0
  -1 -20  -2   35.78   28.28   0
   2  20   2   29.59   32.27   0
  -2 -20  -2   -3.32   25.82   0
  -3 -20  -2   98.28   25.40   0
   3  20   2   58.27   26.31   0
   4  20   2   49.81   33.92   0
  -4 -20  -2  124.66   25.67   0
  -5 -20  -2  -17.91   24.17   0
   5  20   2    5.55   27.86   0
  -6 -20  -2  120.59   24.27   0
   6  20   2   84.28   29.14   0
  -7 -20  -2   20.04   29.39   0
   7  20   2    1.39   30.52   0
   8  20   2   36.31   40.63   0
  -8 -20  -2   31.57   24.19   0
  -2  21   2   43.65   32.75   0
   2 -21  -2   51.65   30.04   0
  -2  21   2   61.86   34.03   0
  -1  21   2  -16.06   31.36   0
   1 -21  -2   -6.98   29.84   0
   0 -21  -2    2.11   29.45   0
   0  21   2    5.18   36.68   0
   1  21   2  -31.68   35.48   0
  -1 -21  -2    9.27   29.39   0
   2  21   2   27.88   28.57   0
  -2 -21  -2   87.32   34.70   0
  -3 -21  -2   19.28   27.56   0
   3  21   2   23.30   34.19   0
   4  21   2   22.38   34.47   0
  -4 -21  -2   83.94   25.57   0
  -5 -21  -2   49.21   25.21   0
   5  21   2   29.44   28.95   0
  -6 -21  -2   50.32   25.52   0
   6  21   2   39.39   37.22   0
   7  21   2   14.19   32.67   0
  -7 -21  -2   14.37   31.52   0
  -8 -21  -2   22.75   32.04   0
   0 -22  -2   20.32   31.06   0
   0  22   2  -15.08   32.32   0
   1  22   2   39.83   31.34   0
  -1 -22  -2   40.48   37.43   0
  -2 -22  -2   -7.46   30.00   0
   2  22   2   66.55   29.32   0
   3  22   2   35.31   30.82   0
  -3 -22  -2   99.20   29.73   0
  -4 -22  -2    3.44   35.09   0
   4  22   2  -12.72   31.66   0
  -5 -22  -2   11.45   34.29   0
   5  22   2  -22.77   31.07   0
  -6 -22  -2   -5.68   26.84   0
   6  22   2  -10.73   39.43   0
  -3 -23  -2   35.99   38.58   0
   3  23   2   20.47   32.03   0
   5  21  -3   22.16   27.87   0
  -4 -21   3   63.31   32.02   0
   4  21  -3   55.80   33.95   0
   3  21  -3   24.36   32.40   0
  -3 -21   3   14.94   26.34   0
  -2 -21   3   -5.09   32.74   0
   2  21  -3   -8.41   27.62   0
   1  21  -3    7.26   34.10   0
  -1 -21   3    1.25   28.01   0
   0 -21   3  101.74   29.26   0
   0  21  -3   83.80   34.82   0
   6  20  -3    5.55   33.86   0
  -6 -20   3   39.63   25.26   0
  -5 -20   3   45.87   24.48   0
   5  20  -3   38.50   26.40   0
   4  20  -3   -2.99   25.31   0
  -4 -20   3   23.18   24.49   0
  -3 -20   3    4.26   24.29   0
   3  20  -3   -3.41   24.11   0
  -2 -20   3   67.27   31.35   0
   2  20  -3   59.81   24.91   0
   1  20  -3   35.51   26.08   0
  -1 -20   3   49.31   32.12   0
   0  20  -3   20.42   27.09   0
   0 -20   3   36.16   25.73   0
   1 -20   3   96.20   26.71   0
  -1  20  -3   46.76   33.55   0
  -1  20  -3   57.10   34.17   0
   2 -20   3   -2.13   26.57   0
  -2  20  -3   21.74   28.42   0
  -2  20  -3   43.28   28.27   0
  -7 -19   3  123.79   29.49   0
   7  19  -3  121.93   35.43   0
   6  19  -3   33.31   25.73   0
  -6 -19   3  -10.74   22.54   0
  -5 -19   3    5.26   23.34   0
   5  19  -3    6.46   29.30   0
  -4 -19   3   15.54   22.22   0
   4  19  -3   17.08   23.04   0
  -3 -19   3  195.97   23.10   0
   3  19  -3  185.92   23.49   0
  -2 -19   3   -5.96   28.36   0
   2  19  -3   41.18   23.42   0
   1  19  -3   64.16   24.51   0
  -1 -19   3   39.92   29.53   0
   0 -19   3   53.61   24.43   0
   0  19  -3   70.45   24.71   0
   1 -19   3   32.25   24.86   0
  -1  19  -3   23.37   26.22   0
  -2  19  -3   16.87   26.56   0
   2 -19   3    3.70   25.67   0
  -2  19  -3   23.55   32.39   0
   3 -19   3   35.26   24.77   0
  -3  19  -3   32.78   28.15   0
  -3  19  -3   14.72   28.47   0
   8  18  -3   61.52   35.32   0
   7  18  -3  -13.42   26.39   0
  -7 -18   3   30.94   27.21   0
  -6 -18   3   93.38   27.47   0
   6  18  -3   83.46   25.22   0
   5  18  -3   54.81   23.40   0
  -5 -18   3   26.40   21.66   0
   4  18  -3   30.55   22.97   0
  -4 -18   3   46.55   26.37   0
  -3 -18   3   10.34   26.21   0
   3  18  -3   20.83   21.89   0
  -2 -18   3  302.24   23.19   0
   2  18  -3  207.04   27.92   0
   1  18  -3   17.02   22.60   0
  -1 -18   3   11.86   22.00   0
   0  18  -3   36.99   22.76   0
   0 -18   3    2.18   22.65   0
  -1  18  -3  -24.55   23.82   0
   1 -18   3    4.18   23.82   0
  -2  18  -3  175.84   24.60   0
  -2  18  -3  132.09   26.21   0
   2 -18   3  211.01   24.00   0
  -3  18  -3  -15.88   26.54   0
  -3  18  -3   38.38   32.11   0
   3 -18   3   -5.69   24.59   0
  -4  18  -3   27.72   28.86   0
   4 -18   3   -6.84   24.57   0
  -4  18  -3   35.85   34.40   0
   9  17  -3    0.45   36.97   0
   8  17  -3   26.72   27.17   0
   7  17  -3   43.97   30.90   0
  -7 -17   3   70.11   20.91   0
  -6 -17   3  159.70   25.41   0
   6  17  -3  115.98   28.69   0
  -5 -17   3    8.17   20.67   0
   5  17  -3   27.96   22.50   0
  -4 -17   3  194.72   20.52   0
   4  17  -3  163.24   27.47   0
   3  17  -3   92.32   21.32   0
  -3 -17   3  101.35   20.01   0
  -2 -17   3   42.29   20.42   0
   2  17  -3    7.83   25.69   0
  -1 -17   3  125.93   21.87   0
   1  17  -3  162.14   25.85   0
   0 -17   3  147.25   22.11   0
   0  17  -3  120.84   22.44   0
   1 -17   3  115.95   22.81   0
  -1  17  -3   93.71   23.15   0
   2 -17   3    8.92   22.51   0
  -2  17  -3   26.79   23.56   0
  -2  17  -3   -3.29   22.94   0
   3 -17   3  148.23   23.96   0
  -3  17  -3  140.86   30.07   0
  -3  17  -3   98.15   25.80   0
   4 -17   3    9.67   23.08   0
  -4  17  -3   12.40   33.13   0
  -4  17  -3    7.72   26.01   0
   5 -17   3  -17.42   29.81   0
  -5  17  -3  -17.55   28.10   0
  -5  17  -3   15.43   29.85   0
  10  16  -3   21.37   47.71   0
   9  16  -3   96.40   35.96   0
   8  16  -3   -2.80   30.43   0
  -7 -16   3   40.16   24.69   0
   7  16  -3   38.36   23.68   0
  -6 -16   3   26.47   24.45   0
   6  16  -3    2.08   26.69   0
  -5 -16   3  486.40   21.43   0
   5  16  -3  421.99   26.77   0
   4  16  -3    7.39   24.56   0
  -4 -16   3  -20.14   23.38   0
   3  16  -3   54.51   20.12   0
  -3 -16   3   66.11   18.87   0
   2  16  -3   54.14   20.04   0
  -2 -16   3   25.96   20.11   0
  -1 -16   3  438.71   22.20   0
   1  16  -3  311.72   25.97   0
   0 -16   3   39.43   20.37   0
   0  16  -3   34.70   20.42   0
   1 -16   3  332.43   22.29   0
  -1  16  -3  283.80   27.11   0
  -2  16  -3  160.63   24.06   0
   2 -16   3  130.32   21.66   0
  -2  16  -3  102.14   23.19   0
  -3  16  -3   18.62   24.30   0
   3 -16   3   44.15   21.68   0
  -3  16  -3   21.79   23.84   0
  -4  16  -3   23.35   25.30   0
   4 -16   3   26.97   21.94   0
  -4  16  -3   14.16   30.15   0
   5 -16   3   56.91   28.48   0
  -5  16  -3    1.08   32.21   0
  -5  16  -3   -0.62   35.14   0
  -6  16  -3   -7.50   32.02   0
   6 -16   3   24.17   30.55   0
  -6  16  -3   13.33   28.90   0
  10  15  -3   52.76   41.35   0
   9  15  -3   38.77   34.62   0
   8  15  -3   20.88   30.51   0
   7  15  -3  167.11   28.28   0
  -7 -15   3  153.28   20.87   0
  -6 -15   3  253.57   19.11   0
   6  15  -3  221.93   21.72   0
   5  15  -3   16.93   24.48   0
  -5 -15   3    4.61   18.21   0
   4  15  -3  301.94   24.86   0
  -4 -15   3  369.92   24.70   0
   3  15  -3   97.02   24.24   0
  -3 -15   3  130.08   18.21   0
  -2 -15   3   41.32   19.46   0
   2  15  -3   28.97   19.75   0
  -1 -15   3   21.78   18.67   0
   1  15  -3   -8.56   23.82   0
   0  15  -3  908.55   23.67   0
   0 -15   3  974.51   23.49   0
   1 -15   3   -9.17   20.06   0
  -1  15  -3   -0.71   20.70   0
  -2  15  -3   25.48   25.99   0
  -2  15  -3   24.58   21.33   0
   2 -15   3    3.53   20.50   0
  -3  15  -3   22.99   27.82   0
  -3  15  -3   30.24   26.47   0
   3 -15   3   38.58   19.67   0
  -4  15  -3  143.47   30.34   0
   4 -15   3  127.90   22.16   0
  -4  15  -3  123.83   28.99   0
   5 -15   3   34.01   26.13   0
  -5  15  -3   26.88   26.92   0
  -5  15  -3   47.35   31.21   0
  -6  15  -3   58.77   30.85   0
   6 -15   3   39.39   28.25   0
  -6  15  -3   65.60   28.03   0
   7 -15   3   25.95   24.60   0
  -7  15  -3   25.69   42.07   0
  -7  15  -3   46.80   36.61   0
  10  14  -3    4.70   45.42   0
   9  14  -3   14.39   32.68   0
   8  14  -3  249.47   30.50   0
  -7 -14   3   32.07   18.27   0
   7  14  -3   23.36   26.85   0
   6  14  -3  143.26   20.90   0
  -6 -14   3  157.10   23.24   0
   5  14  -3  174.09   25.43   0
  -5 -14   3  199.27   18.52   0
   4  14  -3  190.37   19.57   0
  -4 -14   3  192.47   22.08   0
  -3 -14   3   71.25   22.09   0
   3  14  -3   57.85   22.48   0
  -2 -14   3  382.97   19.81   0
   2  14  -3  384.81   20.36   0
   1  14  -3  290.88   19.96   0
  -1 -14   3  343.77   23.06   0
   0  14  -3    3.92   18.98   0
   0 -14   3   16.36   22.29   0
  -1  14  -3  388.04   20.78   0
   1 -14   3  384.04   20.75   0
  -2  14  -3   68.04   21.06   0
   2 -14   3   91.78   20.02   0
  -2  14  -3   81.68   21.18   0
  -3  14  -3   26.81   21.30   0
  -3  14  -3    8.64   21.46   0
   3 -14   3   61.78   19.70   0
   4 -14   3    1.44   20.39   0
  -4  14  -3   10.50   22.50   0
  -4  14  -3   29.41   23.04   0
  -5  14  -3  191.53   26.54   0
   5 -14   3  237.35   26.01   0
  -5  14  -3  207.06   31.29   0
  -6  14  -3   -7.19   27.42   0
   6 -14   3   15.29   21.84   0
  -6  14  -3    0.52   26.52   0
  -7  14  -3   -9.63   39.65   0
   7 -14   3   22.55   28.39   0
  -7  14  -3   16.81   35.08   0
  11  13  -3   21.77   46.37   0
  11  13  -3   11.65   68.06   0
  10  13  -3   30.50   44.17   0
   9  13  -3   94.21   37.39   0
   8  13  -3   31.74   27.91   0
   7  13  -3  396.27   23.30   0
  -6 -13   3   -8.81   22.06   0
   6  13  -3  -16.24   24.05   0
   5  13  -3   15.26   23.46   0
  -5 -13   3   22.90   20.72   0
   4  13  -3   51.70   21.34   0
  -4 -13   3   -1.33   19.80   0
  -3 -13   3 1088.87   22.13   0
   3  13  -3 1025.95   26.11   0
   2  13  -3   -5.41   18.64   0
  -2 -13   3    4.72   17.68   0
  -1 -13   3  569.22   20.07   0
   1  13  -3  497.99   24.42   0
   0  13  -3   79.72   18.71   0
   0 -13   3   78.03   18.17   0
  -1  13  -3  288.26   20.19   0
   1 -13   3  348.65   19.47   0
  -2  13  -3   88.97   24.36   0
  -2  13  -3   47.63   20.27   0
   2 -13   3  113.10   19.16   0
  -3  13  -3  367.51   21.98   0
   3 -13   3  371.76   20.65   0
  -3  13  -3  329.53   22.77   0
   4 -13   3  149.68   19.84   0
  -4  13  -3  155.08   21.36   0
  -4  13  -3  142.81   27.34   0
   5 -13   3    4.80   19.45   0
  -5  13  -3   -9.59   22.61   0
  -5  13  -3   17.32   29.96   0
   6 -13   3   68.27   20.87   0
  -6  13  -3   34.79   34.24   0
  -6  13  -3   57.60   30.90   0
   7 -13   3   37.94   22.26   0
  -7  13  -3   31.14   38.73   0
  -7  13  -3   54.13   27.90   0
  -8  13  -3   15.10   43.78   0
  -8  13  -3    5.22   37.79   0
   8 -13   3   -8.90   28.56   0
  11  12  -3   49.55   60.27   0
  11  12  -3   47.47   84.11   0
  10  12  -3    5.05   34.38   0
  10  12  -3   -4.76   43.35   0
   9  12  -3  128.23   37.53   0
   8  12  -3  189.39   29.19   0
   7  12  -3   17.17   24.43   0
  -6 -12   3  161.17   17.93   0
   6  12  -3  189.46   23.44   0
   5  12  -3  220.99   23.56   0
  -5 -12   3  219.71   21.90   0
  -4 -12   3  293.95   18.62   0
   4  12  -3  290.70   22.51   0
  -3 -12   3   41.07   20.04   0
   3  12  -3   27.13   17.61   0
   2  12  -3 1271.05   25.78   0
  -2 -12   3 1370.12   22.93   0
  -1 -12   3   92.74   17.00   0
   1  12  -3   70.58   21.48   0
   0  12  -3   -2.04   17.19   0
   0 -12   3  -15.37   16.55   0
   1 -12   3    4.37   17.95   0
  -1  12  -3  -10.58   18.54   0
  -2  12  -3  999.18   27.69   0
  -2  12  -3 1013.73   23.51   0
   2 -12   3 1059.60   22.68   0
  -3  12  -3   23.21   24.45   0
   3 -12   3   38.98   18.40   0
  -3  12  -3   27.31   24.66   0
   4 -12   3  186.85   23.34   0
  -4  12  -3  171.26   22.37   0
  -4  12  -3  153.92   25.77   0
  -5  12  -3   35.94   23.17   0
  -5  12  -3   17.73   27.95   0
   5 -12   3    4.87   19.04   0
   6 -12   3   95.94   24.97   0
  -6  12  -3   54.93   32.58   0
  -6  12  -3  120.35   25.15   0
   7 -12   3  -32.59   25.73   0
  -7  12  -3   28.79   33.48   0
  -7  12  -3   -4.91   36.54   0
   8 -12   3   72.28   27.55   0
  -8  12  -3   58.14   36.56   0
  -8  12  -3   45.66   43.14   0
  10  11  -3  203.50   56.24   0
  10  11  -3  293.92   37.91   0
   9  11  -3   18.08   35.16   0
   8  11  -3  109.75   31.33   0
   7  11  -3   58.35   24.04   0
   6  11  -3  408.94   25.08   0
  -6 -11   3  436.69   22.90   0
  -5 -11   3    8.56   20.49   0
   5  11  -3   -3.77   23.75   0
   4  11  -3  706.80   21.29   0
  -4 -11   3  824.08   23.77   0
  -3 -11   3  671.74   20.10   0
   3  11  -3  627.50   20.60   0
  -2 -11   3   97.50   17.12   0
   2  11  -3  138.80   18.28   0
   1  11  -3  569.63   19.39   0
  -1 -11   3  633.69   22.55   0
   0  11  -3  587.51   19.65   0
   0 -11   3  577.44   18.99   0
   1 -11   3  413.38   18.60   0
  -1  11  -3  308.64   19.43   0
   2 -11   3    0.29   17.07   0
  -2  11  -3   44.41   18.64   0
  -3  11  -3 1414.65   26.02   0
   3 -11   3 1526.11   27.11   0
  -3  11  -3 1418.81   24.61   0
   4 -11   3   83.30   17.98   0
  -4  11  -3   74.87   20.59   0
  -4  11  -3   58.90   21.16   0
  -5  11  -3   -1.71   21.14   0
  -5  11  -3   10.57   21.78   0
   5 -11   3    5.71   23.01   0
  -6  11  -3    1.85   23.83   0
   6 -11   3    0.38   19.10   0
  -6  11  -3   20.49   32.29   0
  -7  11  -3  117.98   29.55   0
  -7  11  -3  172.38   33.51   0
   7 -11   3  147.59   21.43   0
  -8  11  -3    9.16   40.65   0
  -8  11  -3    7.69   35.53   0
   8 -11   3   34.17   25.73   0
   9 -11   3    6.37   27.84   0
  -9  11  -3  -12.99   40.03   0
  -9  11  -3   30.13   45.73   0
  11  10  -3   63.60   33.62   0
  10  10  -3    8.13   59.40   0
  10  10  -3    3.56   43.43   0
   9  10  -3  300.44   42.58   0
   9  10  -3  345.23   34.22   0
   8  10  -3    4.12   29.20   0
   7  10  -3  124.80   24.86   0
   6  10  -3   90.12   21.83   0
   5  10  -3 1092.59   23.57   0
  -5 -10   3 1132.67   24.94   0
   4  10  -3    4.80   19.66   0
  -4 -10   3    7.77   15.66   0
  -3 -10   3  240.41   17.53   0
   3  10  -3  229.57   17.69   0
  -2 -10   3  152.77   16.84   0
   2  10  -3  142.70   20.71   0
   1  10  -3 1320.73   22.62   0
  -1 -10   3 1380.23   22.18   0
   0 -10   3   -2.54   16.13   0
   0  10  -3   -5.12   20.51   0
   1 -10   3  893.69   20.88   0
  -1  10  -3  814.58   20.80   0
  -2  10  -3  365.65   19.93   0
   2 -10   3  370.54   23.09   0
  -2  10  -3  315.63   20.56   0
   3 -10   3  306.37   18.25   0
  -3  10  -3  277.13   19.97   0
  -3  10  -3  316.31   24.60   0
   4 -10   3  191.99   17.79   0
  -4  10  -3  233.21   21.01   0
  -4  10  -3  171.04   20.95   0
  -5  10  -3  339.23   22.78   0
  -5  10  -3  343.50   28.43   0
   5 -10   3  387.81   19.55   0
   6 -10   3  107.83   22.84   0
  -6  10  -3  103.31   28.31   0
  -6  10  -3   64.70   30.25   0
  -7  10  -3   -6.31   25.30   0
  -7  10  -3  -12.90   34.84   0
   7 -10   3   11.85   23.68   0
  -8  10  -3   81.22   40.47   0
   8 -10   3   91.82   25.42   0
  -8  10  -3  121.80   35.88   0
  -9  10  -3   25.76   39.12   0
   9 -10   3    0.16   27.13   0
  -9  10  -3   45.97   45.32   0
  12   9  -3   24.64   33.53   0
  11   9  -3   48.52   40.41   0
  10   9  -3   39.27   79.31   0
  10   9  -3   56.18   67.57   0
   9   9  -3   57.75   32.49   0
   9   9  -3   73.95   39.49   0
   8   9  -3   34.57   29.62   0
   7   9  -3  388.07   28.75   0
   6   9  -3  367.91   23.67   0
   5   9  -3   17.93   21.46   0
  -5  -9   3    8.92   19.20   0
  -4  -9   3  600.25   21.45   0
   4   9  -3  551.67   18.86   0
  -3  -9   3  499.36   21.27   0
   3   9  -3  458.32   22.10   0
   2   9  -3  357.72   17.31   0
  -2  -9   3  377.21   19.95   0
   1   9  -3  208.38   16.68   0
  -1  -9   3  243.84   16.24   0
   0  -9   3 2442.57   25.60   0
   0   9  -3 2415.63   25.69   0
  -1   9  -3   78.70   20.68   0
   1  -9   3   86.08   19.75   0
  -2   9  -3   75.47   18.10   0
  -2   9  -3   77.88   18.16   0
   2  -9   3   82.29   16.99   0
   3  -9   3   20.09   17.29   0
  -3   9  -3   18.67   16.58   0
  -3   9  -3   22.10   22.85   0
  -4   9  -3 1256.06   26.32   0
  -4   9  -3 1204.05   29.70   0
   4  -9   3 1234.25   23.01   0
  -5   9  -3   43.24   27.77   0
   5  -9   3   19.88   18.07   0
  -5   9  -3   44.44   25.74   0
   6  -9   3  266.08   23.22   0
  -6   9  -3  255.33   29.98   0
  -6   9  -3  252.97   24.67   0
  -7   9  -3   77.61   27.92   0
  -7   9  -3   80.92   32.28   0
   7  -9   3   74.86   22.81   0
  -8   9  -3    7.37   27.92   0
   8  -9   3   13.55   24.39   0
  -8   9  -3   29.45   40.70   0
   9  -9   3    3.48   25.20   0
  -9   9  -3    5.24   31.37   0
  -9   9  -3    1.02   45.54   0
 -10   9  -3   30.34   54.01   0
 -10   9  -3   44.06   36.07   0
  12   8  -3   74.00   39.23   0
  11   8  -3   31.55   30.97   0
   9   8  -3   -1.40   40.74   0
   9   8  -3   -6.99   36.70   0
   8   8  -3  564.09   33.21   0
   8   8  -3  613.51   29.78   0
   7   8  -3   13.06   26.02   0
   6   8  -3  278.70   23.03   0
   5   8  -3   83.19   20.42   0
  -4  -8   3  829.21   22.58   0
   4   8  -3  756.00   20.60   0
   3   8  -3    2.03   19.65   0
  -3  -8   3   16.06   15.15   0
   2   8  -3 1456.78   23.11   0
  -2  -8   3 1568.72   25.31   0
   1   8  -3 1199.29   21.43   0
  -1  -8   3 1277.04   21.44   0
   0  -8   3    3.67   13.80   0
   0   8  -3    7.96   14.53   0
   1  -8   3  972.59   22.78   0
  -1   8  -3  945.38   20.28   0
  -2   8  -3  615.84   20.81   0
   2  -8   3  651.48   18.68   0
  -2   8  -3  574.33   22.77   0
  -3   8  -3  279.14   23.18   0
   3  -8   3  281.36   21.01   0
  -3   8  -3  266.85   23.17   0
  -4   8  -3   11.30   22.83   0
  -4   8  -3   -3.55   18.38   0
   4  -8   3   -3.84   16.13   0
  -5   8  -3 1028.14   30.71   0
  -5   8  -3 1021.87   31.58   0
   5  -8   3  984.96   21.69   0
  -6   8  -3    3.88   26.81   0
   6  -8   3   -0.96   20.95   0
  -6   8  -3  -13.89   28.19   0
  -7   8  -3   -6.43   30.88   0
  -7   8  -3   15.83   33.67   0
   7  -8   3   33.57   21.02   0
   8  -8   3    0.40   23.36   0
  -8   8  -3   32.61   39.08   0
  -8   8  -3    2.36   34.52   0
  -9   8  -3  120.27   50.22   0
  -9   8  -3   90.75   39.19   0
   9  -8   3  117.60   25.51   0
 -10   8  -3  -10.80   42.89   0
 -10   8  -3   -6.78   55.24   0
  12   7  -3    6.96   36.13   0
  11   7  -3    6.28   29.80   0
  10   7  -3   90.93   36.51   0
   9   7  -3  103.74   54.25   0
   9   7  -3   84.32   52.61   0
   8   7  -3   17.55   28.18   0
   8   7  -3   41.67   29.18   0
   7   7  -3  863.27   31.33   0
   6   7  -3   33.57   20.24   0
   5   7  -3   22.59   20.40   0
   4   7  -3  132.87   19.52   0
  -4  -7   3  137.88   18.02   0
   3   7  -3 1770.29   27.84   0
  -3  -7   3 1859.04   25.19   0
  -2  -7   3   24.94   14.87   0
   2   7  -3   29.20   15.67   0
  -1  -7   3 1063.18   20.67   0
   1   7  -3 1002.18   20.68   0
   0   7  -3 1034.66   20.71   0
   0  -7   3 1098.77   23.05   0
  -1   7  -3 1213.79   22.37   0
   1  -7   3 1233.48   21.29   0
  -2   7  -3   95.77   16.82   0
   2  -7   3   60.26   19.60   0
  -2   7  -3   57.69   17.58   0
  -3   7  -3 1274.18   26.85   0
  -3   7  -3 1202.90   24.52   0
   3  -7   3 1228.85   22.35   0
  -4   7  -3  765.20   25.94   0
  -4   7  -3  741.79   25.90   0
   4  -7   3  739.91   20.33   0
  -5   7  -3   -4.43   24.78   0
  -5   7  -3   30.18   26.04   0
   5  -7   3   22.80   16.63   0
   6  -7   3  424.96   22.95   0
  -6   7  -3  441.01   31.04   0
  -6   7  -3  418.54   25.25   0
  -7   7  -3  180.80   33.27   0
   7  -7   3  199.93   22.79   0
  -7   7  -3  199.38   31.45   0
   8  -7   3  112.06   22.52   0
  -8   7  -3  142.09   36.57   0
  -8   7  -3   92.29   39.22   0
  -9   7  -3   46.42   38.67   0
   9  -7   3   28.80   27.93   0
  -9   7  -3    6.54   50.58   0
 -10   7  -3   84.78   52.08   0
 -11   7  -3    9.18   59.14   0
  12   6  -3    1.54   28.77   0
  11   6  -3   87.10   34.74   0
  10   6  -3   10.39   34.35   0
   8   6  -3  310.28   37.86   0
   8   6  -3  277.36   37.53   0
   7   6  -3    2.93   24.29   0
   7   6  -3    2.45   22.99   0
   6   6  -3  326.13   24.36   0
   5   6  -3  988.70   26.00   0
   4   6  -3  424.58   20.18   0
   3   6  -3   16.12   18.25   0
  -3  -6   3   16.79   17.24   0
   2   6  -3 2081.84   26.72   0
  -2  -6   3 2126.86   28.75   0
  -1  -6   3   60.66   14.34   0
   1   6  -3   50.32   15.43   0
   0  -6   3    3.83   14.72   0
   0   6  -3    1.93   18.59   0
   1  -6   3    1.60   14.74   0
  -1   6  -3    4.53   15.57   0
   2  -6   3 2974.80   30.27   0
  -2   6  -3 2850.28   35.02   0
  -2   6  -3 2950.48   30.67   0
   3  -6   3   21.65   16.09   0
  -3   6  -3   -7.42   17.95   0
  -3   6  -3   17.44   21.47   0
  -4   6  -3  395.55   20.70   0
  -4   6  -3  377.93   21.10   0
   4  -6   3  416.14   21.58   0
   5  -6   3   65.90   20.07   0
  -5   6  -3   26.76   23.16   0
  -5   6  -3   56.42   25.70   0
  -6   6  -3  541.57   30.82   0
   6  -6   3  521.18   22.84   0
  -6   6  -3  512.21   31.95   0
  -7   6  -3   14.58   24.88   0
  -7   6  -3    1.96   38.17   0
   7  -6   3   31.70   20.94   0
   8  -6   3  310.99   24.24   0
  -8   6  -3  312.76   30.04   0
  -8   6  -3  254.38   41.08   0
  -9   6  -3   75.46   39.13   0
  -9   6  -3   32.04   50.27   0
   9  -6   3   41.42   27.11   0
 -10   6  -3   26.12   53.89   0
 -11   6  -3   11.25   67.52   0
  12   5  -3   16.97   33.90   0
  11   5  -3   24.86   27.13   0
  10   5  -3  353.27   35.39   0
   9   5  -3   15.99   33.39   0
   8   5  -3  103.83   41.88   0
   8   5  -3  108.33   55.57   0
   7   5  -3   29.05   27.11   0
   7   5  -3   32.77   28.60   0
   6   5  -3  965.97   29.35   0
   6   5  -3 1030.86   30.24   0
   5   5  -3    2.52   18.78   0
   4   5  -3 1546.61   27.29   0
   3   5  -3  502.98   21.19   0
  -3  -5   3  476.96   17.94   0
  -2  -5   3   29.88   13.85   0
   2   5  -3   20.93   14.56   0
   1   5  -3   91.83   15.17   0
  -1  -5   3   93.17   17.60   0
   0  -5   3 1238.50   22.90   0
   0   5  -3 1222.33   22.93   0
  -1   5  -3  654.58   19.75   0
   1  -5   3  680.99   18.88   0
  -2   5  -3  159.06   18.56   0
   2  -5   3  145.77   16.29   0
  -2   5  -3  158.64   17.48   0
  -3   5  -3 1621.76   27.87   0
  -3   5  -3 1651.72   26.37   0
   3  -5   3 1634.73   24.76   0
  -4   5  -3  665.74   26.27   0
  -4   5  -3  693.86   25.40   0
   4  -5   3  659.63   22.19   0
  -5   5  -3   73.18   24.52   0
   5  -5   3   70.31   20.48   0
  -5   5  -3   67.60   26.40   0
   6  -5   3   20.89   20.50   0
   6  -5   3   25.84   19.64   0
  -6   5  -3   69.33   27.61   0
  -6   5  -3   38.51   28.83   0
  -7   5  -3  845.89   35.72   0
   7  -5   3  934.83   26.07   0
  -7   5  -3  917.77   40.34   0
   7  -5   3  890.01   26.18   0
   8  -5   3   23.41   24.12   0
   8  -5   3   -2.05   22.83   0
  -8   5  -3  -14.44   35.94   0
  -8   5  -3   -3.45   44.94   0
  -9   5  -3   39.23   58.38   0
  -9   5  -3   63.64   39.50   0
   9  -5   3   57.03   24.16   0
  10  -5   3   38.32   25.89   0
 -10   5  -3   10.51   61.97   0
  12   4  -3   41.06   33.41   0
  11   4  -3  117.02   32.23   0
  10   4  -3   -9.41   31.18   0
   9   4  -3  227.15   32.96   0
   8   4  -3  113.94   34.07   0
   8   4  -3  112.44   90.03   0
   8   4  -3  133.65   57.37   0
   7   4  -3   48.91   27.89   0
   7   4  -3   62.20   39.57   0
   6   4  -3  150.95   22.96   0
   6   4  -3  152.73   27.55   0
   5   4  -3 2980.46   40.52   0
   4   4  -3   -2.17   16.80   0
   3   4  -3 1099.82   25.48   0
   2   4  -3   44.17   17.45   0
  -2  -4   3   30.50   14.15   0
   1   4  -3 1718.42   25.82   0
  -1  -4   3 1714.21   27.14   0
   0   4  -3   -4.77   14.68   0
   0  -4   3   -5.84   14.57   0
   1  -4   3 1476.49   26.10   0
  -1   4  -3 1423.69   26.55   0
   2  -4   3  808.69   20.28   0
  -2   4  -3  858.30   25.68   0
  -2   4  -3  835.65   23.95   0
  -3   4  -3  990.60   24.55   0
  -3   4  -3  992.44   22.98   0
   3  -4   3  921.72   21.65   0
   4  -4   3   36.59   17.58   0
  -4   4  -3   28.78   23.66   0
   4  -4   3   40.16   16.51   0
  -4   4  -3   48.44   21.06   0
  -5   4  -3  789.71   25.65   0
   5  -4   3  797.66   24.44   0
  -5   4  -3  805.16   30.06   0
   5  -4   3  833.17   21.27   0
  -6   4  -3  182.71   30.05   0
   6  -4   3  213.44   22.39   0
   6  -4   3  185.08   23.95   0
  -6   4  -3  162.87   24.20   0
  -7   4  -3   24.76   24.41   0
  -7   4  -3   25.82   39.19   0
   7  -4   3   -1.68   22.77   0
   7  -4   3   -3.09   18.62   0
   8  -4   3  400.48   23.81   0
  -8   4  -3  379.40   37.00   0
   8  -4   3  378.83   26.26   0
  -8   4  -3  424.42   48.81   0
  -9   4  -3   92.59   53.59   0
   9  -4   3   55.91   20.58   0
 -10   4  -3   19.61   59.61   0
  10  -4   3   29.16   25.63   0
  11  -4   3   22.32   27.80   0
  12   3  -3   16.19   32.24   0
  11   3  -3   59.59   31.36   0
  10   3  -3   55.58   30.12   0
   9   3  -3   62.59   30.45   0
   8   3  -3  -23.48   25.25   0
   7   3  -3  717.56   63.41   0
   7   3  -3  709.35   39.32   0
   6   3  -3  398.13   27.38   0
   6   3  -3  428.00   34.70   0
   5   3  -3    0.81   24.19   0
   5   3  -3    1.33   21.44   0
   4   3  -3 2206.02   33.58   0
   3   3  -3 1231.28   27.26   0
   2   3  -3  616.28   22.87   0
   1   3  -3  979.40   22.66   0
  -1  -3   3  938.30   22.28   0
   0   3  -3 2366.79   31.11   0
   0  -3   3 2441.69   33.00   0
   1  -3   3   19.04   17.08   0
  -1   3  -3   13.07   14.39   0
  -2   3  -3  569.52   22.98   0
  -2   3  -3  587.25   21.24   0
   2  -3   3  583.02   19.73   0
  -3   3  -3   41.93   20.36   0
   3  -3   3   45.24   17.87   0
   3  -3   3   19.61   16.57   0
  -3   3  -3   29.45   18.59   0
   4  -3   3 1349.87   25.30   0
  -4   3  -3 1346.42   29.21   0
   4  -3   3 1294.65   25.89   0
  -4   3  -3 1400.23   28.74   0
  -5   3  -3   -0.30   28.01   0
   5  -3   3   13.05   18.30   0
   5  -3   3   -5.50   20.70   0
  -5   3  -3   33.32   25.80   0
   6  -3   3  573.97   23.12   0
   6  -3   3  635.80   23.70   0
  -6   3  -3  639.14   34.53   0
  -6   3  -3  606.00   26.45   0
   7  -3   3  137.11   23.11   0
  -7   3  -3  133.36   42.01   0
  -7   3  -3  132.20   33.98   0
   7  -3   3  166.99   18.93   0
   8  -3   3   98.65   23.05   0
  -8   3  -3   72.48   53.75   0
  -8   3  -3  119.29   38.13   0
   9  -3   3   42.74   19.15   0
  -9   3  -3   15.53   54.73   0
  10  -3   3  164.81   25.86   0
  11  -3   3   32.12   26.77   0
  12  -3   3  -16.15   29.43   0
  12   2  -3   60.99   32.70   0
  11   2  -3   19.97   29.73   0
  10   2  -3   12.82   28.54   0
   9   2  -3  -11.25   28.70   0
   8   2  -3  772.45   33.95   0
   7   2  -3  -32.34   31.63   0
   7   2  -3   18.88   63.77   0
   7   2  -3    4.04   33.19   0
   6   2  -3  528.11   47.83   0
   6   2  -3  504.85   28.23   0
   5   2  -3  241.03   30.19   0
   5   2  -3  229.04   25.76   0
   4   2  -3 1442.83   32.85   0
   4   2  -3 1301.89   31.32   0
   3   2  -3   22.74   18.37   0
   2   2  -3 3985.36   42.79   0
   1   2  -3 1911.95   32.40   0
  -1   2  -3  497.93   22.41   0
  -1   2  -3  476.35   22.38   0
   1  -2   3  476.46   19.74   0
  -2   2  -3  332.13   22.24   0
   2  -2   3  353.53   21.79   0
   2  -2   3  360.11   22.45   0
  -2   2  -3  353.63   20.26   0
  -3   2  -3  177.31   21.81   0
   3  -2   3  175.89   19.81   0
   3  -2   3  205.88   21.31   0
  -3   2  -3  241.21   20.17   0
  -4   2  -3  474.26   29.03   0
  -4   2  -3  492.36   27.78   0
   4  -2   3  473.16   21.85   0
   4  -2   3  471.41   24.31   0
  -5   2  -3 1604.69   39.75   0
   5  -2   3 1514.40   32.20   0
   5  -2   3 1583.03   30.33   0
  -5   2  -3 1524.84   36.81   0
  -6   2  -3   93.00   39.76   0
  -6   2  -3   63.57   25.74   0
   6  -2   3   73.75   21.38   0
   6  -2   3   85.88   17.51   0
   7  -2   3   97.49   19.02   0
  -7   2  -3   96.61   50.82   0
  -7   2  -3  130.78   29.01   0
  -8   2  -3    0.45   61.75   0
   8  -2   3   31.85   23.22   0
   9  -2   3  561.26   26.35   0
  10  -2   3   11.17   24.82   0
  11  -2   3   70.82   22.83   0
  12  -2   3   -4.52   29.15   0
  12   1  -3    3.40   30.40   0
  11   1  -3   23.89   29.31   0
  10   1  -3   83.73   28.31   0
   9   1  -3  119.33   22.34   0
   8   1  -3  112.64   27.77   0
   7   1  -3  833.32   41.13   0
   7   1  -3  822.08   63.95   0
   7   1  -3  884.56   29.31   0
   6   1  -3  104.07   31.57   0
   6   1  -3   92.31   57.13   0
   5   1  -3   17.13   42.82   0
   4   1  -3  122.64   28.33   0
   3   1  -3 3574.56   49.89   0
   2   1  -3   16.45   20.12   0
  -2   1  -3   -1.28   18.20   0
  -2   1  -3   -2.44   16.16   0
   2  -1   3    6.02   18.53   0
   2  -1   3    6.60   17.38   0
  -3   1  -3 6981.44   54.18   0
  -3   1  -3 6762.68   62.47   0
   3  -1   3 6764.17   59.42   0
   3  -1   3 6937.51   50.70   0
  -4   1  -3  594.60   26.20   0
   4  -1   3  589.90   24.52   0
   4  -1   3  649.96   23.04   0
  -4   1  -3  619.56   30.42   0
   5  -1   3    0.56   20.84   0
  -5   1  -3    7.02   29.64   0
   5  -1   3   -1.67   18.73   0
  -5   1  -3    2.59   24.87   0
   6  -1   3  303.55   19.88   0
  -6   1  -3  233.27   33.99   0
  -6   1  -3  287.54   46.43   0
   7  -1   3  633.11   22.28   0
  -7   1  -3  522.14   74.47   0
  -7   1  -3  608.92   33.05   0
   8  -1   3  110.98   24.86   0
   9  -1   3   79.82   25.71   0
  10  -1   3  249.20   22.24   0
  11  -1   3   36.27   26.59   0
  12  -1   3   -8.74   29.15   0
  12   0  -3   -0.50   30.26   0
  11   0  -3   12.19   28.31   0
  10   0  -3   -0.85   26.28   0
   9   0  -3  239.67   26.90   0
   8   0  -3  281.39   26.84   0
   7   0  -3   79.59   26.30   0
   7   0  -3   81.08   40.30   0
   6   0  -3  129.30   47.12   0
   6   0  -3  155.09   29.43   0
   5   0  -3 1286.21   35.29   0
   5   0  -3 1068.72   58.69   0
   4   0  -3  775.70   46.48   0
   3   0  -3  404.04   31.48   0
  -3   0   3  411.83   24.51   0
  -2   0   3 1497.13   35.17   0
   2   0  -3 1476.62   37.41   0
  -2   0  -3 9489.93   78.22   0
  -2   0  -3 9713.04   73.25   0
   2   0   3 9839.56   70.45   0
  -3   0  -3  127.65   24.16   0
  -3   0  -3  140.19   26.14   0
   3   0   3  144.98   19.65   0
   4   0   3 1359.01   28.86   0
  -4   0  -3 1375.55   33.28   0
  -4   0  -3 1450.25   41.97   0
  -5   0  -3   21.05   26.33   0
  -5   0  -3    5.11   38.04   0
   5   0   3   -2.70   23.98   0
  -6   0  -3 1170.61   83.85   0
  -6   0  -3 1139.31   40.22   0
   6   0   3 1209.53   29.83   0
   7   0   3    2.22   18.46   0
   8   0   3  511.26   22.14   0
   9   0   3   79.13   24.73   0
  10   0   3    0.60   21.06   0
  11   0   3   -1.98   22.13   0
  12   0   3   75.36   29.42   0
  12  -1  -3    2.24   34.69   0
  11  -1  -3   45.68   28.81   0
  10  -1  -3  166.62   30.91   0
   9  -1  -3   13.65   24.70   0
   8  -1  -3  128.98   41.21   0
   8  -1  -3  118.65   25.45   0
   7  -1  -3   13.68   24.18   0
   7  -1  -3   15.07   33.19   0
   6  -1  -3 1507.39   52.47   0
  -6   1   3 1512.62   36.45   0
   6  -1  -3 1577.09   34.41   0
  -5   1   3    0.13   24.72   0
   5  -1  -3   -6.95   27.64   0
   5  -1  -3    6.61   46.85   0
   4  -1  -3  842.16   33.83   0
   4  -1  -3  686.64   53.87   0
  -4   1   3  861.16   32.48   0
  -3   1   3  281.72   26.71   0
   3  -1  -3  298.58   39.94   0
   3  -1  -3  285.24   43.03   0
  -2   1   3 1068.18   35.84   0
   2  -1  -3 1187.74   44.12   0
   2   1   3  165.71   24.65   0
  -2  -1  -3  179.84   30.31   0
  -3  -1  -3  230.56   29.25   0
  -3  -1  -3  225.07   25.32   0
   3   1   3  233.84   23.13   0
  -3  -1  -3  225.98   24.97   0
  -4  -1  -3 1122.35   47.05   0
  -4  -1  -3 1070.73   33.58   0
   4   1   3 1157.12   32.76   0
  -4  -1  -3 1073.13   45.65   0
   5   1   3   66.47   22.04   0
  -5  -1  -3   61.51   68.47   0
  -5  -1  -3   69.21   48.39   0
   6   1   3  411.88   22.86   0
   7   1   3 1032.43   24.89   0
   8   1   3   13.66   25.51   0
   9   1   3  111.05   25.55   0
  10   1   3  -19.04   26.99   0
  11   1   3  117.38   28.27   0
  12   1   3    5.90   29.85   0
  12  -2  -3   32.89   34.82   0
  11  -2  -3   41.96   28.08   0
  10  -2  -3   20.75   26.26   0
   9  -2  -3   74.07   49.53   0
   9  -2  -3   89.38   25.11   0
   8  -2  -3  198.63   27.85   0
   8  -2  -3  193.54   37.43   0
  -7   2   3  130.29   29.53   0
   7  -2  -3  123.16   32.35   0
   7  -2  -3  124.57   27.80   0
   6  -2  -3  153.65   24.15   0
  -6   2   3  140.44   27.01   0
   6  -2  -3  139.87   32.93   0
   5  -2  -3 1406.34   50.58   0
  -5   2   3 1446.34   40.17   0
   5  -2  -3 1513.39   35.30   0
   4  -2  -3   46.73   38.59   0
  -4   2   3   52.06   27.23   0
   4  -2  -3   64.02   26.17   0
  -3   2   3  149.14   34.69   0
   3  -2  -3  124.81   47.19   0
   3  -2  -3  163.56   30.40   0
  -2   2   3  357.76   33.58   0
   2  -2  -3  286.87   49.30   0
   2  -2  -3  377.37   43.24   0
   2   2   3   25.05   34.90   0
   2   2   3   25.85   25.41   0
  -2  -2  -3   24.39   28.32   0
   3   2   3  178.05   32.28   0
  -3  -2  -3  162.32   47.62   0
   3   2   3  169.30   28.58   0
  -4  -2  -3  404.76   40.80   0
  -4  -2  -3  330.32   95.12   0
   4   2   3  432.50   27.86   0
   5   2   3 2653.11   42.02   0
   6   2   3  277.02   28.41   0
   7   2   3   26.44   26.97   0
   8   2   3  457.23   28.95   0
   9   2   3  168.20   27.59   0
  10   2   3    3.19   22.02   0
  11   2   3   55.31   24.07   0
  12   2   3  139.53   30.59   0
  11  -3  -3   48.50   32.18   0
  10  -3  -3    6.67   28.78   0
   9  -3  -3   42.28   35.18   0
   9  -3  -3   42.60   26.67   0
  -8   3   3   -5.66   32.08   0
   8  -3  -3  -13.68   25.63   0
   8  -3  -3   -3.49   28.66   0
  -7   3   3  616.65   33.84   0
   7  -3  -3  656.63   32.97   0
   7  -3  -3  693.09   30.23   0
   6  -3  -3  274.33   25.90   0
   6  -3  -3  294.71   31.80   0
  -6   3   3  280.00   33.66   0
   5  -3  -3   80.48   21.92   0
   5  -3  -3   54.03   31.51   0
  -5   3   3   32.49   37.39   0
  -4   3   3  255.51   36.89   0
   4  -3  -3  285.05   26.59   0
   4  -3  -3  281.77   35.07   0
  -3   3   3  224.00   43.79   0
   3  -3  -3  260.67   27.49   0
   3  -3  -3  284.18   44.00   0
   2  -3  -3  166.36   46.26   0
  -2   3   3  211.72   53.28   0
  -2   3   3  207.02   47.85   0
  -1   3   3  612.66   47.23   0
   1  -3  -3  525.31   44.29   0
   2   3   3  969.43   54.51   0
   3   3   3  540.48   42.97   0
   3   3   3  504.28   33.27   0
  -4  -3  -3  853.28   63.93   0
   4   3   3  816.26   32.55   0
   4   3   3  788.28   44.05   0
   5   3   3   -0.98   25.92   0
   6   3   3 2107.57   34.91   0
   7   3   3   -3.08   23.22   0
   8   3   3  170.45   29.12   0
   9   3   3  -18.30   22.63   0
  10   3   3  335.09   31.11   0
  11   3   3   46.78   23.90   0
  12   3   3   11.31   30.11   0
  13   3   3   37.05   32.69   0
  11  -4  -3   16.41   27.43   0
  10  -4  -3   -3.97   29.41   0
  10  -4  -3    1.24   47.69   0
   9  -4  -3   40.75   27.24   0
   9  -4  -3   37.29   31.05   0
  -9   4   3   32.28   36.47   0
   8  -4  -3  205.94   26.50   0
   8  -4  -3  194.07   29.68   0
  -8   4   3  167.03   32.41   0
   7  -4  -3   24.22   28.38   0
   7  -4  -3   14.42   21.87   0
  -7   4   3   11.50   34.92   0
   6  -4  -3  761.77   32.83   0
   6  -4  -3  755.27   26.27   0
  -6   4   3  652.36   41.47   0
  -5   4   3  174.93   39.02   0
   5  -4  -3  171.26   29.62   0
   5  -4  -3  153.18   24.37   0
   4  -4  -3  427.32   27.35   0
  -4   4   3  420.33   47.25   0
   4  -4  -3  442.69   31.47   0
  -4   4   3  454.83   40.33   0
  -3   4   3   19.31   36.87   0
   3  -4  -3   -5.87   35.59   0
  -3   4   3    5.15   42.52   0
  -2   4   3 1805.20   51.33   0
   2  -4  -3 1882.63   47.30   0
  -2   4   3 1846.80   54.49   0
  -1   4   3 1722.80   50.34   0
   1  -4  -3 1603.36   47.55   0
   0  -4  -3   18.41   45.55   0
   0   4   3   21.38   37.48   0
  -1  -4  -3  447.69   42.19   0
   1   4   3  437.69   40.79   0
   2   4   3 4229.12   83.15   0
   3   4   3  257.76   51.56   0
   4   4   3  151.29   46.81   0
  -4  -4  -3  177.96   36.58   0
   5   4   3 2138.28   68.10   0
  -5  -4  -3 2115.62   62.56   0
   5   4   3 1957.58   38.46   0
   6   4   3  281.52   26.65   0
   7   4   3   67.06   25.53   0
   8   4   3  220.25   30.57   0
   9   4   3  453.81   31.94   0
  10   4   3    8.70   29.11   0
  11   4   3  154.84   24.31   0
  12   4   3    8.46   24.88   0
  13   4   3   35.83   27.10   0
  10  -5  -3   84.47   35.94   0
  -9   5   3   36.08   37.59   0
   9  -5  -3   43.93   28.37   0
   9  -5  -3   24.34   32.18   0
   8  -5  -3   38.93   28.63   0
   8  -5  -3   34.61   26.33   0
  -8   5   3   10.64   36.30   0
   7  -5  -3  401.34   24.20   0
   7  -5  -3  405.02   27.34   0
  -7   5   3  346.29   41.53   0
   6  -5  -3   48.18   24.07   0
   6  -5  -3   39.20   30.02   0
  -6   5   3   68.57   42.63   0
   5  -5  -3    2.29   28.22   0
  -5   5   3   17.55   40.39   0
  -5   5   3   16.11   36.35   0
  -4   5   3  193.73   40.62   0
   4  -5  -3  193.61   27.28   0
  -4   5   3  209.52   38.43   0
  -3   5   3 1573.64   51.16   0
   3  -5  -3 1634.97   41.24   0
  -3   5   3 1573.44   46.74   0
  -2   5   3  149.05   28.56   0
   2  -5  -3  163.40   36.74   0
  -2   5   3  152.07   41.68   0
  -1   5   3  554.30   40.85   0
   1  -5  -3  542.76   33.47   0
   0   5   3   38.17   31.28   0
   0  -5  -3   50.01   32.17   0
   1   5   3 2179.22   52.78   0
  -1  -5  -3 2316.68   49.02   0
   2   5   3  880.17   45.96   0
  -2  -5  -3 1051.72   40.31   0
   3   5   3 2117.89   61.47   0
   4   5   3   27.97   49.48   0
  -5  -5  -3    6.41   29.36   0
   5   5   3   12.43   52.34   0
   6   5   3  363.99   34.13   0
   6   5   3  409.66   55.46   0
   7   5   3 1538.71   34.37   0
   8   5   3   42.02   31.18   0
   9   5   3   59.94   30.78   0
  10   5   3  201.42   30.83   0
  11   5   3   46.62   31.18   0
  12   5   3   22.82   32.02   0
  13   5   3    7.90   34.17   0
 -10   6   3    2.90   44.13   0
  10  -6  -3   10.56   34.22   0
  -9   6   3  119.62   42.90   0
   9  -6  -3  140.43   33.02   0
   8  -6  -3   29.64   24.48   0
  -8   6   3    3.97   39.30   0
   7  -6  -3  -21.14   24.23   0
  -7   6   3   17.72   35.86   0
  -6   6   3   55.96   36.68   0
   6  -6  -3   55.58   24.64   0
  -5   6   3 1189.74   47.53   0
  -5   6   3 1184.90   46.91   0
   5  -6  -3 1175.65   33.32   0
  -4   6   3  311.83   36.52   0
  -4   6   3  332.39   40.10   0
   4  -6  -3  355.67   28.62   0
  -3   6   3   -1.71   28.56   0
  -3   6   3   16.18   32.26   0
   3  -6  -3   12.60   23.20   0
  -2   6   3  831.77   37.25   0
   2  -6  -3  855.09   36.51   0
  -1   6   3 1585.26   38.88   0
   1  -6  -3 1710.54   37.68   0
   0   6   3    6.07   29.19   0
   0  -6  -3   -0.79   28.63   0
   1   6   3  242.86   34.73   0
  -1  -6  -3  254.30   26.96   0
  -2  -6  -3 2886.28   48.41   0
   2   6   3 2630.74   46.85   0
   3   6   3   15.95   30.27   0
   4   6   3  789.31   45.59   0
   5   6   3   21.88   47.46   0
  -5  -6  -3   38.34   25.08   0
  -6  -6  -3 1169.85   40.42   0
   6   6   3 1104.51   61.41   0
   7   6   3   -6.14   29.11   0
   8   6   3 1115.69   31.92   0
   9   6   3   19.18   31.22   0
  10   6   3   23.73   26.01   0
  11   6   3   28.31   26.13   0
  12   6   3  117.43   27.06   0
  13   6   3    1.79   35.09   0
 -10   7   3   60.31   44.06   0
  10  -7  -3   67.58   35.93   0
  -9   7   3    1.59   41.90   0
   9  -7  -3   12.60   30.01   0
  -8   7   3   19.89   33.89   0
   8  -7  -3   12.65   24.98   0
  -7   7   3   39.21   35.19   0
   7  -7  -3   28.05   23.70   0
  -6   7   3  343.22   38.96   0
  -6   7   3  345.32   43.56   0
   6  -7  -3  352.48   26.56   0
  -5   7   3   85.02   36.02   0
  -5   7   3   58.56   39.60   0
   5  -7  -3   74.09   26.87   0
  -4   7   3 1386.63   46.08   0
  -4   7   3 1354.79   42.95   0
   4  -7  -3 1461.07   30.43   0
  -3   7   3   27.72   36.55   0
   3  -7  -3   22.85   22.76   0
  -2   7   3  419.38   36.00   0
   2  -7  -3  446.27   31.87   0
  -1   7   3  109.48   36.20   0
   1  -7  -3  138.23   26.56   0
   0  -7  -3 1262.88   33.14   0
   0   7   3 1100.30   33.24   0
  -1  -7  -3  601.65   29.13   0
   1   7   3  553.40   29.81   0
   2   7   3 1332.45   34.97   0
  -2  -7  -3 1605.63   33.59   0
   3   7   3 1505.33   42.02   0
  -3  -7  -3 1647.38   32.77   0
   4   7   3 1609.27   44.04   0
   5   7   3   17.55   40.00   0
   6   7   3  228.96   51.10   0
  -6  -7  -3  304.97   27.45   0
  -7  -7  -3 1206.28   41.40   0
   7   7   3 1259.06   64.34   0
   8   7   3   53.94   34.26   0
   9   7   3  191.25   28.14   0
  10   7   3   38.80   32.84   0
  11   7   3  156.89   33.89   0
  12   7   3  -12.53   27.85   0
  13   7   3   65.81   30.17   0
  10  -8  -3   12.61   32.27   0
 -10   8   3    6.21   47.08   0
  -9   8   3   27.72   42.25   0
   9  -8  -3   31.91   26.23   0
   8  -8  -3   96.21   25.74   0
  -8   8   3  110.22   36.90   0
   7  -8  -3   18.00   24.90   0
  -7   8   3   20.11   37.44   0
   6  -8  -3  121.91   26.42   0
  -6   8   3  115.48   38.96   0
  -6   8   3   95.51   39.96   0
  -5   8   3  576.46   38.66   0
   5  -8  -3  572.82   28.56   0
  -5   8   3  524.94   41.70   0
   4  -8  -3   14.53   21.22   0
  -4   8   3   22.06   34.34   0
  -4   8   3    6.00   26.22   0
  -3   8   3   16.88   35.04   0
   3  -8  -3   21.31   22.56   0
   2  -8  -3  412.46   24.39   0
  -2   8   3  404.66   29.35   0
  -1   8   3 1283.02   32.67   0
   1  -8  -3 1452.80   31.59   0
   0   8   3   14.80   24.53   0
   0  -8  -3   29.21   23.82   0
   1   8   3 2050.09   39.98   0
  -1  -8  -3 2416.88   36.50   0
  -2  -8  -3  154.20   23.81   0
   2   8   3  131.53   26.12   0
  -3  -8  -3  639.23   24.77   0
   3   8   3  568.01   28.08   0
   4   8   3   -4.90   29.32   0
   5   8   3 1426.08   42.60   0
   6   8   3   52.56   43.01   0
  -6  -8  -3   90.03   24.01   0
  -7  -8  -3   24.11   24.99   0
   7   8   3   24.38   50.00   0
   8   8   3  230.42   57.87   0
   8   8   3  198.82   30.50   0
   9   8   3  239.73   29.45   0
  10   8   3    8.40   33.96   0
  11   8   3   60.48   28.35   0
  12   8   3   45.01   29.12   0
  13   8   3   16.73   36.34   0
  10  -9  -3   -3.39   34.04   0
 -10   9   3    6.81   44.65   0
   9  -9  -3   14.08   27.68   0
  -9   9   3    8.95   45.11   0
   8  -9  -3    6.57   29.93   0
  -8   9   3  -11.46   37.23   0
  -7   9   3  220.41   43.71   0
   7  -9  -3  223.69   26.29   0
  -7   9   3  179.75   38.50   0
  -6   9   3   61.90   39.28   0
  -6   9   3   49.19   37.19   0
   6  -9  -3   39.39   25.20   0
  -5   9   3   21.42   40.07   0
   5  -9  -3  -30.10   27.42   0
  -5   9   3  -11.90   29.11   0
   4  -9  -3  225.58   26.50   0
  -4   9   3  229.21   30.37   0
  -3   9   3 1026.96   33.29   0
   3  -9  -3 1114.32   27.40   0
  -2   9   3    6.06   24.75   0
   2  -9  -3   42.32   21.72   0
  -1   9   3  225.37   25.36   0
   1  -9  -3  247.03   23.07   0
   0   9   3 1116.56   28.32   0
   0  -9  -3 1409.66   28.52   0
   1   9   3   25.67   22.52   0
  -1  -9  -3   45.03   21.89   0
   2   9   3   94.64   24.32   0
  -2  -9  -3  131.47   26.63   0
  -3  -9  -3  433.32   22.71   0
   3   9   3  379.58   26.31   0
   4   9   3 1783.66   39.32   0
  -4  -9  -3 1995.00   32.64   0
   5   9   3   53.15   32.57   0
   6   9   3  595.37   44.71   0
   7   9   3    7.88   42.75   0
  -7  -9  -3    1.00   25.21   0
   8   9   3  135.93   51.00   0
   9   9   3   13.61   28.61   0
  10   9   3  399.60   38.04   0
  11   9   3    5.21   29.38   0
  12   9   3   52.29   30.45   0
  13   9   3   -0.86   39.55   0
   9 -10  -3   33.00   28.45   0
  -9  10   3   50.79   39.79   0
  -8  10   3   94.79   41.03   0
   8 -10  -3  118.59   27.56   0
   7 -10  -3   35.45   26.73   0
  -7  10   3   26.82   40.09   0
  -7  10   3   19.58   38.99   0
  -6  10   3  128.19   38.81   0
   6 -10  -3  161.32   25.78   0
  -6  10   3  144.52   38.39   0
  -5  10   3   25.20   38.56   0
  -5  10   3   12.57   32.40   0
   5 -10  -3   12.29   21.83   0
  -4  10   3  184.99   29.51   0
   4 -10  -3  145.61   22.45   0
  -3  10   3   50.38   32.76   0
   3 -10  -3  -10.44   22.79   0
  -2  10   3 1029.40   31.36   0
   2 -10  -3 1147.29   28.18   0
  -1  10   3   20.99   23.85   0
   1 -10  -3   19.47   21.89   0
   0 -10  -3   11.14   20.25   0
   0  10   3   -3.18   21.36   0
   1  10   3  114.89   21.11   0
  -1 -10  -3  144.84   21.50   0
   2  10   3 1173.45   28.55   0
  -2 -10  -3 1476.56   28.09   0
  -3 -10  -3   38.65   20.77   0
   3  10   3   42.29   23.41   0
   4  10   3  690.06   32.04   0
  -4 -10  -3  736.97   22.87   0
  -5 -10  -3  956.60   27.65   0
   5  10   3  880.80   37.09   0
   6  10   3  172.48   35.24   0
   7  10   3   19.74   43.30   0
  -7 -10  -3   35.71   24.25   0
   8  10   3  102.49   47.83   0
  -8 -10  -3  106.63   26.15   0
   9  10   3  349.35   57.64   0
  10  10   3   34.66   29.94   0
  11  10   3  130.84   37.28   0
  12  10   3   -5.31   30.78   0
  -9  11   3    2.99   40.14   0
   9 -11  -3    1.29   29.41   0
   8 -11  -3   25.47   27.43   0
  -8  11   3   25.61   38.18   0
  -7  11   3   60.70   40.78   0
   7 -11  -3   49.45   22.23   0
  -7  11   3   54.21   35.81   0
  -6  11   3   49.00   35.95   0
  -6  11   3   69.28   39.66   0
   6 -11  -3   43.57   26.16   0
   5 -11  -3   -5.26   20.81   0
  -5  11   3  -11.85   27.95   0
  -5  11   3    4.51   37.39   0
  -4  11   3   43.95   34.34   0
   4 -11  -3   42.93   21.89   0
  -3  11   3  659.92   30.33   0
   3 -11  -3  725.90   25.46   0
   2 -11  -3   53.71   27.82   0
  -2  11   3   56.68   25.29   0
   1 -11  -3  429.91   24.66   0
  -1  11   3  374.03   31.19   0
   0  11   3  123.43   28.23   0
   0 -11  -3  160.04   22.07   0
   1  11   3  399.80   24.28   0
  -1 -11  -3  544.21   23.92   0
   2  11   3   52.96   22.13   0
  -2 -11  -3   48.26   20.44   0
  -3 -11  -3 1749.84   28.11   0
   3  11   3 1541.82   29.81   0
  -4 -11  -3   15.64   23.67   0
   4  11   3   21.09   23.45   0
   5  11   3   21.22   23.21   0
  -5 -11  -3   -0.37   21.79   0
   6  11   3   68.64   32.88   0
   7  11   3  393.43   43.20   0
  -8 -11  -3   45.63   24.29   0
   8  11   3   36.37   43.12   0
   9  11   3   54.51   47.26   0
  10  11   3  146.43   30.42   0
  11  11   3   88.91   30.22   0
  12  11   3  -20.32   38.56   0
  -9  12   3   38.70   42.00   0
   9 -12  -3    0.37   31.10   0
  -8  12   3    2.58   39.45   0
  -8  12   3   -9.10   50.92   0
   8 -12  -3  -21.30   28.92   0
  -7  12   3    3.37   39.35   0
  -7  12   3   -4.74   41.07   0
   7 -12  -3    0.51   27.65   0
  -6  12   3   18.19   31.50   0
  -6  12   3   19.01   38.77   0
   6 -12  -3    8.71   22.01   0
   5 -12  -3  270.15   23.12   0
  -5  12   3  254.73   35.23   0
  -5  12   3  237.32   38.20   0
   4 -12  -3   33.14   28.32   0
  -4  12   3   25.41   35.31   0
   3 -12  -3  136.90   26.51   0
  -3  12   3  112.50   26.61   0
  -2  12   3  235.82   26.62   0
   2 -12  -3  360.70   23.60   0
   1 -12  -3  582.20   25.06   0
  -1  12   3  442.43   26.19   0
   0  12   3  -20.66   23.04   0
   0 -12  -3   17.35   21.69   0
   1  12   3  365.70   29.28   0
  -1 -12  -3  408.97   29.71   0
  -2 -12  -3  971.13   26.86   0
   2  12   3  723.91   26.44   0
   3  12   3  211.07   24.57   0
  -3 -12  -3  265.93   22.10   0
  -4 -12  -3  429.99   21.23   0
   4  12   3  340.54   25.25   0
  -5 -12  -3  124.87   23.49   0
   5  12   3  131.53   30.08   0
  -6 -12  -3  570.72   25.08   0
   6  12   3  480.56   34.55   0
   7  12   3    3.17   39.88   0
   8  12   3  268.21   39.04   0
  -8 -12  -3  329.67   26.79   0
   9  12   3   -1.60   50.49   0
  10  12   3   14.97   54.43   0
  10  12   3   -0.95   29.68   0
  11  12   3   51.79   31.75   0
  12  12   3   39.42   40.54   0
  -8  13   3    7.10   46.84   0
   8 -13  -3   10.50   30.47   0
  -8  13   3    6.41   40.96   0
  -7  13   3   21.82   33.89   0
   7 -13  -3   14.55   28.83   0
  -7  13   3   28.77   41.76   0
  -6  13   3   51.32   38.83   0
  -6  13   3  112.62   32.62   0
   6 -13  -3   85.09   22.69   0
  -5  13   3    1.49   28.72   0
   5 -13  -3   10.75   21.69   0
  -5  13   3   46.84   29.86   0
  -4  13   3  174.52   28.35   0
   4 -13  -3  223.54   28.40   0
   3 -13  -3    7.60   26.46   0
  -3  13   3    3.61   26.65   0
   2 -13  -3  163.36   22.35   0
  -2  13   3  113.85   25.91   0
  -1  13   3   27.79   24.17   0
   1 -13  -3   27.98   26.60   0
   0  13   3  917.67   26.89   0
   0 -13  -3 1161.14   26.79   0
  -1 -13  -3   50.25   21.34   0
   1  13   3   22.76   22.58   0
   2  13   3   51.64   22.86   0
  -2 -13  -3   37.92   20.93   0
  -3 -13  -3  282.13   22.38   0
   3  13   3  245.23   24.57   0
   4  13   3  237.02   24.58   0
  -4 -13  -3  264.00   21.10   0
  -5 -13  -3   35.28   24.14   0
   5  13   3   36.71   31.49   0
   6  13   3  377.66   29.08   0
  -6 -13  -3  440.19   26.08   0
   7  13   3  178.46   35.53   0
   8  13   3   55.29   37.35   0
   9  13   3   71.18   45.50   0
  -9 -13  -3   73.69   26.92   0
  10  13   3   36.84   54.26   0
  11  13   3   60.60   32.86   0
  12  13   3   29.33   41.31   0
   8 -14  -3    3.03   26.60   0
  -8  14   3   17.20   52.72   0
  -8  14   3   41.96   43.83   0
  -7  14   3    3.35   41.64   0
  -7  14   3   30.58   43.48   0
   7 -14  -3   17.25   24.49   0
   6 -14  -3   46.38   28.60   0
  -6  14   3   18.58   32.57   0
  -6  14   3   65.35   38.20   0
   5 -14  -3   82.86   23.69   0
  -5  14   3   64.35   29.88   0
   4 -14  -3   56.86   28.04   0
  -4  14   3   39.22   35.06   0
   3 -14  -3   98.66   26.85   0
  -3  14   3   28.44   26.64   0
   2 -14  -3   70.03   22.51   0
  -2  14   3   73.47   31.10   0
  -1  14   3  380.49   26.21   0
   1 -14  -3  417.90   29.72   0
   0  14   3   43.33   29.20   0
   0 -14  -3   -3.76   23.00   0
   1  14   3  447.87   24.64   0
  -1 -14  -3  597.06   25.26   0
  -2 -14  -3    4.55   21.74   0
   2  14   3   25.10   22.73   0
   3  14   3  -10.89   23.39   0
  -3 -14  -3    5.12   25.77   0
  -4 -14  -3   19.33   20.65   0
   4  14   3   35.50   23.74   0
  -5 -14  -3 1162.38   30.66   0
   5  14   3  958.59   34.20   0
   6  14   3    8.64   25.96   0
  -6 -14  -3   27.30   23.81   0
  -7 -14  -3   23.20   24.00   0
   7  14   3  -16.50   35.01   0
   8  14   3   35.19   36.26   0
  -9 -14  -3  190.94   28.96   0
   9  14   3  138.01   40.94   0
  10  14   3    6.89   45.70   0
  11  14   3   42.03   65.01   0
  11  14   3   22.74   39.88   0
  12  14   3   29.32   34.94   0
  -7  15   3   13.67   43.37   0
  -7  15   3   26.38   43.47   0
   7 -15  -3   45.52   31.82   0
  -6  15   3   18.29   39.58   0
   6 -15  -3  -12.98   24.22   0
  -6  15   3   -3.93   33.13   0
  -5  15   3   -3.93   30.76   0
   5 -15  -3   -0.03   28.83   0
  -4  15   3   -3.63   29.80   0
   4 -15  -3  -12.39   24.08   0
   3 -15  -3  133.30   28.36   0
  -3  15   3  189.18   27.85   0
  -2  15   3   -0.09   26.39   0
   2 -15  -3   17.74   23.47   0
   1 -15  -3   60.98   28.39   0
  -1  15   3   87.75   25.35   0
   0 -15  -3  293.14   24.10   0
   0  15   3  227.96   25.03   0
  -1 -15  -3  111.08   23.12   0
   1  15   3   69.66   23.78   0
   2  15   3  140.43   25.24   0
  -2 -15  -3  129.96   24.05   0
   3  15   3  203.11   24.87   0
  -3 -15  -3  201.25   27.36   0
  -4 -15  -3  389.72   22.53   0
   4  15   3  317.25   25.06   0
  -5 -15  -3    7.45   20.60   0
   5  15   3   12.75   24.55   0
  -6 -15  -3  302.05   21.62   0
   6  15   3  260.52   27.84   0
  -7 -15  -3   57.99   19.51   0
   7  15   3   42.25   33.77   0
   8  15   3   33.64   41.36   0
  -9 -15  -3   18.63   28.13   0
   9  15   3   18.19   39.68   0
  10  15   3  143.63   50.95   0
  11  15   3   25.13   56.88   0
   6 -16  -3    8.89   25.78   0
  -6  16   3   42.47   42.65   0
  -6  16   3    2.82   34.08   0
   5 -16  -3    7.72   24.48   0
  -5  16   3  -10.06   40.22   0
   4 -16  -3   11.62   23.98   0
  -4  16   3   30.12   30.06   0
   3 -16  -3   42.60   29.09   0
  -3  16   3   -1.30   28.24   0
  -3  16   3   26.36   28.44   0
  -2  16   3  247.95   27.55   0
   2 -16  -3  274.91   24.62   0
  -1  16   3   47.08   31.47   0
   1 -16  -3   26.27   29.81   0
   0 -16  -3   -4.29   23.89   0
   0  16   3    5.20   25.09   0
   1  16   3   71.51   23.98   0
  -1 -16  -3   54.60   24.01   0
   2  16   3  501.14   26.35   0
  -2 -16  -3  664.39   30.65   0
   3  16   3   13.95   23.61   0
  -3 -16  -3   49.87   22.85   0
   4  16   3  142.55   25.08   0
  -4 -16  -3  134.85   21.47   0
   5  16   3  171.22   32.51   0
  -5 -16  -3  241.65   22.01   0
   6  16   3   70.25   26.51   0
  -6 -16  -3  114.47   21.19   0
  -7 -16  -3   47.98   24.95   0
   7  16   3   22.70   34.98   0
  -8 -16  -3  120.00   25.45   0
   8  16   3   78.30   36.83   0
   9  16   3   52.97   40.79   0
  10  16   3   -2.87   49.53   0
  11  16   3   23.15   55.00   0
  -6  17   3  -12.42   41.07   0
  -6  17   3   29.17   44.82   0
   6 -17  -3   21.22   33.37   0
   5 -17  -3   14.59   25.38   0
  -5  17   3   19.30   32.86   0
  -4  17   3   39.40   30.95   0
   4 -17  -3   64.57   25.23   0
  -3  17   3   81.05   29.48   0
  -3  17   3   77.86   29.77   0
   3 -17  -3  121.03   24.45   0
   2 -17  -3  -17.55   25.39   0
  -2  17   3   14.70   26.75   0
  -1  17   3   83.79   26.33   0
   1 -17  -3   56.71   24.77   0
   0  17   3   17.74   24.99   0
   0 -17  -3   22.97   24.40   0
   1  17   3  162.44   30.81   0
  -1 -17  -3  253.97   30.57   0
   2  17   3   13.85   24.98   0
  -2 -17  -3   12.47   24.47   0
   3  17   3  416.59   25.35   0
  -3 -17  -3  518.43   23.79   0
   4  17   3  -19.91   23.11   0
  -4 -17  -3   -6.11   26.54   0
  -5 -17  -3   16.98   26.73   0
   5  17   3   18.39   25.16   0
   6  17   3   29.27   32.23   0
  -6 -17  -3   16.07   21.75   0
   7  17   3  211.03   30.53   0
  -7 -17  -3  277.89   22.66   0
   8  17   3   15.95   37.67   0
  -8 -17  -3   20.61   26.08   0
   9  17   3   37.23   41.93   0
  10  17   3   39.63   51.23   0
 -10 -17  -3   43.63   28.02   0
  11  17   3    2.15   51.12   0
  -5  18   3   24.73   43.80   0
   5 -18  -3   57.95   28.17   0
  -4  18   3   10.37   40.44   0
   4 -18  -3   -6.50   26.28   0
  -3  18   3   31.57   36.66   0
  -3  18   3   13.24   30.26   0
   3 -18  -3   49.64   25.46   0
  -2  18   3   58.73   28.18   0
   2 -18  -3   42.56   25.40   0
  -2  18   3   29.64   28.85   0
   1 -18  -3   74.47   26.02   0
  -1  18   3   55.37   27.73   0
   0 -18  -3   30.58   26.21   0
   0  18   3   -9.28   27.27   0
   1  18   3   86.09   31.27   0
  -1 -18  -3   47.04   25.58   0
   2  18   3  132.07   25.38   0
  -2 -18  -3  191.39   25.85   0
  -3 -18  -3   35.26   24.20   0
   3  18   3   14.73   30.14   0
  -4 -18  -3  100.94   22.89   0
   4  18   3   87.83   25.15   0
  -5 -18  -3   79.12   27.65   0
   5  18   3   78.97   26.64   0
   6  18   3   80.88   27.88   0
  -6 -18  -3  119.91   22.02   0
   7  18   3  -15.56   36.01   0
  -7 -18  -3    8.03   22.13   0
  -8 -18  -3  167.85   28.73   0
   8  18   3  146.58   40.66   0
   9  18   3   24.77   42.28   0
  10  18   3   41.81   50.89   0
 -10 -18  -3   -2.07   29.16   0
  -4  19   3   58.56   34.58   0
   4 -19  -3   36.40   34.44   0
   3 -19  -3   28.74   26.87   0
  -3  19   3   22.33   31.54   0
  -3  19   3   20.48   39.06   0
   2 -19  -3   -6.60   26.36   0
  -2  19   3   20.11   29.66   0
  -2  19   3   17.74   30.62   0
   1 -19  -3   29.23   27.04   0
  -1  19   3    2.93   27.96   0
   0 -19  -3   99.42   26.55   0
   0  19   3  103.32   33.60   0
  -1 -19  -3   -1.31   26.58   0
   1  19   3   -9.17   32.45   0
  -2 -19  -3   26.41   31.80   0
   2  19   3   -0.93   26.90   0
  -3 -19  -3   31.95   25.29   0
   3  19   3   75.31   32.23   0
   4  19   3   94.14   26.41   0
  -4 -19  -3  182.05   30.33   0
  -5 -19  -3   32.39   22.81   0
   5  19   3   29.63   31.64   0
  -6 -19  -3   76.74   23.22   0
   6  19   3   29.50   28.30   0
   7  19   3   57.20   30.17   0
  -7 -19  -3   77.93   28.85   0
  -8 -19  -3  -10.15   29.06   0
   8  19   3   24.48   39.87   0
  -9 -19  -3   35.97   29.22   0
   9  19   3   16.82   43.48   0
  -3  20   3    8.40   33.29   0
   3 -20  -3   63.45   28.05   0
  -3  20   3   44.64   32.61   0
  -2  20   3   46.44   31.50   0
  -2  20   3   42.03   31.91   0
   2 -20  -3   47.42   33.97   0
   1 -20  -3  -11.11   28.49   0
  -1  20   3   50.12   30.01   0
   0  20   3  -18.18   35.79   0
   0 -20  -3   38.73   34.78   0
  -1 -20  -3   71.22   28.35   0
   1  20   3   58.02   34.66   0
   2  20   3    9.50   26.90   0
  -2 -20  -3   20.10   27.33   0
   3  20   3  -16.76   32.69   0
  -3 -20  -3   25.04   31.42   0
   4  20   3   26.33   27.59   0
  -4 -20  -3    5.50   25.54   0
  -5 -20  -3  183.82   25.77   0
   5  20   3  152.72   35.76   0
  -6 -20  -3  -17.05   24.59   0
   6  20   3   12.93   36.29   0
  -7 -20  -3   24.42   30.18   0
   7  20   3   12.26   39.39   0
   8  20   3   24.81   33.40   0
  -8 -20  -3   30.87   30.04   0
  -9 -20  -3   61.65   25.53   0
   9  20   3    0.34   44.35   0
  -2  21   3   24.86   33.08   0
  -2  21   3   -6.51   27.44   0
   2 -21  -3   20.73   29.54   0
   1 -21  -3   34.86   36.41   0
  -1  21   3   83.93   31.27   0
   0 -21  -3  -21.45   30.10   0
   0  21   3   -1.76   31.33   0
  -1 -21  -3  -16.42   35.87   0
   1  21   3   58.52   35.58   0
   2  21   3   29.82   29.26   0
  -2 -21  -3    0.05   29.13   0
  -3 -21  -3   71.73   28.25   0
   3  21   3   60.36   35.32   0
   4  21   3   61.32   28.82   0
  -4 -21  -3  105.83   32.42   0
   5  21   3    6.38   29.47   0
  -5 -21  -3   41.25   31.75   0
   6  21   3   42.06   38.13   0
  -6 -21  -3   41.38   26.13   0
   7  21   3   19.86   33.06   0
  -7 -21  -3   44.10   31.89   0
   8  21   3   37.82   43.34   0
  -8 -21  -3   27.99   31.82   0
   1 -22  -3  -12.89   31.65   0
   0 -22  -3    6.15   31.89   0
   0  22   3   39.66   32.56   0
  -1 -22  -3   -4.46   30.58   0
   1  22   3   29.67   31.04   0
  -2 -22  -3   96.42   29.96   0
   2  22   3   36.86   30.27   0
  -3 -22  -3   -6.24   35.41   0
   3  22   3   -2.95   29.98   0
  -4 -22  -3   45.65   29.59   0
   4  22   3   49.06   30.38   0
  -5 -22  -3   32.37   27.68   0
   5  22   3   30.89   30.82   0
   6  22   3   42.23   41.74   0
  -6 -22  -3    6.93   33.72   0
  -7 -22  -3   14.63   34.31   0
   7  22   3    9.45   34.09   0
   2  23   3   25.75   31.64   0
  -2 -23  -3   11.82   33.09   0
   3  23   3   18.11   32.61   0
  -3 -23  -3  -20.58   31.57   0
   4  23   3   17.51   32.67   0
  -4 -23  -3    4.14   38.31   0
  -5 -23  -3   -2.03   30.40   0
   4  21  -4   25.50   27.40   0
  -3 -21   4   12.62   26.45   0
   3  21  -4   25.85   26.91   0
  -2 -21   4   48.64   26.77   0
   2  21  -4   11.37   27.42   0
   1  21  -4   41.87   27.36   0
  -1 -21   4   65.85   27.62   0
  -6 -20   4   -0.24   25.52   0
   6  20  -4   50.17   27.54   0
  -5 -20   4    4.53   24.79   0
   5  20  -4   -8.28   27.18   0
   4  20  -4   78.83   25.74   0
  -4 -20   4  124.50   30.50   0
   3  20  -4   17.74   24.53   0
  -3 -20   4   60.99   29.56   0
   2  20  -4   29.02   30.61   0
  -2 -20   4   35.46   24.31   0
   1  20  -4    1.44   25.10   0
  -1 -20   4   12.71   25.31   0
   0  20  -4   64.67   27.13   0
   0 -20   4  162.37   32.62   0
   1 -20   4   40.69   32.42   0
  -1  20  -4   -3.94   27.42   0
  -1  20  -4   29.15   34.36   0
   7  19  -4  -11.15   33.44   0
  -6 -19   4   50.69   29.19   0
   6  19  -4   54.12   25.80   0
  -5 -19   4   53.67   28.76   0
   5  19  -4   60.62   24.54   0
   4  19  -4   31.34   24.72   0
  -4 -19   4   42.74   22.69   0
  -3 -19   4   31.66   23.12   0
   3  19  -4   13.97   23.55   0
  -2 -19   4  107.86   23.53   0
   2  19  -4   92.38   28.64   0
  -1 -19   4  112.87   23.68   0
   1  19  -4   52.40   23.50   0
   0  19  -4  -19.40   29.90   0
   0 -19   4  -11.22   24.15   0
   1 -19   4   78.59   31.07   0
  -1  19  -4   52.26   31.53   0
  -1  19  -4   56.74   25.45   0
   2 -19   4   35.06   25.71   0
  -2  19  -4   42.52   27.31   0
  -2  19  -4   16.60   26.86   0
  -3  19  -4    1.40   28.78   0
   3 -19   4  -25.27   31.75   0
  -3  19  -4   32.12   28.49   0
   8  18  -4   31.07   34.85   0
   7  18  -4  158.70   26.63   0
   6  18  -4   10.72   24.01   0
  -6 -18   4   15.63   26.86   0
   5  18  -4   17.63   22.77   0
  -5 -18   4   28.62   21.07   0
  -4 -18   4   10.29   25.64   0
   4  18  -4  -20.93   27.59   0
  -3 -18   4  336.14   23.17   0
   3  18  -4  301.91   23.30   0
   2  18  -4   19.44   26.60   0
  -2 -18   4    2.96   26.58   0
   1  18  -4   83.53   27.58   0
  -1 -18   4   75.07   27.88   0
   0  18  -4   49.41   23.07   0
   0 -18   4   53.24   22.79   0
   1 -18   4   64.50   29.71   0
  -1  18  -4   66.82   24.08   0
  -2  18  -4   18.24   25.18   0
   2 -18   4   19.97   23.32   0
  -2  18  -4   12.13   24.18   0
  -3  18  -4   73.09   33.47   0
  -3  18  -4   20.00   26.88   0
   3 -18   4   32.52   24.64   0
  -4  18  -4   57.59   27.55   0
   4 -18   4   28.14   30.11   0
  -4  18  -4   16.83   28.05   0
   9  17  -4   21.46   37.31   0
   8  17  -4   37.13   27.25   0
   7  17  -4   -3.04   30.31   0
  -6 -17   4   70.94   25.90   0
   6  17  -4   28.37   27.28   0
  -5 -17   4  111.78   21.19   0
   5  17  -4  115.02   21.86   0
   4  17  -4   64.47   26.20   0
  -4 -17   4   63.54   20.20   0
   3  17  -4  -11.90   20.56   0
  -3 -17   4   18.36   20.74   0
  -2 -17   4  353.02   21.62   0
   2  17  -4  270.40   21.74   0
  -1 -17   4   18.04   21.07   0
   1  17  -4    5.12   25.77   0
   0  17  -4   -4.74   21.37   0
   0 -17   4  -23.47   21.51   0
  -1  17  -4    3.11   22.26   0
   1 -17   4   74.88   26.76   0
   2 -17   4  230.19   23.15   0
  -2  17  -4  180.63   24.74   0
  -2  17  -4  222.63   24.68   0
  -3  17  -4   -4.41   25.12   0
   3 -17   4  -18.42   23.40   0
  -3  17  -4   16.40   25.52   0
  -4  17  -4   38.08   31.75   0
  -4  17  -4   34.73   32.31   0
   4 -17   4    7.15   28.46   0
  -5  17  -4   26.14   29.04   0
  -5  17  -4    4.21   28.41   0
   5 -17   4   10.65   24.91   0
   9  16  -4    6.68   35.62   0
   8  16  -4   19.16   31.65   0
   7  16  -4  -14.84   29.13   0
   6  16  -4  147.84   27.03   0
  -6 -16   4  229.86   20.59   0
   5  16  -4   18.73   20.97   0
  -5 -16   4   -7.52   19.19   0
   4  16  -4  230.93   25.90   0
  -4 -16   4  251.71   20.55   0
   3  16  -4   91.04   19.98   0
  -3 -16   4   84.41   19.52   0
  -2 -16   4  115.66   19.96   0
   2  16  -4   81.00   20.52   0
  -1 -16   4  140.25   20.79   0
   1  16  -4   92.45   24.88   0
   0 -16   4  192.48   21.00   0
   0  16  -4  169.27   20.77   0
   1 -16   4  114.00   21.75   0
  -1  16  -4  164.04   26.57   0
  -2  16  -4   -1.16   27.07   0
  -2  16  -4   17.33   22.42   0
   2 -16   4   30.39   20.41   0
  -3  16  -4  177.24   29.67   0
   3 -16   4  202.35   27.03   0
  -3  16  -4  197.08   24.54   0
  -4  16  -4   43.89   26.13   0
   4 -16   4   24.04   27.08   0
  -4  16  -4    4.35   25.07   0
  -5  16  -4   15.94   28.07   0
  -5  16  -4   12.03   32.48   0
   5 -16   4   -8.46   23.53   0
  -6  16  -4  -16.95   31.53   0
   6 -16   4  -17.07   24.36   0
  -6  16  -4   40.88   35.41   0
  10  15  -4  -13.06   38.94   0
   9  15  -4   98.29   39.41   0
   8  15  -4   46.87   24.93   0
   7  15  -4  -10.05   27.10   0
  -6 -15   4    9.13   18.74   0
   6  15  -4   26.43   25.86   0
   5  15  -4  415.10   21.44   0
  -5 -15   4  435.20   21.38   0
   4  15  -4   29.50   23.85   0
  -4 -15   4    7.52   18.48   0
  -3 -15   4   37.41   18.49   0
   3  15  -4   41.43   18.61   0
   2  15  -4   25.47   19.25   0
  -2 -15   4   15.90   18.77   0
  -1 -15   4  464.37   21.20   0
   1  15  -4  457.89   25.30   0
   0 -15   4  -23.48   23.75   0
   0  15  -4  -18.84   19.54   0
  -1  15  -4  351.95   26.18   0
   1 -15   4  365.69   21.94   0
  -2  15  -4   70.17   21.94   0
  -2  15  -4  101.41   20.94   0
   2 -15   4  108.16   20.55   0
  -3  15  -4   21.77   22.21   0
   3 -15   4   42.85   21.22   0
  -3  15  -4   56.16   20.53   0
  -4  15  -4   -3.51   30.17   0
  -4  15  -4   14.54   29.27   0
   4 -15   4    7.71   21.93   0
  -5  15  -4   72.71   26.68   0
   5 -15   4  113.11   21.68   0
  -5  15  -4  109.09   31.32   0
  -6  15  -4   19.13   36.89   0
   6 -15   4   67.11   23.17   0
  -6  15  -4   56.94   34.03   0
   7 -15   4   -9.05   30.12   0
  -7  15  -4  -14.73   37.08   0
  10  14  -4   41.57   44.06   0
   9  14  -4   64.07   32.40   0
   8  14  -4   25.77   28.44   0
   7  14  -4  273.50   22.70   0
  -6 -14   4  164.50   19.23   0
   6  14  -4  137.97   21.25   0
   5  14  -4   13.50   19.35   0
  -5 -14   4  -13.97   22.30   0
   4  14  -4  415.92   24.56   0
  -4 -14   4  429.12   19.56   0
  -3 -14   4  194.18   18.52   0
   3  14  -4  149.26   18.66   0
   2  14  -4   46.87   22.24   0
  -2 -14   4   27.88   21.93   0
   1  14  -4   -3.71   18.43   0
  -1 -14   4   -7.64   18.32   0
   0 -14   4 1104.26   22.53   0
   0  14  -4  928.78   22.62   0
   1 -14   4   14.53   19.78   0
  -1  14  -4   28.41   23.89   0
  -2  14  -4   45.09   24.63   0
  -2  14  -4   53.87   19.81   0
   2 -14   4   29.88   19.18   0
   3 -14   4   28.15   18.97   0
  -3  14  -4    8.62   25.00   0
  -3  14  -4   23.80   26.19   0
  -4  14  -4  257.16   23.50   0
   4 -14   4  241.13   21.44   0
  -4  14  -4  224.51   23.22   0
  -5  14  -4   13.92   30.19   0
   5 -14   4   15.65   25.58   0
  -5  14  -4  -15.43   29.11   0
  -6  14  -4   64.10   34.30   0
  -6  14  -4   95.43   31.68   0
   6 -14   4   90.62   26.94   0
  -7  14  -4   63.35   35.37   0
   7 -14   4   33.18   23.00   0
  -7  14  -4    2.45   31.99   0
  11  13  -4    9.76   60.90   0
  10  13  -4   11.66   43.80   0
  10  13  -4  -10.09   32.56   0
   9  13  -4   -9.89   31.02   0
   8  13  -4  310.29   28.94   0
   7  13  -4   33.40   25.47   0
  -6 -13   4  329.97   19.36   0
   6  13  -4  333.60   25.16   0
  -5 -13   4  144.59   18.01   0
   5  13  -4  153.89   19.13   0
   4  13  -4  141.75   18.35   0
  -4 -13   4  121.21   17.67   0
  -3 -13   4   66.53   18.10   0
   3  13  -4   26.80   18.55   0
  -2 -13   4  510.62   19.57   0
   2  13  -4  503.33   19.96   0
  -1 -13   4  299.68   22.65   0
   1  13  -4  269.13   19.23   0
   0  13  -4   12.43   22.17   0
   0 -13   4    3.74   17.48   0
   1 -13   4  323.40   19.56   0
  -1  13  -4  313.01   23.64   0
  -2  13  -4  105.50   19.61   0
  -2  13  -4  119.38   20.79   0
   2 -13   4  120.16   18.77   0
   3 -13   4   36.19   19.03   0
  -3  13  -4   31.03   20.54   0
  -3  13  -4   61.77   20.68   0
  -4  13  -4   21.45   20.85   0
  -4  13  -4   -5.39   22.31   0
   4 -13   4   33.22   18.65   0
  -5  13  -4  285.55   29.98   0
  -5  13  -4  261.65   24.92   0
   5 -13   4  307.61   21.25   0
   6 -13   4    7.68   20.77   0
  -6  13  -4   11.43   26.14   0
  -6  13  -4   -3.13   25.29   0
  -7  13  -4   18.04   31.01   0
   7 -13   4   -3.14   26.44   0
  -7  13  -4   -1.64   28.83   0
  -8  13  -4    9.01   37.76   0
   8 -13   4    8.03   23.19   0
  -8  13  -4   17.26   33.93   0
  11  12  -4   37.07   77.57   0
  11  12  -4   21.03   56.34   0
  10  12  -4   78.13   36.13   0
  10  12  -4   72.82   46.51   0
   9  12  -4   68.06   31.92   0
   8  12  -4    5.23   26.80   0
   7  12  -4  508.99   27.10   0
   6  12  -4   21.50   23.57   0
  -5 -12   4    1.83   16.65   0
   5  12  -4  -12.07   18.38   0
   4  12  -4   20.80   17.50   0
  -4 -12   4    6.77   15.82   0
  -3 -12   4 1048.80   20.97   0
   3  12  -4  960.98   25.16   0
  -2 -12   4   10.02   20.21   0
   2  12  -4    8.30   17.45   0
   1  12  -4  696.17   20.27   0
  -1 -12   4  737.86   23.40   0
   0 -12   4   33.33   17.20   0
   0  12  -4   53.47   17.78   0
   1 -12   4  526.03   20.07   0
  -1  12  -4  436.35   20.12   0
  -2  12  -4    2.60   19.01   0
  -2  12  -4   23.60   18.94   0
   2 -12   4   50.91   18.18   0
  -3  12  -4  350.78   20.83   0
  -3  12  -4  316.70   21.36   0
   3 -12   4  366.19   19.46   0
  -4  12  -4  205.91   26.15   0
  -4  12  -4  176.09   27.18   0
   4 -12   4  222.89   19.65   0
  -5  12  -4   -1.54   21.56   0
   5 -12   4   13.28   22.86   0
  -5  12  -4    0.64   26.71   0
  -6  12  -4   47.17   25.57   0
   6 -12   4   69.94   24.61   0
  -6  12  -4   31.16   29.32   0
   7 -12   4   68.00   25.79   0
  -7  12  -4   52.99   33.08   0
  -7  12  -4   96.99   35.54   0
  -8  12  -4   22.86   41.13   0
   8 -12   4   27.60   27.36   0
  -8  12  -4   54.85   36.09   0
  11  11  -4   67.20   86.89   0
  11  11  -4   46.05  108.69   0
  10  11  -4    8.24   46.46   0
  10  11  -4   11.53   35.87   0
   9  11  -4  140.97   31.12   0
   8  11  -4  167.75   26.12   0
   7  11  -4   22.05   23.69   0
   6  11  -4   35.92   23.33   0
  -5 -11   4  664.28   23.40   0
   5  11  -4  683.17   24.56   0
  -4 -11   4  388.76   21.64   0
   4  11  -4  347.02   18.70   0
  -3 -11   4   60.49   15.99   0
   3  11  -4   72.68   17.11   0
   2  11  -4 1417.77   22.93   0
  -2 -11   4 1405.26   22.86   0
  -1 -11   4  221.20   20.02   0
   1  11  -4  213.26   17.84   0
   0 -11   4    8.53   15.62   0
   0  11  -4  -14.66   16.44   0
   1 -11   4  110.30   16.98   0
  -1  11  -4  109.36   17.94   0
   2 -11   4 1298.57   22.84   0
  -2  11  -4 1119.96   27.52   0
  -2  11  -4 1176.82   22.84   0
  -3  11  -4   19.70   19.28   0
  -3  11  -4   25.38   19.75   0
   3 -11   4   -0.16   17.38   0
  -4  11  -4  146.09   21.07   0
   4 -11   4  152.31   18.21   0
  -4  11  -4  144.33   25.58   0
   5 -11   4   32.35   18.77   0
  -5  11  -4   16.43   21.97   0
  -5  11  -4   21.24   26.40   0
  -6  11  -4  146.47   31.09   0
  -6  11  -4  140.24   23.80   0
   6 -11   4  133.46   20.06   0
  -7  11  -4   35.12   34.78   0
   7 -11   4    9.79   20.45   0
  -7  11  -4    5.00   31.60   0
  -8  11  -4   82.39   36.04   0
   8 -11   4   89.57   26.08   0
  -8  11  -4   51.17   39.66   0
  -9  11  -4   -6.43   46.57   0
  -9  11  -4   18.99   40.03   0
   9 -11   4   33.36   28.81   0
  10  10  -4  215.74   42.75   0
  10  10  -4  189.61   47.88   0
   9  10  -4    6.75   28.01   0
   9  10  -4   29.68   33.07   0
   8  10  -4   80.51   30.34   0
   7  10  -4   13.82   22.81   0
   6  10  -4  576.26   25.13   0
  -5 -10   4   12.40   16.65   0
   5  10  -4   14.71   21.66   0
   4  10  -4  825.28   23.93   0
  -4 -10   4  830.96   19.80   0
  -3 -10   4  245.59   21.04   0
   3  10  -4  227.53   18.02   0
   2  10  -4  193.75   21.13   0
  -2 -10   4  208.26   16.97   0
  -1 -10   4  262.32   17.02   0
   1  10  -4  257.34   21.55   0
   0 -10   4 1381.48   21.84   0
   0  10  -4 1298.78   22.50   0
   1 -10   4  629.86   19.58   0
  -1  10  -4  549.67   19.58   0
  -2  10  -4    5.69   21.76   0
   2 -10   4   43.30   20.43   0
  -2  10  -4   27.22   18.37   0
  -3  10  -4  688.24   22.47   0
  -3  10  -4  792.71   22.23   0
   3 -10   4  791.72   20.78   0
  -4  10  -4   45.88   19.09   0
  -4  10  -4   55.06   24.31   0
   4 -10   4   50.34   17.61   0
   5 -10   4   10.54   22.15   0
  -5  10  -4   57.05   26.40   0
  -5  10  -4   36.40   25.58   0
  -6  10  -4   37.97   29.26   0
  -6  10  -4   33.42   23.26   0
   6 -10   4   35.25   18.16   0
  -7  10  -4  244.87   27.90   0
  -7  10  -4  252.97   32.64   0
   7 -10   4  208.76   20.50   0
   8 -10   4    1.78   25.15   0
  -8  10  -4   11.59   38.98   0
  -8  10  -4   22.54   34.42   0
  -9  10  -4   84.42   38.45   0
   9 -10   4   29.57   26.22   0
  -9  10  -4    6.63   45.02   0
  11   9  -4  115.27   40.30   0
  10   9  -4   19.68   52.48   0
  10   9  -4    9.76   55.94   0
   9   9  -4  218.68   30.34   0
   9   9  -4  182.34   34.59   0
   8   9  -4   57.79   28.57   0
   7   9  -4   69.41   22.82   0
   6   9  -4   60.88   21.74   0
   5   9  -4 1126.27   26.59   0
   4   9  -4   85.84   20.07   0
  -4  -9   4   87.51   18.64   0
   3   9  -4  189.83   17.16   0
  -3  -9   4  202.95   16.09   0
  -2  -9   4   17.86   14.94   0
   2   9  -4    8.67   18.68   0
  -1  -9   4 1444.80   21.95   0
   1   9  -4 1411.68   22.19   0
   0  -9   4   24.89   15.07   0
   0   9  -4   14.62   19.37   0
   1  -9   4 1393.99   22.19   0
  -1   9  -4 1328.16   22.54   0
  -2   9  -4  270.45   19.32   0
   2  -9   4  285.66   21.04   0
  -2   9  -4  259.99   18.59   0
   3  -9   4  284.54   17.78   0
  -3   9  -4  201.64   23.86   0
  -3   9  -4  197.71   19.01   0
  -4   9  -4  149.26   25.14   0
   4  -9   4  162.50   18.26   0
  -4   9  -4  181.86   19.81   0
   5  -9   4  455.15   23.65   0
  -5   9  -4  383.41   23.36   0
  -5   9  -4  409.09   23.22   0
   6  -9   4   93.10   17.94   0
  -6   9  -4  102.10   29.49   0
  -6   9  -4   73.28   28.36   0
   7  -9   4   38.74   22.54   0
  -7   9  -4   38.95   24.69   0
  -7   9  -4   40.81   32.95   0
  -8   9  -4   89.88   28.71   0
   8  -9   4  102.29   25.08   0
  -8   9  -4  108.54   38.40   0
  -9   9  -4   38.78   31.24   0
   9  -9   4   42.84   26.00   0
  -9   9  -4   55.18   44.17   0
 -10   9  -4   52.34   43.24   0
 -10   9  -4    5.42   56.33   0
  12   8  -4   13.36   39.01   0
  11   8  -4   78.71   32.58   0
   9   8  -4   74.09   33.80   0
   9   8  -4   60.75   36.63   0
   8   8  -4  -10.14   26.03   0
   8   8  -4    3.26   27.23   0
   7   8  -4  385.01   24.26   0
   6   8  -4  306.82   22.82   0
   5   8  -4    8.15   20.51   0
  -4  -8   4  468.95   17.11   0
   4   8  -4  454.89   18.75   0
  -3  -8   4 1434.31   22.06   0
   3   8  -4 1312.23   24.62   0
  -2  -8   4  116.03   18.29   0
   2   8  -4  107.73   15.06   0
   1   8  -4   39.86   17.80   0
  -1  -8   4   21.23   14.37   0
   0  -8   4 1695.46   21.83   0
   0   8  -4 1624.52   24.12   0
   1  -8   4  245.77   19.06   0
  -1   8  -4  251.11   16.51   0
  -2   8  -4  205.89   20.37   0
   2  -8   4  196.12   16.29   0
  -2   8  -4  168.74   18.07   0
   3  -8   4   31.12   15.99   0
  -3   8  -4   45.84   22.04   0
  -3   8  -4   66.68   21.83   0
   4  -8   4 1175.70   22.25   0
  -4   8  -4 1128.99   24.80   0
  -4   8  -4 1176.75   24.29   0
  -5   8  -4   21.63   24.23   0
   5  -8   4  -11.18   18.06   0
  -5   8  -4    5.86   25.79   0
  -6   8  -4  242.13   23.21   0
  -6   8  -4  231.05   24.36   0
   6  -8   4  236.36   22.10   0
   7  -8   4   58.08   21.90   0
  -7   8  -4   19.49   30.65   0
  -7   8  -4   56.50   31.42   0
   8  -8   4   56.43   23.05   0
  -8   8  -4   37.79   36.71   0
  -8   8  -4   36.29   33.94   0
  -9   8  -4  -54.90   38.22   0
   9  -8   4    3.68   25.07   0
  -9   8  -4    8.83   44.05   0
 -10   8  -4   76.57   34.99   0
 -10   8  -4   82.39   54.23   0
  12   7  -4   28.48   38.08   0
  11   7  -4    6.02   37.80   0
  10   7  -4   25.12   30.57   0
   9   7  -4   34.19   42.25   0
   9   7  -4   24.04   40.95   0
   8   7  -4  503.76   29.78   0
   8   7  -4  440.27   30.52   0
   7   7  -4   37.07   24.92   0
   6   7  -4  325.05   22.23   0
   5   7  -4  116.87   20.91   0
   4   7  -4  905.34   23.65   0
  -3  -7   4    1.44   18.04   0
   3   7  -4   12.26   14.97   0
  -2  -7   4 1784.69   23.34   0
   2   7  -4 1786.49   24.38   0
   1   7  -4  264.39   16.51   0
  -1  -7   4  297.23   18.91   0
   0   7  -4    3.28   13.84   0
   0  -7   4   -4.51   13.33   0
   1  -7   4 1246.47   21.23   0
  -1   7  -4 1225.44   21.67   0
   2  -7   4 1541.63   25.04   0
  -2   7  -4 1618.91   23.52   0
  -2   7  -4 1493.29   24.49   0
  -3   7  -4  349.23   19.60   0
   3  -7   4  374.55   20.81   0
  -3   7  -4  325.80   18.97   0
   4  -7   4  206.96   20.00   0
  -4   7  -4  209.42   18.02   0
  -4   7  -4  199.77   19.00   0
  -5   7  -4  897.33   29.32   0
  -5   7  -4  941.57   29.18   0
   5  -7   4  888.03   24.85   0
  -6   7  -4  -11.15   21.50   0
   6  -7   4    2.97   16.62   0
  -6   7  -4   28.06   21.93   0
  -7   7  -4   46.77   31.68   0
   7  -7   4   24.05   21.93   0
  -7   7  -4   47.11   29.99   0
  -8   7  -4   35.69   36.38   0
  -8   7  -4   38.74   33.08   0
   8  -7   4   55.62   22.91   0
   9  -7   4  158.46   25.28   0
  -9   7  -4  140.59   43.97   0
  -9   7  -4  173.06   32.17   0
 -10   7  -4    9.21   60.50   0
 -10   7  -4   32.27   42.35   0
 -11   7  -4   35.36   64.24   0
  12   6  -4    2.27   29.22   0
  11   6  -4   27.24   28.65   0
  10   6  -4  145.47   29.85   0
   9   6  -4  138.58   49.70   0
   9   6  -4  133.55   60.93   0
   8   6  -4  134.52   30.64   0
   8   6  -4  136.24   32.22   0
   7   6  -4  554.48   28.05   0
   7   6  -4  507.79   28.35   0
   6   6  -4   31.39   19.51   0
   5   6  -4   -2.23   19.41   0
   4   6  -4  330.90   19.13   0
  -3  -6   4 2866.75   31.04   0
   3   6  -4 2859.70   31.79   0
  -2  -6   4   92.86   15.18   0
   2   6  -4   77.33   15.74   0
   1   6  -4 1455.76   24.88   0
  -1  -6   4 1490.34   22.68   0
   0   6  -4  853.97   20.05   0
   0  -6   4  953.81   22.56   0
  -1   6  -4 1010.07   23.16   0
   1  -6   4 1030.32   22.98   0
  -2   6  -4   20.19   20.36   0
  -2   6  -4   16.68   16.95   0
   2  -6   4   22.54   18.50   0
   3  -6   4 3160.19   32.45   0
  -3   6  -4 3092.23   31.65   0
  -3   6  -4 3140.98   34.33   0
  -4   6  -4  206.59   18.25   0
  -4   6  -4  165.22   19.40   0
   4  -6   4  198.86   20.13   0
  -5   6  -4   33.18   23.70   0
  -5   6  -4   50.11   23.65   0
   5  -6   4   25.15   19.95   0
  -6   6  -4  145.17   28.31   0
  -6   6  -4  124.57   26.31   0
   6  -6   4  134.58   17.35   0
  -7   6  -4  189.46   30.86   0
  -7   6  -4  186.22   32.62   0
   7  -6   4  188.97   21.82   0
   8  -6   4   56.82   22.00   0
  -8   6  -4   71.40   42.61   0
  -8   6  -4   79.21   33.68   0
  -9   6  -4   73.52   32.45   0
  -9   6  -4   42.75   50.15   0
 -10   6  -4   71.94   58.05   0
 -11   6  -4   23.69   69.91   0
  12   5  -4  -33.05   34.80   0
  11   5  -4   81.11   34.33   0
  10   5  -4   23.50   33.16   0
   9   5  -4  355.18   35.79   0
   8   5  -4  126.92   41.16   0
   8   5  -4  117.43   32.55   0
   7   5  -4   11.71   28.22   0
   7   5  -4   17.12   26.45   0
   6   5  -4  114.27   23.17   0
   6   5  -4  113.35   21.96   0
   5   5  -4  772.83   24.42   0
   4   5  -4  528.29   20.53   0
   3   5  -4  189.82   15.82   0
  -2  -5   4 3296.87   31.12   0
   2   5  -4 3083.29   32.45   0
  -1  -5   4   83.45   14.13   0
   1   5  -4   79.43   17.72   0
   0   5  -4    5.82   14.61   0
   0  -5   4   11.28   13.80   0
  -1   5  -4   60.47   15.17   0
   1  -5   4   48.32   14.88   0
  -2   5  -4 4170.27   38.82   0
  -2   5  -4 4025.61   33.95   0
   2  -5   4 3970.40   33.09   0
  -3   5  -4   -2.66   19.50   0
   3  -5   4    7.02   15.06   0
  -3   5  -4   -5.57   22.12   0
  -4   5  -4  506.61   23.48   0
   4  -5   4  580.13   18.41   0
  -4   5  -4  498.42   21.48   0
   5  -5   4   43.38   19.74   0
  -5   5  -4   49.75   24.08   0
  -5   5  -4   52.25   24.36   0
   6  -5   4  501.70   19.57   0
   6  -5   4  461.94   22.28   0
  -6   5  -4  510.01   29.32   0
  -6   5  -4  515.43   29.15   0
  -7   5  -4  -16.85   31.10   0
   7  -5   4   15.33   20.28   0
  -7   5  -4   24.77   31.11   0
   7  -5   4   -0.86   22.76   0
   8  -5   4  355.78   20.80   0
   8  -5   4  333.04   26.55   0
  -8   5  -4  373.02   29.99   0
  -8   5  -4  334.88   44.31   0
  -9   5  -4   42.73   51.35   0
   9  -5   4   38.96   24.38   0
  -9   5  -4   72.44   31.93   0
 -10   5  -4   -6.21   54.62   0
  10  -5   4    2.94   25.31   0
  12   4  -4  -15.10   33.40   0
  11   4  -4   25.17   32.32   0
  10   4  -4  291.02   28.19   0
   9   4  -4   -1.42   32.95   0
   8   4  -4  104.88   34.46   0
   8   4  -4  100.04   59.26   0
   7   4  -4   34.65   28.70   0
   7   4  -4   18.77   25.82   0
   6   4  -4  568.36   27.94   0
   6   4  -4  533.97   25.18   0
   5   4  -4   11.37   22.12   0
   5   4  -4   12.36   21.00   0
   4   4  -4 1484.69   26.03   0
   3   4  -4  338.88   19.40   0
   2   4  -4  141.18   15.08   0
   1   4  -4   22.89   13.31   0
  -1  -4   4   18.73   13.77   0
   0  -4   4 2790.57   29.49   0
   0   4  -4 2721.96   29.46   0
   1  -4   4  107.60   14.38   0
  -1   4  -4   82.37   14.86   0
  -2   4  -4  208.58   20.29   0
   2  -4   4  218.69   19.32   0
  -2   4  -4  234.60   22.28   0
   3  -4   4 1382.89   25.24   0
  -3   4  -4 1338.35   24.09   0
  -3   4  -4 1450.98   26.41   0
   4  -4   4  913.59   20.14   0
   4  -4   4  958.70   25.25   0
  -4   4  -4  936.55   28.20   0
  -4   4  -4  948.29   22.53   0
   5  -4   4    5.88   18.67   0
  -5   4  -4    6.22   20.16   0
   5  -4   4    7.96   20.24   0
  -5   4  -4    3.50   22.59   0
   6  -4   4   29.93   20.38   0
  -6   4  -4   25.09   25.59   0
  -6   4  -4   39.77   27.00   0
   6  -4   4   14.81   18.91   0
   7  -4   4  464.81   20.71   0
  -7   4  -4  457.08   33.57   0
  -7   4  -4  452.66   38.99   0
   7  -4   4  415.79   22.94   0
  -8   4  -4   14.74   43.54   0
  -8   4  -4   -5.54   32.86   0
   8  -4   4   30.36   18.97   0
  -9   4  -4  108.62   55.95   0
  -9   4  -4  100.36   39.90   0
   9  -4   4   90.70   20.19   0
  10  -4   4   13.65   21.12   0
 -10   4  -4   11.86   60.61   0
  11  -4   4   63.31   22.79   0
  12   3  -4   61.80   33.31   0
  11   3  -4   47.08   31.05   0
  10   3  -4   52.24   29.67   0
   9   3  -4   81.13   30.49   0
   8   3  -4  139.14   69.47   0
   8   3  -4  219.60   32.36   0
   8   3  -4  173.08   39.64   0
   7   3  -4   88.69   44.64   0
   7   3  -4   76.28   25.40   0
   6   3  -4  217.64   30.96   0
   6   3  -4  182.61   22.56   0
   5   3  -4 1279.79   32.29   0
   5   3  -4 1170.69   29.11   0
   4   3  -4   26.01   16.53   0
   3   3  -4  125.19   15.25   0
   2   3  -4  360.04   17.02   0
   1   3  -4 2722.14   31.86   0
   0   3  -4    2.47   17.48   0
   0  -3   4   -0.51   17.58   0
   1  -3   4 1748.04   25.31   0
  -1   3  -4 1669.89   25.27   0
  -1   3  -4 1694.09   28.19   0
  -2   3  -4  238.41   21.38   0
   2  -3   4  217.00   18.39   0
  -2   3  -4  215.86   16.23   0
   3  -3   4  701.37   24.68   0
  -3   3  -4  680.50   26.02   0
   3  -3   4  637.86   21.52   0
  -3   3  -4  680.39   23.16   0
   4  -3   4   75.07   17.87   0
   4  -3   4   82.29   17.12   0
  -4   3  -4   89.99   20.18   0
  -4   3  -4   77.91   19.92   0
   5  -3   4 1814.41   29.88   0
   5  -3   4 1831.01   26.28   0
  -5   3  -4 1905.66   36.22   0
  -5   3  -4 1846.18   30.62   0
   6  -3   4  175.46   22.49   0
   6  -3   4  180.81   17.72   0
  -6   3  -4  170.93   29.46   0
  -6   3  -4  171.67   22.67   0
  -7   3  -4    1.48   33.11   0
  -7   3  -4   58.27   37.89   0
   7  -3   4   27.15   23.16   0
   8  -3   4  370.23   20.66   0
  -8   3  -4  306.23   37.01   0
  -8   3  -4  323.67   52.60   0
   9  -3   4  176.36   19.88   0
  -9   3  -4  148.61   65.09   0
  10  -3   4    7.97   25.62   0
  11  -3   4   53.81   27.44   0
  12  -3   4   33.55   29.42   0
  12   2  -4   11.56   31.08   0
  11   2  -4   50.78   30.20   0
  10   2  -4   10.76   29.66   0
   9   2  -4   51.14   28.57   0
   8   2  -4    6.63   60.48   0
   8   2  -4   16.64   29.54   0
   8   2  -4    0.99   38.20   0
   7   2  -4  994.04   65.60   0
   7   2  -4 1107.27   34.70   0
   7   2  -4 1141.46   38.00   0
   6   2  -4  309.53   23.51   0
   6   2  -4  335.47   38.81   0
   5   2  -4   78.43   22.13   0
   5   2  -4   84.56   26.89   0
   4   2  -4  662.37   24.47   0
   4   2  -4  635.75   22.51   0
   3   2  -4 1125.33   26.55   0
   2   2  -4  455.19   18.71   0
   1   2  -4 2434.57   30.92   0
   0   2  -4 1710.24   27.55   0
   1  -2   4  872.81   21.69   0
  -1   2  -4  998.24   25.15   0
  -1   2  -4  969.84   24.62   0
  -2   2  -4 1130.55   25.11   0
   2  -2   4 1075.48   23.24   0
  -2   2  -4 1067.81   23.52   0
   2  -2   4 1115.46   25.00   0
  -3   2  -4  123.03   18.66   0
   3  -2   4  106.02   15.71   0
  -3   2  -4  100.75   15.95   0
   3  -2   4  107.98   17.33   0
   4  -2   4 3332.08   37.09   0
  -4   2  -4 3336.26   39.18   0
   4  -2   4 3524.56   34.80   0
  -4   2  -4 3470.94   37.89   0
   5  -2   4  233.04   22.40   0
  -5   2  -4  199.18   25.52   0
   5  -2   4  200.31   20.12   0
  -5   2  -4  204.55   27.77   0
  -6   2  -4 1139.19   29.56   0
  -6   2  -4 1240.24   38.82   0
   6  -2   4 1285.12   27.37   0
   7  -2   4  -15.20   18.22   0
  -7   2  -4   28.05   26.96   0
  -7   2  -4    4.58   44.18   0
  -8   2  -4  102.49   59.04   0
  -8   2  -4  126.22   38.13   0
   8  -2   4  123.15   24.04   0
   9  -2   4    2.22   19.53   0
  -9   2  -4   18.04   49.69   0
  -9   2  -4   17.44   75.89   0
  10  -2   4  238.50   27.27   0
  11  -2   4   30.75   22.09   0
  12  -2   4   11.99   29.16   0
  12   1  -4   24.79   31.16   0
  11   1  -4   41.31   29.08   0
  10   1  -4   12.91   31.81   0
   9   1  -4   13.12   27.09   0
   8   1  -4  546.61   42.93   0
   8   1  -4  570.98   31.07   0
   8   1  -4  548.16   55.44   0
   7   1  -4   13.52   56.20   0
   7   1  -4   34.94   27.34   0
   7   1  -4   16.77   29.48   0
   6   1  -4  771.99   32.13   0
   6   1  -4  670.40   49.29   0
   5   1  -4    7.64   27.44   0
   4   1  -4  880.86   31.79   0
   3   1  -4   50.96   21.32   0
   2   1  -4 3834.36   43.25   0
  -1   1  -4 2021.52   33.80   0
  -1   1  -4 1919.53   30.15   0
   1  -1   4 2025.49   34.25   0
  -2   1  -4  602.13   24.08   0
  -2   1  -4  638.07   22.98   0
   2  -1   4  624.65   23.04   0
   3  -1   4  675.71   25.35   0
  -3   1  -4  695.71   23.74   0
  -3   1  -4  608.23   24.60   0
   4  -1   4  967.72   24.60   0
  -4   1  -4  917.43   27.57   0
  -4   1  -4  936.13   31.88   0
  -5   1  -4 2303.18   41.77   0
   5  -1   4 2372.83   30.70   0
  -5   1  -4 2213.12   38.76   0
   6  -1   4  316.21   23.38   0
  -6   1  -4  265.62   35.55   0
  -6   1  -4  273.16   26.14   0
  -7   1  -4   30.16   27.65   0
   7  -1   4  -13.26   18.69   0
  -7   1  -4   22.43   51.71   0
   8  -1   4   96.56   23.02   0
  -8   1  -4   94.18   40.76   0
  -8   1  -4   84.19   74.56   0
   9  -1   4  439.25   22.47   0
  10  -1   4    6.62   19.88   0
  11  -1   4   72.92   27.77   0
  12  -1   4    4.02   29.15   0
  12   0  -4    4.78   30.98   0
  11   0  -4   18.22   32.43   0
  10   0  -4  111.43   27.38   0
   9   0  -4   58.08   26.87   0
   8   0  -4   76.62   34.26   0
   8   0  -4   82.44   44.44   0
   8   0  -4   95.42   26.64   0
   7   0  -4  571.75   31.18   0
   7   0  -4  507.93   49.78   0
   6   0  -4  352.09   53.49   0
   6   0  -4  399.45   31.41   0
   5   0  -4  -10.84   43.18   0
   5   0  -4    6.65   27.75   0
   4   0  -4  928.35   35.84   0
   3   0  -4 1140.22   33.73   0
   2   0  -4  170.51   22.85   0
   1   0  -4 3147.00   39.83   0
   2   0   4  264.03   21.31   0
  -2   0  -4  261.67   21.60   0
  -3   0  -4 3441.19   44.67   0
   3   0   4 3529.19   38.70   0
  -3   0  -4 3467.51   39.75   0
   4   0   4  509.28   22.95   0
  -4   0  -4  493.53   26.17   0
  -4   0  -4  507.53   26.93   0
  -5   0  -4  478.99   27.52   0
   5   0   4  476.63   27.02   0
  -5   0  -4  468.44   29.78   0
  -6   0  -4  240.97   27.69   0
  -6   0  -4  241.45   40.93   0
   6   0   4  236.48   20.63   0
   7   0   4 1304.86   28.72   0
  -7   0  -4 1070.17   96.73   0
  -7   0  -4 1242.95   56.40   0
   8   0   4  -17.55   20.23   0
   9   0   4   68.72   19.22   0
  10   0   4  265.73   27.67   0
  11   0   4   48.50   22.38   0
  12   0   4  -11.15   23.35   0
  12  -1  -4   10.82   35.70   0
  11  -1  -4   27.74   32.59   0
  10  -1  -4   12.13   27.08   0
   9  -1  -4  233.41   26.41   0
   8  -1  -4   97.05   40.27   0
   8  -1  -4  141.32   28.68   0
   7  -1  -4  130.73   40.17   0
   7  -1  -4  124.40   29.69   0
   6  -1  -4   28.79   29.14   0
   6  -1  -4   -2.62   41.60   0
   5  -1  -4 1968.50   43.34   0
   5  -1  -4 1605.99   59.96   0
  -5   1   4 1907.19   36.90   0
  -4   1   4   63.21   20.33   0
   4  -1  -4   63.16   31.85   0
   4  -1  -4   67.34   36.76   0
  -3   1   4  118.79   23.08   0
   3  -1  -4  113.32   32.82   0
  -2   1   4 1374.23   31.43   0
   2  -1  -4 1327.71   34.27   0
  -1   1   4  741.72   25.53   0
   1  -1  -4  743.38   26.32   0
   2   1   4 5736.51   56.56   0
  -2  -1  -4 5505.79   54.83   0
  -3  -1  -4    1.30   22.18   0
   3   1   4   16.69   19.86   0
   4   1   4  137.81   22.36   0
  -4  -1  -4  152.32   24.15   0
  -4  -1  -4  173.58   25.34   0
  -4  -1  -4  153.65   25.11   0
  -5  -1  -4   23.40   29.20   0
  -5  -1  -4   24.50   32.86   0
  -5  -1  -4   35.28   31.71   0
   5   1   4   22.94   25.82   0
  -6  -1  -4  817.49   76.94   0
  -6  -1  -4  745.98   58.77   0
   6   1   4  780.67   24.10   0
   7   1   4   32.16   23.88   0
   8   1   4  760.29   24.11   0
   9   1   4    1.40   20.56   0
  10   1   4    8.86   21.00   0
  11   1   4    9.36   27.91   0
  12   1   4   68.59   24.58   0
  11  -2  -4   19.86   28.55   0
  10  -2  -4  123.27   30.59   0
   9  -2  -4    1.39   40.26   0
   9  -2  -4    1.36   26.75   0
   8  -2  -4   47.89   26.61   0
   8  -2  -4   26.91   32.05   0
   7  -2  -4   34.96   26.81   0
  -7   2   4   30.76   25.37   0
   7  -2  -4   17.78   35.36   0
   6  -2  -4  978.75   45.71   0
  -6   2   4 1060.60   32.69   0
   6  -2  -4 1060.56   30.19   0
   5  -2  -4    8.24   45.07   0
   5  -2  -4    9.31   27.33   0
  -5   2   4    8.89   23.70   0
   4  -2  -4 1609.19   55.76   0
   4  -2  -4 2045.89   45.28   0
  -4   2   4 1925.96   37.09   0
   3  -2  -4   89.57   42.07   0
  -3   2   4   82.66   25.96   0
   3  -2  -4   78.53   33.21   0
   2  -2  -4   67.60   49.85   0
   2  -2  -4   73.23   29.33   0
  -2   2   4   72.23   23.27   0
  -1   2   4   29.32   23.07   0
   1  -2  -4   45.05   30.61   0
  -2  -2  -4  640.07   35.65   0
   2   2   4  643.65   29.45   0
   2   2   4  689.55   31.77   0
   3   2   4  113.71   25.61   0
  -3  -2  -4  106.69   26.00   0
  -4  -2  -4  583.58   41.62   0
  -4  -2  -4  578.70   29.91   0
   4   2   4  595.45   27.01   0
  -5  -2  -4    4.54   58.91   0
   5   2   4   22.78   27.94   0
  -5  -2  -4    8.72   32.30   0
   6   2   4  287.38   22.57   0
   7   2   4 1650.59   28.82   0
   8   2   4   46.04   21.75   0
   9   2   4  121.97   27.04   0
  10   2   4   29.41   27.77   0
  11   2   4  160.78   28.65   0
  12   2   4  -10.22   24.20   0
  13   2   4   15.38   32.32   0
  11  -3  -4   17.91   31.81   0
  10  -3  -4   20.71   29.01   0
   9  -3  -4   40.76   27.51   0
   9  -3  -4   26.60   36.68   0
  -8   3   4  181.36   31.21   0
   8  -3  -4  189.27   33.62   0
   8  -3  -4  193.84   24.56   0
   7  -3  -4   61.11   26.14   0
  -7   3   4   41.80   27.76   0
   7  -3  -4   44.76   30.94   0
   6  -3  -4   91.14   24.66   0
  -6   3   4   83.11   28.39   0
   6  -3  -4   82.12   34.55   0
   5  -3  -4 1814.27   40.71   0
   5  -3  -4 1667.91   47.12   0
  -5   3   4 1645.75   43.31   0
   4  -3  -4   12.19   36.21   0
   4  -3  -4   17.00   27.81   0
  -4   3   4   -1.03   27.95   0
   3  -3  -4  424.91   34.96   0
   3  -3  -4  298.63   45.55   0
  -3   3   4  376.30   36.94   0
  -2   3   4  111.74   31.59   0
   2  -3  -4  132.99   44.41   0
   1  -3  -4  950.72   42.96   0
  -1   3   4  974.56   47.06   0
   0   3   4   11.44   46.74   0
   0  -3  -4    6.24   34.36   0
   0   3   4   12.52   33.45   0
   2   3   4 1144.83   40.60   0
   2   3   4 1224.00   43.17   0
   3   3   4  223.50   36.28   0
   3   3   4  233.11   32.21   0
   4   3   4   27.16   25.60   0
  -4  -3  -4    7.59   61.90   0
   4   3   4    0.76   25.55   0
  -5  -3  -4 2027.55   96.44   0
   5   3   4 1905.75   35.85   0
   6   3   4   80.61   23.06   0
   7   3   4   37.52   23.85   0
   8   3   4  355.11   24.41   0
   9   3   4  373.11   24.44   0
  10   3   4   33.59   22.72   0
  11   3   4   48.28   28.81   0
  12   3   4  128.16   26.08   0
  13   3   4   11.25   32.92   0
  11  -4  -4   46.08   35.99   0
  10  -4  -4   -5.08   29.42   0
  10  -4  -4    7.81   41.05   0
   9  -4  -4   36.31   27.55   0
   9  -4  -4   46.26   32.17   0
  -9   4   4   49.16   36.02   0
  -8   4   4    5.32   34.24   0
   8  -4  -4   16.62   25.31   0
   8  -4  -4  -18.26   29.53   0
   7  -4  -4  411.44   24.98   0
  -7   4   4  377.90   35.21   0
   7  -4  -4  393.28   29.79   0
  -6   4   4  174.94   34.40   0
   6  -4  -4  174.46   33.34   0
   6  -4  -4  166.84   25.12   0
  -5   4   4   84.72   34.59   0
   5  -4  -4   79.56   26.12   0
   5  -4  -4   69.23   33.59   0
   4  -4  -4  535.09   37.23   0
   4  -4  -4  621.81   32.18   0
  -4   4   4  540.00   37.85   0
   3  -4  -4 1330.09   43.09   0
  -3   4   4 1619.74   44.92   0
  -2   4   4    8.68   52.48   0
  -2   4   4   14.91   41.73   0
   2  -4  -4  -15.22   42.06   0
   1  -4  -4  145.11   36.85   0
  -1   4   4  164.09   43.07   0
   0   4   4 3662.59   66.62   0
   0  -4  -4 3094.61   62.94   0
   1   4   4  600.05   42.69   0
  -1  -4  -4  537.50   44.97   0
   2   4   4  234.48   38.16   0
   3   4   4 1418.23   40.62   0
   3   4   4 1370.14   51.23   0
  -4  -4  -4 2046.05   75.10   0
   4   4   4 1732.74   39.37   0
   4   4   4 1952.28   50.23   0
  -5  -4  -4   71.23   40.30   0
   5   4   4   81.20   26.72   0
   5   4   4   69.01   32.17   0
   6   4   4 1578.96   32.39   0
   7   4   4  -21.33   24.72   0
   8   4   4  505.76   26.55   0
   9   4   4  -22.54   29.25   0
  10   4   4  349.17   25.25   0
  11   4   4   11.13   29.87   0
  12   4   4    7.64   30.94   0
  13   4   4   19.31   27.39   0
  10  -5  -4    2.60   39.06   0
  -9   5   4   43.59   32.21   0
   9  -5  -4   42.57   29.44   0
   8  -5  -4  237.34   28.09   0
  -8   5   4  207.51   39.51   0
   8  -5  -4  189.05   30.96   0
  -7   5   4   28.41   30.73   0
   7  -5  -4   33.31   26.56   0
   7  -5  -4   28.88   24.57   0
   6  -5  -4  422.17   26.96   0
  -6   5   4  374.34   43.20   0
   6  -5  -4  402.07   34.69   0
  -5   5   4    9.76   37.96   0
   5  -5  -4   -7.40   32.04   0
  -4   5   4 1008.15   43.85   0
  -4   5   4 1070.13   59.33   0
   4  -5  -4  972.22   33.26   0
  -3   5   4   49.11   41.63   0
   3  -5  -4   42.94   36.50   0
  -3   5   4   31.95   34.90   0
   2  -5  -4 1922.75   46.52   0
  -2   5   4 2185.95   57.74   0
  -2   5   4 2133.46   57.89   0
   1  -5  -4  121.31   33.84   0
  -1   5   4  154.22   35.06   0
   0   5   4   -4.87   35.27   0
   0  -5  -4   21.44   35.99   0
  -1  -5  -4 1523.71   55.84   0
   1   5   4 1563.57   48.32   0
  -2  -5  -4 1155.16   48.41   0
   2   5   4 1047.82   52.59   0
   3   5   4   20.92   44.72   0
   4   5   4  705.38   45.65   0
   5   5   4  694.49   32.31   0
   5   5   4  744.90   44.31   0
  -5  -5  -4  745.83   38.75   0
   6   5   4  415.62   28.45   0
  -6  -5  -4  384.42   41.42   0
   7   5   4   26.76   26.75   0
   8   5   4  302.79   26.86   0
   9   5   4  411.34   32.00   0
  10   5   4  -12.15   24.80   0
  11   5   4   87.23   25.72   0
  12   5   4   10.14   26.21   0
  13   5   4   41.41   34.15   0
  10  -6  -4   56.83   35.23   0
 -10   6   4   59.89   42.68   0
   9  -6  -4   53.92   33.42   0
  -9   6   4   37.89   35.63   0
   8  -6  -4   61.29   29.54   0
  -8   6   4   58.16   37.23   0
   7  -6  -4  137.96   26.21   0
  -7   6   4  148.49   34.68   0
   6  -6  -4   92.17   27.41   0
  -6   6   4   89.33   35.86   0
   5  -6  -4   32.98   34.37   0
  -5   6   4   38.57   38.92   0
  -5   6   4   42.41   40.73   0
   4  -6  -4  269.95   31.42   0
  -4   6   4  237.27   40.10   0
  -4   6   4  283.51   40.79   0
   3  -6  -4 2296.39   41.04   0
  -3   6   4 2212.31   53.74   0
  -3   6   4 2229.52   54.62   0
  -2   6   4   14.85   34.17   0
   2  -6  -4   27.04   30.32   0
  -2   6   4    7.94   28.43   0
   1  -6  -4  610.14   35.44   0
  -1   6   4  586.21   43.51   0
   0   6   4  126.52   34.08   0
   0  -6  -4  121.15   34.10   0
   1   6   4  535.30   35.50   0
  -1  -6  -4  522.86   37.84   0
   2   6   4   44.25   31.89   0
  -2  -6  -4   83.08   38.91   0
   3   6   4 1963.11   49.63   0
   4   6   4   11.59   46.43   0
  -5  -6  -4    0.34   32.26   0
   5   6   4   15.55   41.75   0
   6   6   4   11.24   34.38   0
   6   6   4   49.64   38.75   0
  -6  -6  -4   49.76   29.17   0
   7   6   4 1053.01   33.61   0
   8   6   4   22.95   26.34   0
   9   6   4  122.36   26.27   0
  10   6   4  149.50   32.05   0
  11   6   4   35.57   31.94   0
  12   6   4   10.62   32.69   0
  13   6   4    8.91   35.50   0
  10  -7  -4   18.41   32.56   0
 -10   7   4    1.76   42.41   0
  -9   7   4   65.23   43.85   0
   9  -7  -4  110.91   31.22   0
   8  -7  -4    7.20   29.04   0
  -8   7   4    7.48   34.48   0
  -7   7   4   50.32   34.01   0
   7  -7  -4   29.18   25.09   0
  -6   7   4   23.34   36.23   0
   6  -7  -4  -15.12   26.27   0
  -5   7   4  607.21   43.90   0
   5  -7  -4  610.90   31.68   0
  -5   7   4  639.72   35.46   0
  -4   7   4  275.96   35.97   0
   4  -7  -4  282.04   30.61   0
  -4   7   4  252.03   40.53   0
  -3   7   4   52.58   38.88   0
  -3   7   4   47.98   29.31   0
   3  -7  -4   81.57   25.87   0
  -2   7   4  712.85   34.67   0
  -2   7   4  783.37   36.27   0
   2  -7  -4  826.62   32.52   0
   1  -7  -4 1458.11   38.62   0
  -1   7   4 1391.67   40.78   0
   0  -7  -4   22.21   28.77   0
   0   7   4    7.07   36.63   0
   1   7   4 1590.65   45.61   0
  -1  -7  -4 1755.33   45.46   0
   2   7   4 2902.08   47.75   0
  -2  -7  -4 3134.86   47.01   0
   3   7   4   31.99   37.96   0
  -3  -7  -4   11.02   31.56   0
   4   7   4 1071.34   45.17   0
   5   7   4  413.39   41.62   0
   6   7   4  732.06   51.80   0
  -6  -7  -4  841.49   31.45   0
  -7  -7  -4   10.04   30.63   0
   7   7   4   17.20   42.06   0
   7   7   4   12.50   29.06   0
   8   7   4  801.52   30.86   0
   9   7   4   15.34   26.34   0
  10   7   4    0.10   32.75   0
  11   7   4   14.36   26.76   0
  12   7   4  121.72   35.10   0
  13   7   4   32.07   35.35   0
  10  -8  -4   22.61   33.69   0
 -10   8   4   15.13   41.68   0
   9  -8  -4   -3.33   27.21   0
  -9   8   4   -1.11   36.72   0
  -8   8   4   -6.04   36.02   0
   8  -8  -4    6.17   26.31   0
   7  -8  -4   81.73   26.82   0
  -7   8   4   91.35   36.79   0
  -6   8   4  251.10   41.67   0
   6  -8  -4  267.24   28.21   0
  -6   8   4  214.08   39.35   0
  -5   8   4   62.50   36.88   0
  -5   8   4   35.19   39.89   0
   5  -8  -4  -13.26   27.59   0
  -4   8   4  365.72   33.46   0
  -4   8   4  365.05   31.50   0
   4  -8  -4  349.17   24.34   0
   3  -8  -4   92.02   24.65   0
  -3   8   4   90.96   31.12   0
  -3   8   4   88.02   27.65   0
   2  -8  -4  492.98   27.35   0
  -2   8   4  407.42   31.34   0
   1  -8  -4   65.01   26.64   0
  -1   8   4   68.48   28.60   0
   0  -8  -4 1977.94   37.09   0
   0   8   4 1705.27   37.17   0
  -1  -8  -4  122.37   27.00   0
   1   8   4  120.18   28.05   0
   2   8   4  732.76   33.44   0
  -2  -8  -4  867.20   32.83   0
  -3  -8  -4 1244.25   36.47   0
   3   8   4 1174.90   41.43   0
   4   8   4 1808.29   40.74   0
   5   8   4   28.72   34.71   0
  -6  -8  -4  906.41   31.11   0
   6   8   4  700.85   49.36   0
   7   8   4  577.05   51.29   0
  -7  -8  -4  615.12   31.03   0
   8   8   4   -6.03   28.98   0
   8   8   4    7.68   46.24   0
   9   8   4  102.59   27.45   0
  10   8   4   77.75   26.87   0
  11   8   4  110.05   26.67   0
  12   8   4   39.00   34.06   0
  13   8   4   37.01   37.69   0
 -10   9   4   -8.73   44.89   0
  10  -9  -4   -0.45   33.96   0
  -9   9   4   21.88   43.17   0
   9  -9  -4    7.65   28.65   0
   8  -9  -4   63.43   27.28   0
  -8   9   4   82.47   42.77   0
   7  -9  -4   19.18   26.18   0
  -7   9   4   15.18   36.46   0
  -6   9   4  104.36   39.96   0
   6  -9  -4  106.69   27.02   0
  -6   9   4   88.25   39.18   0
  -5   9   4  176.18   38.29   0
  -5   9   4  197.32   36.15   0
   5  -9  -4  202.11   28.12   0
  -4   9   4  -20.02   30.54   0
  -4   9   4   33.46   30.12   0
   4  -9  -4    4.38   22.14   0
  -3   9   4   98.15   29.44   0
   3  -9  -4   75.24   28.71   0
  -3   9   4   62.88   23.21   0
  -2   9   4  293.19   28.27   0
   2  -9  -4  331.90   29.69   0
   1  -9  -4 1242.16   30.52   0
  -1   9   4 1134.15   36.77   0
   0   9   4    1.13   23.98   0
   0  -9  -4   21.10   28.90   0
  -1  -9  -4 1447.07   32.20   0
   1   9   4 1231.16   37.08   0
   2   9   4   87.29   26.20   0
  -2  -9  -4  122.38   29.75   0
  -3  -9  -4  401.45   26.00   0
   3   9   4  349.89   29.89   0
  -4  -9  -4    3.32   24.78   0
   4   9   4   -1.64   26.27   0
   5   9   4 2228.11   48.81   0
   6   9   4   74.40   37.89   0
   7   9   4   97.62   42.56   0
  -7  -9  -4  112.99   24.12   0
  -8  -9  -4  101.96   30.37   0
   8   9   4   97.70   29.60   0
   8   9   4   83.47   44.98   0
   9   9   4  281.08   30.41   0
  10   9   4   60.36   35.60   0
  11   9   4   68.38   35.94   0
  12   9   4   70.25   30.82   0
  13   9   4   35.72   31.06   0
  -9  10   4    2.57   38.32   0
   9 -10  -4   26.62   33.00   0
   8 -10  -4    5.81   27.04   0
  -8  10   4   38.12   37.39   0
   7 -10  -4  177.33   28.52   0
  -7  10   4  172.83   38.51   0
  -6  10   4   10.64   39.13   0
   6 -10  -4   21.16   26.92   0
  -6  10   4    0.58   39.25   0
  -5  10   4   27.06   33.45   0
   5 -10  -4   40.10   22.44   0
  -5  10   4   33.38   31.25   0
   4 -10  -4   54.41   22.18   0
  -4  10   4   43.88   26.87   0
  -4  10   4   -2.65   37.69   0
   3 -10  -4  332.17   30.25   0
  -3  10   4  255.30   30.71   0
   2 -10  -4   17.73   24.83   0
  -2  10   4   44.45   27.68   0
   1 -10  -4  294.81   29.85   0
  -1  10   4  218.15   33.03   0
   0 -10  -4  417.32   24.62   0
   0  10   4  340.14   24.70   0
   1  10   4  257.77   29.78   0
  -1 -10  -4  277.86   28.20   0
   2  10   4   55.98   24.93   0
  -2 -10  -4   86.99   23.51   0
  -3 -10  -4  425.32   29.32   0
   3  10   4  356.20   33.19   0
  -4 -10  -4  942.04   25.52   0
   4  10   4  871.69   36.04   0
  -5 -10  -4   91.86   20.54   0
   5  10   4   84.82   34.59   0
   6  10   4  506.18   39.74   0
  -7 -10  -4  149.77   25.32   0
   7  10   4  120.17   38.44   0
  -8 -10  -4  102.47   26.05   0
   8  10   4   77.03   45.01   0
   9  10   4   34.60   36.53   0
   9  10   4   13.89   46.62   0
  10  10   4  375.49   32.64   0
  11  10   4  -10.91   28.91   0
  12  10   4   -0.08   30.77   0
  -9  11   4   16.12   40.20   0
   9 -11  -4   47.91   29.96   0
  -8  11   4   57.32   38.34   0
   8 -11  -4   28.77   29.16   0
   7 -11  -4    8.95   28.17   0
  -7  11   4   21.18   42.80   0
  -7  11   4   -4.68   38.76   0
  -6  11   4   99.68   30.94   0
   6 -11  -4   84.84   26.91   0
  -6  11   4   91.93   38.55   0
   5 -11  -4   12.26   26.78   0
  -5  11   4   33.86   38.25   0
  -5  11   4   36.93   33.91   0
  -4  11   4  175.97   28.37   0
   4 -11  -4  176.01   26.88   0
  -4  11   4  153.21   37.58   0
   3 -11  -4   19.50   23.34   0
  -3  11   4   50.86   28.70   0
  -2  11   4  792.66   31.25   0
   2 -11  -4  842.83   33.18   0
  -1  11   4   16.28   26.07   0
   1 -11  -4  -22.07   29.11   0
   0  11   4   -1.60   23.92   0
   0 -11  -4   -5.42   23.28   0
   1  11   4   48.84   23.87   0
  -1 -11  -4   62.55   28.80   0
  -2 -11  -4 1335.31   30.18   0
   2  11   4 1046.87   34.20   0
   3  11   4   18.72   25.20   0
  -3 -11  -4   17.87   22.37   0
  -4 -11  -4  280.72   21.98   0
   4  11   4  256.60   26.61   0
   5  11   4  454.78   34.96   0
  -5 -11  -4  562.44   27.52   0
   6  11   4  457.79   38.14   0
   7  11   4    4.38   38.12   0
   8  11   4  272.32   44.79   0
  -8 -11  -4  333.83   27.11   0
   9  11   4  224.41   50.90   0
  10  11   4    8.96   36.12   0
  11  11   4   30.47   32.06   0
  12  11   4   22.05   31.76   0
   9 -12  -4  -15.93   31.70   0
  -9  12   4   -3.79   41.04   0
   8 -12  -4   16.41   29.39   0
  -8  12   4   24.12   39.00   0
  -7  12   4   21.37   46.81   0
  -7  12   4   15.50   31.80   0
   7 -12  -4   34.52   28.81   0
  -6  12   4   49.28   39.05   0
   6 -12  -4   32.06   28.29   0
  -6  12   4   42.49   38.43   0
  -5  12   4    4.84   28.98   0
   5 -12  -4   -7.75   27.43   0
  -5  12   4   25.39   30.49   0
   4 -12  -4  336.84   24.27   0
  -4  12   4  328.87   28.95   0
  -4  12   4  263.10   31.86   0
  -3  12   4  213.93   28.40   0
   3 -12  -4  178.09   23.65   0
  -2  12   4   17.98   26.27   0
   2 -12  -4    4.75   22.48   0
  -1  12   4  222.90   32.66   0
   1 -12  -4  249.89   25.49   0
   0  12   4  247.74   25.81   0
   0 -12  -4  316.01   24.80   0
   1  12   4  405.29   26.07   0
  -1 -12  -4  454.23   25.43   0
  -2 -12  -4   56.61   23.82   0
   2  12   4   53.40   25.04   0
   3  12   4 1030.55   30.00   0
  -3 -12  -4 1305.17   32.54   0
   4  12   4   63.45   31.07   0
  -4 -12  -4  100.16   24.71   0
  -5 -12  -4    9.22   24.61   0
   5  12   4   27.84   32.71   0
   6  12   4   32.23   33.74   0
  -6 -12  -4   44.32   23.18   0
   7  12   4  835.29   41.11   0
   8  12   4   -1.33   42.32   0
  -8 -12  -4   27.67   24.87   0
  -9 -12  -4   73.16   26.38   0
   9  12   4   61.07   47.96   0
  10  12   4   55.06   30.32   0
  10  12   4   70.28   53.77   0
  11  12   4   61.92   38.32   0
  12  12   4   17.37   33.07   0
   8 -13  -4    9.84   30.35   0
  -8  13   4    9.54   40.33   0
  -7  13   4    7.65   42.40   0
   7 -13  -4   23.05   28.93   0
  -7  13   4  -10.58   40.49   0
  -6  13   4   23.64   39.70   0
  -6  13   4    5.93   37.80   0
   6 -13  -4   14.69   23.63   0
  -5  13   4  262.00   31.35   0
  -5  13   4  216.87   38.75   0
   5 -13  -4  235.77   29.01   0
   4 -13  -4    0.96   23.16   0
  -4  13   4    6.99   30.69   0
  -4  13   4   14.97   28.83   0
  -3  13   4   43.04   32.86   0
   3 -13  -4   72.01   23.19   0
  -2  13   4   84.65   27.02   0
   2 -13  -4   85.04   28.72   0
  -1  13   4  244.85   32.01   0
   1 -13  -4  271.62   24.87   0
   0 -13  -4   15.83   28.08   0
   0  13   4   -8.97   24.16   0
  -1 -13  -4  554.01   26.18   0
   1  13   4  450.84   26.37   0
   2  13   4  448.48   26.20   0
  -2 -13  -4  631.12   25.31   0
   3  13   4  113.80   25.66   0
  -3 -13  -4   95.97   28.00   0
  -4 -13  -4  309.16   22.69   0
   4  13   4  285.30   26.59   0
  -5 -13  -4   65.84   21.03   0
   5  13   4   41.60   33.24   0
  -6 -13  -4  275.91   25.76   0
   6  13   4  204.05   33.35   0
   7  13   4   17.13   34.94   0
   8  13   4  285.64   43.90   0
  -8 -13  -4  355.54   28.09   0
  -9 -13  -4   25.19   26.35   0
   9  13   4   24.03   45.44   0
  10  13   4   23.88   51.37   0
  11  13   4  -29.47   32.32   0
  12  13   4  -25.08   34.88   0
   8 -14  -4    4.53   31.94   0
  -8  14   4    8.30   41.55   0
  -7  14   4   32.51   48.46   0
   7 -14  -4   34.88   25.09   0
  -7  14   4  -12.71   41.36   0
   6 -14  -4   62.06   29.07   0
  -6  14   4   57.23   38.54   0
  -6  14   4   47.07   32.50   0
   5 -14  -4    7.66   28.48   0
  -5  14   4  -15.94   34.22   0
  -5  14   4   51.76   30.99   0
  -4  14   4  148.78   36.87   0
   4 -14  -4  191.15   23.36   0
   3 -14  -4   28.67   23.50   0
  -3  14   4   33.98   33.72   0
  -2  14   4  -20.34   26.47   0
   2 -14  -4   37.10   23.58   0
   1 -14  -4   41.31   24.28   0
  -1  14   4   -0.27   24.86   0
   0 -14  -4  489.25   25.82   0
   0  14   4  384.37   26.43   0
   1  14   4   18.71   24.56   0
  -1 -14  -4   48.55   22.98   0
   2  14   4   57.27   24.01   0
  -2 -14  -4   53.72   22.95   0
   3  14   4   41.58   24.48   0
  -3 -14  -4   47.42   22.26   0
  -4 -14  -4  225.98   22.51   0
   4  14   4  194.43   25.88   0
   5  14   4  -13.28   32.16   0
  -5 -14  -4    6.22   25.24   0
   6  14   4  344.62   28.30   0
  -6 -14  -4  386.97   26.55   0
   7  14   4  173.10   36.21   0
  -7 -14  -4  203.97   24.20   0
   8  14   4   80.39   37.19   0
  -9 -14  -4  111.79   27.95   0
   9  14   4   53.63   45.83   0
  10  14   4   54.60   43.43   0
  11  14   4   78.81   32.50   0
  11  14   4   28.33   69.66   0
  12  14   4    0.06   34.75   0
  -7  15   4    2.09   43.03   0
  -7  15   4   30.51   42.59   0
   7 -15  -4   19.35   25.76   0
   6 -15  -4    3.40   30.61   0
  -6  15   4   13.18   34.58   0
  -6  15   4   22.02   39.28   0
   5 -15  -4   66.19   23.75   0
  -5  15   4   83.41   36.03   0
  -5  15   4   54.31   31.95   0
   4 -15  -4   45.26   29.57   0
  -4  15   4   79.52   30.66   0
  -3  15   4   18.13   28.01   0
   3 -15  -4    7.52   29.36   0
  -2  15   4  181.50   27.38   0
   2 -15  -4  216.41   24.56   0
  -1  15   4  183.62   26.23   0
   1 -15  -4  234.31   24.68   0
   0  15   4    9.03   31.04   0
   0 -15  -4  -22.05   24.16   0
  -1 -15  -4  447.45   25.53   0
   1  15   4  382.75   26.47   0
   2  15   4  127.21   26.06   0
  -2 -15  -4  162.76   25.08   0
  -3 -15  -4   71.74   28.59   0
   3  15   4   25.21   29.88   0
  -4 -15  -4   29.28   21.23   0
   4  15   4    3.90   23.82   0
  -5 -15  -4  862.03   26.34   0
   5  15   4  682.60   35.74   0
   6  15   4   10.47   32.82   0
  -6 -15  -4   -0.57   20.14   0
  -7 -15  -4   13.69   20.22   0
   7  15   4   -8.27   36.29   0
   8  15   4   23.49   37.62   0
  -9 -15  -4  228.05   26.12   0
   9  15   4  148.21   46.35   0
 -10 -15  -4   13.82   29.56   0
  10  15   4    7.18   44.81   0
  11  15   4   50.55   38.77   0
  11  15   4   31.21   58.71   0
  -6  16   4  -19.71   35.12   0
  -6  16   4   -8.52   35.60   0
   6 -16  -4    2.94   31.74   0
  -5  16   4   -5.23   32.46   0
   5 -16  -4    1.50   30.93   0
  -5  16   4   50.54   39.11   0
   4 -16  -4    0.74   29.65   0
  -4  16   4   36.30   30.48   0
   3 -16  -4  188.73   31.18   0
  -3  16   4  186.69   30.29   0
   2 -16  -4   36.30   24.74   0
  -2  16   4    2.72   33.30   0
   1 -16  -4  203.86   31.36   0
  -1  16   4  201.03   33.15   0
   0  16   4  137.32   25.35   0
   0 -16  -4  171.74   25.05   0
   1  16   4   80.87   24.93   0
  -1 -16  -4  107.68   24.39   0
   2  16   4   63.49   24.76   0
  -2 -16  -4  101.27   24.54   0
  -3 -16  -4  596.25   30.56   0
   3  16   4  465.68   26.83   0
   4  16   4  287.56   31.76   0
  -4 -16  -4  424.61   28.71   0
   5  16   4   -4.80   32.14   0
  -5 -16  -4   22.31   27.17   0
  -6 -16  -4  131.71   22.23   0
   6  16   4  169.72   33.92   0
  -7 -16  -4   69.30   25.56   0
   7  16   4   62.69   35.78   0
   8  16   4   26.87   38.23   0
   9  16   4   12.50   41.10   0
  10  16   4   90.68   42.44   0
 -10 -16  -4  157.33   32.26   0
  11  16   4   12.73   52.72   0
  -6  17   4   14.38   41.96   0
   6 -17  -4    6.14   27.76   0
  -6  17   4   36.08   35.87   0
  -5  17   4   -5.77   41.38   0
  -5  17   4    5.57   38.11   0
   5 -17  -4    3.07   31.73   0
  -4  17   4   27.95   38.38   0
   4 -17  -4    2.16   25.74   0
   3 -17  -4  -23.84   30.78   0
  -3  17   4    4.26   36.66   0
   2 -17  -4  222.28   25.36   0
  -2  17   4  186.93   28.28   0
   1 -17  -4   41.27   31.37   0
  -1  17   4   -1.18   26.80   0
   0 -17  -4   10.61   25.51   0
   0  17   4  -15.37   31.62   0
   1  17   4   37.56   25.58   0
  -1 -17  -4   50.73   25.15   0
  -2 -17  -4  554.09   26.98   0
   2  17   4  310.05   27.41   0
   3  17   4    6.41   31.96   0
  -3 -17  -4   21.99   28.92   0
  -4 -17  -4  138.12   22.86   0
   4  17   4  110.52   25.64   0
   5  17   4   68.22   26.52   0
  -5 -17  -4   77.44   22.73   0
  -6 -17  -4  114.44   26.27   0
   6  17   4   96.85   34.51   0
   7  17   4   -7.81   30.39   0
  -7 -17  -4  -12.24   26.98   0
  -8 -17  -4  113.43   26.76   0
   8  17   4   73.80   38.80   0
   9  17   4   39.78   41.60   0
 -10 -17  -4   12.44   32.07   0
  10  17   4    9.31   43.24   0
  11  17   4    6.61   49.09   0
   5 -18  -4   26.46   28.25   0
  -5  18   4    5.73   35.47   0
  -5  18   4    1.44   40.37   0
  -4  18   4   45.26   31.89   0
   4 -18  -4   57.32   27.77   0
  -3  18   4   82.35   30.84   0
   3 -18  -4   33.25   32.65   0
  -2  18   4   14.35   29.27   0
  -2  18   4   36.66   29.85   0
   2 -18  -4   -5.49   26.07   0
   1 -18  -4   64.56   32.63   0
  -1  18   4   -9.42   28.55   0
   0 -18  -4  112.37   25.55   0
   0  18   4   62.50   26.44   0
  -1 -18  -4   91.04   25.81   0
   1  18   4   79.03   26.07   0
   2  18   4    5.77   31.44   0
  -2 -18  -4   19.06   26.44   0
  -3 -18  -4  332.75   26.11   0
   3  18   4  219.61   27.33   0
  -4 -18  -4   14.99   24.10   0
   4  18   4   41.95   31.79   0
   5  18   4    4.97   32.46   0
  -5 -18  -4   12.25   28.60   0
  -6 -18  -4   16.21   27.32   0
   6  18   4   11.66   28.08   0
   7  18   4  149.53   37.13   0
  -7 -18  -4  159.17   28.45   0
  -8 -18  -4   28.69   27.57   0
   8  18   4   12.03   39.42   0
   9  18   4   51.74   42.50   0
  10  18   4    7.21   44.34   0
 -10 -18  -4    5.35   29.06   0
  -4  19   4   28.80   42.74   0
   4 -19  -4    3.82   28.72   0
  -3  19   4   21.79   31.68   0
   3 -19  -4    9.13   33.53   0
   2 -19  -4    0.90   27.45   0
  -2  19   4   10.92   37.05   0
  -2  19   4   14.62   24.46   0
  -1  19   4   70.71   34.97   0
   1 -19  -4   81.98   33.60   0
   0  19   4   22.65   27.58   0
   0 -19  -4  -18.33   26.81   0
   1  19   4   69.62   27.87   0
  -1 -19  -4   87.26   27.27   0
   2  19   4   43.84   26.92   0
  -2 -19  -4   53.42   27.07   0
   3  19   4    6.37   26.34   0
  -3 -19  -4   66.81   24.68   0
   4  19   4   49.32   26.55   0
  -4 -19  -4   86.63   30.53   0
   5  19   4  132.49   27.36   0
  -5 -19  -4   95.14   24.94   0
  -6 -19  -4   69.15   23.44   0
   6  19   4   24.82   35.21   0
  -7 -19  -4   32.64   28.22   0
   7  19   4  -29.38   37.51   0
  -8 -19  -4  116.76   23.85   0
   8  19   4   93.49   40.30   0
   9  19   4   22.27   43.09   0
  -9 -19  -4   15.48   28.96   0
  10  19   4   -4.22   45.03   0
  -3  20   4  -10.31   42.43   0
   3 -20  -4    2.89   28.65   0
  -2  20   4   24.77   30.75   0
  -2  20   4  -19.36   30.75   0
   2 -20  -4   23.34   27.86   0
  -1  20   4  -17.14   30.28   0
   1 -20  -4   -9.12   28.10   0
   0  20   4  108.53   29.67   0
   0 -20  -4  159.79   29.75   0
   1  20   4    0.22   28.40   0
  -1 -20  -4  -19.35   27.73   0
  -2 -20  -4   22.04   33.94   0
   2  20   4  -30.19   27.69   0
   3  20   4   -1.45   27.87   0
  -3 -20  -4   85.73   33.87   0
   4  20   4  113.36   28.83   0
  -4 -20  -4  132.96   26.83   0
   5  20   4   14.04   28.95   0
  -5 -20  -4   15.68   24.94   0
  -6 -20  -4   91.22   25.65   0
   6  20   4   87.98   30.11   0
   7  20   4   58.38   32.26   0
  -7 -20  -4   32.76   30.26   0
  -8 -20  -4   -0.20   30.11   0
   8  20   4   -4.95   41.60   0
   9  20   4  -14.37   45.08   0
  -9 -20  -4    9.66   25.41   0
   2 -21  -4    5.44   30.20   0
  -2  21   4   10.54   33.34   0
  -2  21   4   29.15   32.80   0
   1 -21  -4   25.17   30.28   0
  -1  21   4   12.97   32.34   0
   0  21   4   34.31   30.54   0
   0 -21  -4   27.59   29.86   0
  -1 -21  -4   43.25   29.00   0
   1  21   4   10.57   29.17   0
   2  21   4   14.02   29.11   0
  -2 -21  -4   36.64   28.81   0
   3  21   4  -11.30   28.77   0
  -3 -21  -4   -5.43   28.50   0
   4  21   4   12.93   29.34   0
  -4 -21  -4   22.66   27.65   0
  -5 -21  -4  110.42   27.21   0
   5  21   4  103.23   36.76   0
  -6 -21  -4    1.91   31.73   0
   6  21   4   15.68   31.12   0
   7  21   4   11.32   40.61   0
  -7 -21  -4   19.30   31.33   0
   8  21   4   12.10   35.73   0
  -8 -21  -4   10.46   31.75   0
   1 -22  -4  -18.61   32.91   0
  -1  22   4   22.57   33.32   0
   0  22   4   23.83   33.64   0
   0 -22  -4  -16.65   32.42   0
  -1 -22  -4   89.97   31.28   0
   1  22   4   41.82   31.63   0
  -2 -22  -4    6.62   29.96   0
   2  22   4  -16.89   31.01   0
  -3 -22  -4   14.65   30.18   0
   3  22   4   40.42   31.46   0
  -4 -22  -4   49.63   28.73   0
   4  22   4   24.66   29.44   0
  -5 -22  -4  -24.53   27.11   0
   5  22   4   64.02   38.79   0
  -6 -22  -4   46.13   34.15   0
   6  22   4   41.15   39.72   0
   7  22   4   15.50   34.79   0
  -7 -22  -4   14.25   34.26   0
  -1 -23  -4  -13.56   40.47   0
   2  23   4   19.05   33.40   0
  -2 -23  -4   81.02   33.49   0
   3  23   4  -11.04   31.34   0
  -3 -23  -4   24.52   31.89   0
  -4 -23  -4   54.02   30.75   0
   4  23   4  -18.40   32.97   0
  -5 -23  -4  -10.25   30.41   0
   5  23   4   35.71   39.57   0
   5  20  -5  119.10   26.92   0
  -5 -20   5   63.96   31.07   0
  -4 -20   5   -0.64   24.10   0
   4  20  -5   15.91   26.68   0
   3  20  -5   36.05   24.72   0
  -3 -20   5   29.12   24.06   0
   2  20  -5   32.97   24.82   0
  -2 -20   5   44.54   24.27   0
  -1 -20   5   86.79   25.89   0
   1  20  -5   48.10   25.32   0
   0  20  -5    5.42   26.34   0
   0 -20   5  -14.10   26.84   0
  -1  20  -5   13.26   27.85   0
  -1  20  -5   94.79   35.09   0
   1 -20   5  102.01   27.73   0
   6  19  -5   65.50   31.72   0
  -6 -19   5   44.77   24.39   0
  -5 -19   5   21.19   22.88   0
   5  19  -5   14.67   29.57   0
   4  19  -5   72.20   24.20   0
  -4 -19   5   79.67   23.35   0
   3  19  -5   45.20   23.38   0
  -3 -19   5   22.42   28.43   0
   2  19  -5   28.23   23.72   0
  -2 -19   5   35.85   23.11   0
   1  19  -5   15.80   23.79   0
  -1 -19   5    5.46   23.96   0
   0 -19   5  171.77   25.52   0
   0  19  -5  149.85   25.25   0
  -1  19  -5  -17.08   25.64   0
   1 -19   5   13.36   24.66   0
  -1  19  -5    8.71   26.11   0
  -2  19  -5   25.90   26.25   0
   2 -19   5  -33.82   25.21   0
  -2  19  -5   21.26   26.56   0
   7  18  -5   49.76   32.47   0
   6  18  -5   78.94   30.60   0
  -6 -18   5  108.33   23.10   0
  -5 -18   5   36.65   21.91   0
   5  18  -5   19.39   28.39   0
   4  18  -5   62.16   21.75   0
  -4 -18   5   78.90   21.11   0
   3  18  -5   18.46   26.68   0
  -3 -18   5   60.30   21.84   0
  -2 -18   5  207.78   22.04   0
   2  18  -5  168.85   22.31   0
   1  18  -5   56.88   22.35   0
  -1 -18   5   29.96   22.46   0
   0  18  -5    9.54   23.18   0
   0 -18   5  -11.97   27.84   0
   1 -18   5   76.14   23.54   0
  -1  18  -5   71.78   29.17   0
  -1  18  -5   55.72   25.54   0
  -2  18  -5   61.67   25.46   0
  -2  18  -5   60.13   29.80   0
   2 -18   5   58.03   23.69   0
   3 -18   5    7.28   24.56   0
  -3  18  -5   18.57   25.98   0
  -3  18  -5   52.75   33.10   0
  -4  18  -5   38.77   35.29   0
   4 -18   5  -21.54   24.51   0
  -4  18  -5    1.16   28.43   0
   8  17  -5   -5.31   26.89   0
   7  17  -5  164.16   30.88   0
  -6 -17   5   18.14   21.48   0
   6  17  -5   24.30   27.79   0
  -5 -17   5   13.55   20.11   0
   5  17  -5   26.81   25.71   0
   4  17  -5   12.14   20.63   0
  -4 -17   5   18.64   20.52   0
   3  17  -5  418.75   26.72   0
  -3 -17   5  410.52   26.32   0
  -2 -17   5    8.95   20.56   0
   2  17  -5  -18.99   21.03   0
  -1 -17   5  104.77   26.20   0
   1  17  -5   70.08   21.82   0
   0 -17   5   34.64   21.07   0
   0  17  -5  -15.51   21.79   0
  -1  17  -5   97.71   26.99   0
   1 -17   5   80.04   21.85   0
   2 -17   5   13.54   27.91   0
  -2  17  -5    9.18   23.89   0
  -2  17  -5   25.01   28.71   0
  -3  17  -5   80.46   30.79   0
  -3  17  -5   81.32   25.39   0
   3 -17   5  124.27   22.64   0
   4 -17   5   25.82   23.41   0
  -4  17  -5   52.92   32.51   0
  -4  17  -5   10.02   26.93   0
   5 -17   5   28.25   29.65   0
  -5  17  -5   11.82   28.36   0
  -5  17  -5   13.77   30.15   0
   9  16  -5   86.87   35.17   0
   8  16  -5   64.20   31.01   0
   7  16  -5   15.01   27.93   0
  -6 -16   5   87.96   25.07   0
   6  16  -5   63.28   26.66   0
   5  16  -5  206.00   26.70   0
  -5 -16   5  250.03   20.68   0
   4  16  -5   84.96   20.23   0
  -4 -16   5   70.15   19.21   0
  -3 -16   5   -0.36   18.87   0
   3  16  -5    9.20   23.60   0
   2  16  -5  370.06   20.81   0
  -2 -16   5  353.73   21.28   0
  -1 -16   5   73.21   19.31   0
   1  16  -5   57.46   19.83   0
   0 -16   5  -18.08   19.47   0
   0  16  -5   12.31   20.10   0
  -1  16  -5   17.65   25.61   0
   1 -16   5   -7.54   20.68   0
  -2  16  -5  226.43   24.71   0
   2 -16   5  202.65   22.24   0
  -2  16  -5  271.89   27.09   0
  -3  16  -5   25.08   22.12   0
  -3  16  -5   35.41   23.63   0
   3 -16   5   -9.83   20.86   0
  -4  16  -5   25.87   25.42   0
   4 -16   5   45.87   22.88   0
  -4  16  -5   80.80   25.12   0
  -5  16  -5   -9.34   34.20   0
  -5  16  -5  -18.44   32.59   0
   5 -16   5   -5.95   29.03   0
   6 -16   5   76.65   29.89   0
  -6  16  -5   42.35   29.49   0
   9  15  -5   14.74   33.97   0
   8  15  -5   29.05   28.93   0
   7  15  -5    5.29   27.14   0
   6  15  -5  271.26   26.58   0
  -6 -15   5  289.01   20.68   0
  -5 -15   5   -8.81   18.71   0
   5  15  -5   -3.88   19.88   0
  -4 -15   5  326.49   19.84   0
   4  15  -5  266.30   24.21   0
  -3 -15   5  130.52   18.59   0
   3  15  -5  131.72   19.25   0
  -2 -15   5   80.07   18.96   0
   2  15  -5   49.32   19.86   0
  -1 -15   5   98.12   23.68   0
   1  15  -5  110.97   23.82   0
   0  15  -5  239.70   20.60   0
   0 -15   5  260.22   25.09   0
  -1  15  -5   65.21   24.39   0
   1 -15   5  108.20   20.13   0
  -2  15  -5   62.09   21.61   0
   2 -15   5   50.26   19.76   0
  -2  15  -5   18.49   24.61   0
  -3  15  -5  141.71   22.11   0
  -3  15  -5  182.32   28.09   0
   3 -15   5  155.11   24.75   0
  -4  15  -5   29.67   23.58   0
  -4  15  -5   32.60   23.81   0
   4 -15   5   58.54   25.53   0
   5 -15   5    0.73   21.96   0
  -5  15  -5   22.08   31.51   0
  -5  15  -5   32.77   30.87   0
  -6  15  -5    1.73   27.64   0
  -6  15  -5   -2.26   36.01   0
   6 -15   5   53.89   23.04   0
  10  14  -5   -5.66   41.87   0
  10  14  -5   19.14   34.21   0
   9  14  -5   40.78   32.84   0
   8  14  -5   55.72   28.48   0
   7  14  -5   40.20   26.16   0
   6  14  -5   45.57   24.42   0
  -5 -14   5  491.81   19.71   0
   5  14  -5  479.95   21.22   0
   4  14  -5   14.40   17.95   0
  -4 -14   5   14.92   18.60   0
  -3 -14   5   99.52   17.60   0
   3  14  -5  121.46   18.13   0
  -2 -14   5  -30.42   17.32   0
   2  14  -5   -1.73   22.53   0
   1  14  -5  530.29   19.88   0
  -1 -14   5  619.63   19.80   0
   0 -14   5   17.21   17.67   0
   0  14  -5   -7.29   18.29   0
   1 -14   5  500.83   24.83   0
  -1  14  -5  450.07   21.32   0
   2 -14   5   45.95   19.33   0
  -2  14  -5   69.71   25.78   0
  -2  14  -5   31.80   20.16   0
   3 -14   5   52.71   19.46   0
  -3  14  -5   67.23   25.47   0
  -3  14  -5   56.93   21.44   0
   4 -14   5    9.07   20.26   0
  -4  14  -5   11.41   26.70   0
  -4  14  -5   27.31   27.47   0
  -5  14  -5  167.61   24.70   0
  -5  14  -5  166.17   29.99   0
   5 -14   5  186.75   21.65   0
  -6  14  -5   39.77   27.33   0
  -6  14  -5   49.17   26.34   0
   6 -14   5   30.31   26.86   0
  -7  14  -5  -11.20   29.61   0
   7 -14   5    3.59   23.00   0
  -7  14  -5   -8.14   37.86   0
  10  13  -5   37.69   41.27   0
  10  13  -5   13.60   33.09   0
   9  13  -5   42.36   30.62   0
   8  13  -5   -2.10   27.42   0
   7  13  -5  354.01   26.69   0
   6  13  -5  165.56   24.04   0
  -5 -13   5   19.76   21.39   0
   5  13  -5   12.12   18.43   0
  -4 -13   5  313.90   22.52   0
   4  13  -5  309.36   19.53   0
  -3 -13   5  291.97   18.48   0
   3  13  -5  306.75   18.59   0
   2  13  -5   56.85   17.59   0
  -2 -13   5   79.92   17.15   0
  -1 -13   5   40.01   17.41   0
   1  13  -5   59.38   18.11   0
   0  13  -5 1088.19   22.13   0
   0 -13   5 1165.46   22.04   0
   1 -13   5    2.74   17.58   0
  -1  13  -5   12.83   18.08   0
   2 -13   5   30.82   18.46   0
  -2  13  -5   15.73   20.55   0
  -2  13  -5   10.37   22.44   0
   3 -13   5   -2.21   18.30   0
  -3  13  -5   23.38   19.28   0
  -3  13  -5   13.08   23.94   0
  -4  13  -5  177.21   27.14   0
  -4  13  -5  212.11   26.05   0
   4 -13   5  249.50   19.99   0
  -5  13  -5   -5.33   28.36   0
  -5  13  -5    9.25   27.48   0
   5 -13   5    9.51   19.59   0
   6 -13   5  161.85   22.45   0
  -6  13  -5  135.14   33.26   0
  -6  13  -5  171.39   31.40   0
  -7  13  -5   29.00   27.92   0
  -7  13  -5  -10.22   35.54   0
   7 -13   5   21.18   27.13   0
   8 -13   5   26.35   28.90   0
  -8  13  -5   17.80   42.71   0
  -8  13  -5   25.83   31.48   0
  11  12  -5   15.05   65.18   0
  10  12  -5   15.37   31.76   0
  10  12  -5   -0.63   46.96   0
   9  12  -5   41.49   34.26   0
   8  12  -5  289.10   27.99   0
   7  12  -5    3.53   23.59   0
   6  12  -5  351.73   21.15   0
   5  12  -5   63.96   21.99   0
  -5 -12   5   66.27   20.96   0
  -4 -12   5  267.89   20.90   0
   4  12  -5  275.14   22.16   0
  -3 -12   5    5.96   16.36   0
   3  12  -5    9.79   17.44   0
   2  12  -5  814.83   23.75   0
  -2 -12   5  839.57   20.24   0
   1  12  -5  238.03   22.00   0
  -1 -12   5  218.76   17.69   0
   0  12  -5   16.35   17.60   0
   0 -12   5   25.78   20.72   0
  -1  12  -5  270.20   18.86   0
   1 -12   5  318.23   18.38   0
  -2  12  -5  376.47   20.91   0
   2 -12   5  384.36   23.18   0
  -2  12  -5  328.21   23.52   0
  -3  12  -5   52.80   19.37   0
  -3  12  -5   57.48   19.33   0
   3 -12   5   41.75   17.25   0
  -4  12  -5   41.94   20.40   0
  -4  12  -5   31.08   24.88   0
   4 -12   5   29.79   17.76   0
   5 -12   5  287.27   25.19   0
  -5  12  -5  278.87   28.43   0
  -5  12  -5  277.01   23.98   0
  -6  12  -5   13.46   28.63   0
   6 -12   5   35.00   23.72   0
  -6  12  -5   17.38   23.94   0
   7 -12   5   26.37   21.05   0
  -7  12  -5   -6.48   28.85   0
  -7  12  -5    7.57   32.49   0
  -8  12  -5   -0.04   40.37   0
  -8  12  -5   23.76   36.82   0
   8 -12   5   -4.56   27.85   0
  11  11  -5    5.61   80.91   0
  11  11  -5    6.25   63.39   0
  10  11  -5  123.86   34.70   0
  10  11  -5   88.08   39.09   0
   9  11  -5   75.48   29.47   0
   9  11  -5   59.54   34.01   0
   8  11  -5   30.91   25.84   0
   7  11  -5  416.34   25.95   0
   6  11  -5   -3.09   21.79   0
  -5 -11   5   -2.47   17.43   0
   5  11  -5   -6.98   22.48   0
  -4 -11   5  142.85   16.80   0
   4  11  -5  145.19   21.21   0
  -3 -11   5  963.78   23.85   0
   3  11  -5  891.72   24.21   0
  -2 -11   5   35.81   19.41   0
   2  11  -5   31.93   16.61   0
   1  11  -5  443.43   18.31   0
  -1 -11   5  520.98   18.27   0
   0 -11   5   76.81   16.00   0
   0  11  -5   72.04   15.98   0
   1 -11   5  739.76   19.90   0
  -1  11  -5  650.32   23.35   0
  -2  11  -5   -2.37   17.69   0
   2 -11   5   10.28   21.39   0
  -2  11  -5    0.42   19.04   0
   3 -11   5  625.12   19.53   0
  -3  11  -5  575.06   21.92   0
  -3  11  -5  540.05   21.73   0
  -4  11  -5   58.33   20.07   0
  -4  11  -5   76.70   20.40   0
   4 -11   5   55.25   17.93   0
  -5  11  -5   21.55   26.75   0
  -5  11  -5   12.67   21.28   0
   5 -11   5   11.32   18.50   0
   6 -11   5   57.57   23.83   0
  -6  11  -5   52.72   29.32   0
  -6  11  -5   57.06   28.73   0
  -7  11  -5  173.23   32.24   0
  -7  11  -5  106.04   27.30   0
   7 -11   5  134.81   20.66   0
  -8  11  -5    5.26   36.24   0
  -8  11  -5   31.21   38.26   0
   8 -11   5   54.51   26.39   0
  -9  11  -5   24.11   44.61   0
  -9  11  -5   -5.43   32.39   0
   9 -11   5   17.37   28.30   0
  10  10  -5   27.67   42.93   0
  10  10  -5   12.64   38.11   0
   9  10  -5  218.13   29.95   0
   9  10  -5  195.82   29.65   0
   8  10  -5   79.63   25.30   0
   7  10  -5    7.19   23.83   0
   6  10  -5   27.01   21.88   0
   5  10  -5  789.51   21.14   0
  -4 -10   5  273.37   17.34   0
   4  10  -5  230.31   17.89   0
   3  10  -5   35.26   20.23   0
  -3 -10   5   15.35   19.95   0
   2  10  -5  680.05   18.86   0
  -2 -10   5  721.22   19.08   0
   1  10  -5  316.15   17.56   0
  -1 -10   5  343.13   17.06   0
   0  10  -5   13.13   19.77   0
   0 -10   5    6.96   15.78   0
  -1  10  -5  188.00   17.47   0
   1 -10   5  239.41   17.00   0
  -2  10  -5 1329.92   24.10   0
   2 -10   5 1414.31   25.42   0
  -2  10  -5 1316.33   22.95   0
   3 -10   5   42.49   16.57   0
  -3  10  -5  -10.59   18.04   0
  -3  10  -5   25.53   18.48   0
   4 -10   5  178.37   21.57   0
  -4  10  -5  188.90   19.90   0
  -4  10  -5  149.40   25.41   0
   5 -10   5  -10.20   18.16   0
  -5  10  -5   17.45   25.22   0
  -5  10  -5    0.54   20.74   0
  -6  10  -5  170.93   25.34   0
  -6  10  -5  184.42   28.41   0
   6 -10   5  164.05   22.81   0
   7 -10   5   -3.78   18.98   0
  -7  10  -5   -0.66   30.86   0
  -7  10  -5   41.69   30.35   0
  -8  10  -5  174.17   36.56   0
  -8  10  -5  123.35   38.06   0
   8 -10   5  201.93   26.35   0
  -9  10  -5   22.87   43.16   0
   9 -10   5   15.87   26.80   0
  -9  10  -5   13.38   31.08   0
  11   9  -5  -19.38   41.82   0
  10   9  -5  213.15   47.01   0
  10   9  -5  208.18   49.17   0
   9   9  -5   17.11   29.01   0
   9   9  -5    3.97   31.54   0
   8   9  -5   94.74   26.25   0
   8   9  -5   59.21   27.22   0
   7   9  -5   24.80   22.84   0
   6   9  -5  475.69   20.54   0
   5   9  -5   69.57   20.61   0
  -4  -9   5 1266.35   24.00   0
   4   9  -5 1190.84   24.51   0
   3   9  -5   98.76   16.56   0
  -3  -9   5   87.90   16.44   0
   2   9  -5  299.36   20.76   0
  -2  -9   5  327.53   17.14   0
   1   9  -5   29.63   16.02   0
  -1  -9   5   65.47   19.00   0
   0  -9   5 1010.18   23.31   0
   0   9  -5 1034.37   23.47   0
   1  -9   5  243.57   17.19   0
  -1   9  -5  244.38   18.41   0
  -2   9  -5  101.64   18.82   0
   2  -9   5   94.72   16.61   0
  -2   9  -5  102.56   17.88   0
   3  -9   5  800.17   19.60   0
  -3   9  -5  733.57   22.05   0
  -3   9  -5  717.82   20.55   0
  -4   9  -5  256.91   24.44   0
   4  -9   5  236.98   18.38   0
  -4   9  -5  254.09   18.89   0
  -5   9  -5   10.99   21.11   0
  -5   9  -5    6.23   24.57   0
   5  -9   5   -5.94   21.32   0
   6  -9   5   80.74   22.58   0
  -6   9  -5   77.45   27.15   0
  -6   9  -5   70.34   27.66   0
  -7   9  -5  301.07   31.43   0
  -7   9  -5  274.64   32.41   0
   7  -9   5  264.94   24.33   0
   8  -9   5   -2.46   24.67   0
  -8   9  -5   16.17   36.68   0
  -8   9  -5   -4.88   33.60   0
  -9   9  -5   20.08   43.84   0
  -9   9  -5   43.87   31.44   0
   9  -9   5   39.26   26.12   0
 -10   9  -5   25.06   56.95   0
 -10   9  -5  -17.86   42.80   0
  11   8  -5   43.93   32.74   0
  10   8  -5    8.68   52.60   0
  10   8  -5   11.96   54.52   0
   9   8  -5  109.10   35.46   0
   9   8  -5  105.86   31.53   0
   8   8  -5  166.98   28.14   0
   8   8  -5  165.57   27.11   0
   7   8  -5   31.91   21.58   0
   6   8  -5  147.36   21.57   0
   5   8  -5 1063.18   24.77   0
   4   8  -5   62.38   15.08   0
   3   8  -5  145.95   19.64   0
  -3  -8   5  164.51   15.75   0
  -2  -8   5  130.14   15.26   0
   2   8  -5  109.54   15.53   0
   1   8  -5 1378.13   21.31   0
  -1  -8   5 1420.04   20.76   0
   0   8  -5   18.55   14.31   0
   0  -8   5   -4.65   14.21   0
  -1   8  -5 1441.81   22.28   0
   1  -8   5 1457.47   21.80   0
   2  -8   5  164.72   16.12   0
  -2   8  -5  141.64   22.54   0
  -2   8  -5  133.67   17.13   0
   3  -8   5  224.99   17.12   0
  -3   8  -5  222.28   19.35   0
  -3   8  -5  210.77   18.35   0
  -4   8  -5   25.47   22.63   0
   4  -8   5   21.25   16.44   0
  -4   8  -5   24.39   18.97   0
  -5   8  -5  730.36   28.13   0
   5  -8   5  774.82   24.07   0
  -5   8  -5  731.71   27.57   0
  -6   8  -5  101.73   21.87   0
   6  -8   5   55.04   17.90   0
  -6   8  -5   84.77   25.69   0
  -7   8  -5   14.45   23.93   0
  -7   8  -5   -3.63   29.48   0
   7  -8   5   23.91   21.69   0
  -8   8  -5  113.40   27.55   0
   8  -8   5  134.87   24.29   0
  -8   8  -5   90.72   35.33   0
  -9   8  -5   38.34   41.60   0
  -9   8  -5   75.61   37.44   0
 -10   8  -5   -6.53   49.02   0
 -10   8  -5   33.58   33.86   0
  11   7  -5   58.44   38.83   0
   9   7  -5  113.24   37.74   0
   9   7  -5  103.75   37.44   0
   8   7  -5   -1.75   26.10   0
   8   7  -5   28.16   26.75   0
   7   7  -5  558.01   27.60   0
   7   7  -5  578.61   24.80   0
   6   7  -5   79.12   23.64   0
   5   7  -5    3.39   19.57   0
   4   7  -5  565.99   18.61   0
   3   7  -5 1984.60   27.65   0
  -3  -7   5 2068.87   27.15   0
  -2  -7   5  137.10   15.03   0
   2   7  -5  140.81   15.40   0
  -1  -7   5  184.43   14.98   0
   1   7  -5  170.83   17.47   0
   0  -7   5 1770.36   21.97   0
   0   7  -5 1688.21   21.88   0
  -1   7  -5   25.27   17.93   0
   1  -7   5    7.18   13.84   0
   2  -7   5  375.64   16.57   0
  -2   7  -5  358.43   21.69   0
  -2   7  -5  401.40   17.22   0
   3  -7   5  181.90   16.30   0
  -3   7  -5  205.41   18.76   0
  -3   7  -5  155.14   20.89   0
  -4   7  -5 1640.91   24.87   0
   4  -7   5 1695.67   22.92   0
  -4   7  -5 1650.91   30.27   0
  -5   7  -5   26.70   24.84   0
   5  -7   5   11.07   19.96   0
  -5   7  -5    4.87   24.30   0
  -6   7  -5  199.15   23.18   0
   6  -7   5  236.57   21.99   0
  -6   7  -5  212.34   26.90   0
  -7   7  -5   16.90   29.31   0
  -7   7  -5  -27.17   24.19   0
   7  -7   5    7.55   21.56   0
   8  -7   5   23.38   23.48   0
  -8   7  -5   28.33   32.14   0
  -8   7  -5    5.23   35.24   0
  -9   7  -5   25.34   30.58   0
  -9   7  -5   -2.33   48.91   0
 -10   7  -5  121.02   43.32   0
 -10   7  -5   84.23   55.85   0
  12   6  -5   41.07   29.86   0
  11   6  -5  -11.50   29.29   0
  10   6  -5   -4.01   36.49   0
   9   6  -5   38.97   45.75   0
   9   6  -5   29.84   38.08   0
   8   6  -5  506.87   29.75   0
   8   6  -5  560.39   32.28   0
   7   6  -5   35.26   24.10   0
   7   6  -5   35.13   24.28   0
   6   6  -5  376.61   21.88   0
   5   6  -5   -1.82   19.60   0
   4   6  -5  536.27   20.49   0
   3   6  -5    1.80   15.33   0
   2   6  -5 2197.13   28.19   0
  -2  -6   5 2215.70   26.06   0
  -1  -6   5   93.28   14.93   0
   1   6  -5   99.80   15.76   0
   0   6  -5   12.32   17.09   0
   0  -6   5   -7.07   16.57   0
  -1   6  -5  291.95   16.12   0
   1  -6   5  302.96   19.03   0
  -2   6  -5 1535.75   25.58   0
  -2   6  -5 1545.11   24.86   0
   2  -6   5 1538.27   24.87   0
  -3   6  -5  174.53   20.52   0
   3  -6   5  191.35   19.68   0
  -3   6  -5  230.72   17.72   0
  -4   6  -5  407.75   22.27   0
  -4   6  -5  389.54   24.40   0
   4  -6   5  384.30   17.17   0
  -5   6  -5  583.44   26.79   0
  -5   6  -5  602.50   26.17   0
   5  -6   5  582.31   22.53   0
  -6   6  -5  212.13   23.25   0
   6  -6   5  194.50   20.54   0
  -6   6  -5  217.97   25.31   0
  -7   6  -5   33.77   29.37   0
  -7   6  -5   31.87   23.12   0
   7  -6   5    3.77   21.08   0
  -8   6  -5   60.54   39.76   0
   8  -6   5   54.26   24.51   0
  -8   6  -5   40.05   32.63   0
  -9   6  -5  193.25   31.41   0
  -9   6  -5  180.84   48.82   0
 -10   6  -5   20.71   60.43   0
 -10   6  -5   19.25   33.37   0
 -11   6  -5   54.94   69.93   0
  12   5  -5   -3.63   35.87   0
  11   5  -5   22.62   34.12   0
  10   5  -5  127.06   34.04   0
   9   5  -5  151.20   42.28   0
   9   5  -5  123.97   29.57   0
   9   5  -5  122.53   64.36   0
   8   5  -5  154.48   29.56   0
   8   5  -5  160.47   35.69   0
   7   5  -5  481.26   26.86   0
   7   5  -5  515.79   30.23   0
   6   5  -5  119.50   23.55   0
   6   5  -5  100.72   18.67   0
   5   5  -5   38.97   19.21   0
   4   5  -5  284.48   18.37   0
   3   5  -5 2719.46   30.81   0
   2   5  -5    6.44   14.88   0
  -1  -5   5 1904.28   24.82   0
   1   5  -5 1859.15   24.38   0
   0  -5   5  172.76   14.89   0
   0   5  -5  169.03   18.26   0
   1  -5   5 1565.98   22.96   0
  -1   5  -5 1476.80   23.14   0
  -2   5  -5   14.52   19.00   0
   2  -5   5    8.21   18.09   0
  -2   5  -5   14.32   16.54   0
   3  -5   5 2964.46   29.12   0
  -3   5  -5 2986.30   30.23   0
  -3   5  -5 3001.13   33.66   0
  -4   5  -5   69.52   20.37   0
   4  -5   5   68.46   15.02   0
  -4   5  -5   63.20   17.10   0
  -5   5  -5   20.73   19.96   0
   5  -5   5    9.23   19.08   0
  -5   5  -5   33.97   22.37   0
  -6   5  -5   76.84   24.92   0
   6  -5   5   80.99   19.72   0
   6  -5   5   82.74   17.84   0
  -6   5  -5  110.31   27.19   0
   7  -5   5  394.60   20.19   0
  -7   5  -5  390.20   34.46   0
  -7   5  -5  388.13   30.36   0
   7  -5   5  372.39   22.49   0
  -8   5  -5   47.92   32.81   0
   8  -5   5   26.42   23.16   0
  -8   5  -5   49.48   39.18   0
  -9   5  -5   97.76   47.59   0
  -9   5  -5   95.08   36.15   0
   9  -5   5   86.72   24.31   0
 -10   5  -5   98.80   60.75   0
 -10   5  -5  100.42   42.00   0
 -11   5  -5   21.36   79.03   0
  12   4  -5  -20.38   33.76   0
  11   4  -5   72.78   32.57   0
  10   4  -5   23.60   33.19   0
   9   4  -5  288.82   78.17   0
   9   4  -5  319.24   50.23   0
   9   4  -5  380.73   28.78   0
   8   4  -5   92.22   28.60   0
   8   4  -5   79.22   46.79   0
   7   4  -5   69.28   31.29   0
   7   4  -5   63.70   23.12   0
   6   4  -5   62.31   20.26   0
   6   4  -5   43.46   18.65   0
   5   4  -5 1458.67   28.97   0
   5   4  -5 1334.82   26.66   0
   4   4  -5  366.21   18.80   0
   3   4  -5  751.01   19.39   0
   2   4  -5 1895.03   25.32   0
  -1  -4   5  811.50   18.89   0
   1   4  -5  809.15   19.33   0
   0  -4   5   -7.48   14.26   0
   0   4  -5  -13.97   14.67   0
   1  -4   5   94.89   14.09   0
  -1   4  -5   81.29   14.68   0
   2  -4   5 2090.51   25.92   0
  -2   4  -5 2081.96   26.54   0
  -2   4  -5 2072.44   28.35   0
   3  -4   5  109.22   15.14   0
  -3   4  -5  118.65   16.17   0
  -3   4  -5  104.28   22.58   0
   4  -4   5  809.65   24.04   0
  -4   4  -5  823.81   23.82   0
   4  -4   5  805.11   21.90   0
  -4   4  -5  840.68   22.98   0
  -5   4  -5   69.88   20.43   0
   5  -4   5   72.33   20.82   0
  -5   4  -5   71.97   18.08   0
   5  -4   5   81.06   18.93   0
  -6   4  -5  362.36   27.06   0
   6  -4   5  336.92   21.65   0
   6  -4   5  362.29   19.25   0
  -6   4  -5  355.92   25.81   0
   7  -4   5    8.05   18.03   0
  -7   4  -5    5.34   24.91   0
  -7   4  -5    3.93   28.50   0
  -8   4  -5  318.06   27.55   0
  -8   4  -5  321.86   41.63   0
   8  -4   5  322.29   20.00   0
  -9   4  -5   29.67   48.83   0
  -9   4  -5   11.11   30.52   0
   9  -4   5   41.84   24.55   0
  10  -4   5   14.30   25.33   0
 -10   4  -5   20.97   60.36   0
  11  -4   5   -4.45   28.03   0
  12   3  -5   18.09   33.20   0
  11   3  -5   22.60   31.64   0
  10   3  -5  173.01   25.39   0
   9   3  -5    3.08   30.47   0
   8   3  -5   92.30   32.99   0
   8   3  -5   48.42   30.01   0
   8   3  -5   55.42   52.45   0
   7   3  -5   25.66   24.76   0
   7   3  -5   36.52   32.09   0
   6   3  -5  824.63   28.75   0
   6   3  -5  779.22   26.33   0
   5   3  -5   19.21   20.66   0
   5   3  -5   28.28   20.80   0
   4   3  -5 1739.42   27.17   0
   4   3  -5 1804.39   28.52   0
   3   3  -5   74.20   17.09   0
   2   3  -5  164.00   15.23   0
   1   3  -5  110.58   14.27   0
   0   3  -5 3344.43   32.50   0
   1  -3   5   20.48   16.84   0
  -1   3  -5   21.46   16.54   0
  -1   3  -5   18.83   17.24   0
  -2   3  -5   19.75   14.03   0
   2  -3   5   23.31   16.93   0
  -2   3  -5   21.39   16.47   0
   3  -3   5 1735.43   26.49   0
  -3   3  -5 1583.21   24.99   0
  -3   3  -5 1639.36   26.69   0
   3  -3   5 1595.86   25.89   0
   4  -3   5  351.61   15.92   0
  -4   3  -5  370.36   20.12   0
   4  -3   5  343.46   22.65   0
  -4   3  -5  364.78   20.04   0
  -5   3  -5   16.27   19.91   0
  -5   3  -5    1.20   20.60   0
   5  -3   5   10.89   18.04   0
   5  -3   5   11.17   16.89   0
  -6   3  -5  480.06   26.66   0
   6  -3   5  517.69   23.19   0
  -6   3  -5  530.90   29.00   0
  -7   3  -5  672.67   35.25   0
   7  -3   5  691.88   21.09   0
  -7   3  -5  658.14   27.89   0
  -8   3  -5   37.23   27.56   0
   8  -3   5   46.16   18.95   0
  -8   3  -5   64.11   40.09   0
  -9   3  -5   46.77   59.86   0
   9  -3   5   74.20   19.89   0
  -9   3  -5   64.08   37.41   0
  10  -3   5   46.05   25.09   0
  11  -3   5   85.10   22.78   0
  12  -3   5    2.38   29.45   0
  12   2  -5   76.29   32.59   0
  11   2  -5   33.20   30.17   0
  10   2  -5    5.29   29.10   0
   9   2  -5   18.15   29.30   0
   8   2  -5  104.73   31.03   0
   8   2  -5   98.51   57.78   0
   8   2  -5   88.99   29.50   0
   7   2  -5  110.49   22.74   0
   7   2  -5  119.63   40.59   0
   7   2  -5  114.08   26.11   0
   6   2  -5  231.32   22.52   0
   6   2  -5  246.79   30.41   0
   5   2  -5  913.31   31.46   0
   5   2  -5  816.01   26.45   0
   4   2  -5  201.44   19.58   0
   3   2  -5   41.80   17.94   0
   1   2  -5 3380.89   32.94   0
   0   2  -5   10.75   14.37   0
  -1   2  -5 2847.27   35.77   0
  -1   2  -5 2829.44   30.50   0
  -2   2  -5   34.68   17.26   0
  -2   2  -5   26.20   13.62   0
   2  -2   5   43.88   20.67   0
  -3   2  -5  234.61   19.32   0
  -3   2  -5  224.64   19.32   0
   3  -2   5  235.22   18.52   0
   3  -2   5  240.70   18.56   0
  -4   2  -5  139.46   24.41   0
  -4   2  -5  121.39   18.39   0
   4  -2   5  131.90   18.37   0
  -5   2  -5 2245.43   31.15   0
  -5   2  -5 2134.94   33.37   0
   5  -2   5 2120.03   27.82   0
  -6   2  -5  111.65   27.55   0
   6  -2   5  131.33   22.71   0
  -6   2  -5  162.30   27.50   0
  -7   2  -5   91.76   32.06   0
  -7   2  -5   81.90   36.36   0
   7  -2   5  101.15   22.88   0
  -8   2  -5  114.94   51.10   0
  -8   2  -5  104.99   28.52   0
   8  -2   5  112.48   20.00   0
  -9   2  -5  206.91   73.05   0
  -9   2  -5  240.78   41.33   0
   9  -2   5  248.83   21.03   0
  10  -2   5    8.58   25.29   0
  11  -2   5   62.36   27.93   0
  12  -2   5   21.66   29.68   0
  12   1  -5    4.03   31.50   0
  11   1  -5   30.53   29.85   0
  10   1  -5   16.45   27.95   0
   9   1  -5   45.05   28.18   0
   8   1  -5    3.61   30.89   0
   8   1  -5    6.79   50.30   0
   8   1  -5    7.33   28.46   0
   7   1  -5  709.00   35.02   0
   7   1  -5  586.55   55.77   0
   7   1  -5  659.23   29.89   0
   6   1  -5   92.56   36.31   0
   5   1  -5   11.60   28.93   0
   4   1  -5   73.14   20.25   0
   3   1  -5 2510.01   34.91   0
   2   1  -5  388.85   21.18   0
  -1   1  -5 2537.56   32.81   0
   1  -1   5 2600.18   34.91   0
  -1   1  -5 2574.16   36.77   0
   2  -1   5  677.23   22.47   0
  -2   1  -5  719.49   22.73   0
  -2   1  -5  644.08   19.86   0
   3  -1   5  448.26   20.56   0
  -3   1  -5  435.01   18.39   0
  -3   1  -5  472.21   21.35   0
  -4   1  -5 4695.01   41.79   0
   4  -1   5 4871.02   39.54   0
  -4   1  -5 4577.03   43.84   0
  -5   1  -5  379.00   28.79   0
  -5   1  -5  383.25   23.32   0
   5  -1   5  382.78   20.49   0
  -6   1  -5  828.27   32.77   0
   6  -1   5  898.70   23.00   0
  -6   1  -5  906.30   33.29   0
  -7   1  -5  101.92   39.01   0
   7  -1   5   87.69   19.31   0
  -7   1  -5   86.94   27.12   0
  -8   1  -5  159.80   32.51   0
  -8   1  -5  144.22   61.76   0
  -8   1  -5  149.72   28.65   0
   8  -1   5  136.56   20.34   0
   9  -1   5    1.42   24.97   0
  10  -1   5  296.31   27.46   0
  11  -1   5   35.40   27.48   0
  12  -1   5   11.93   23.65   0
  11   0  -5   16.32   28.83   0
  10   0  -5   -0.07   32.49   0
   9   0  -5   79.31   47.45   0
   9   0  -5   74.21   26.37   0
   9   0  -5   75.75   55.93   0
   8   0  -5  369.51   49.97   0
   8   0  -5  433.02   28.33   0
   7   0  -5   41.49   27.72   0
   7   0  -5   33.09   48.32   0
   6   0  -5  477.36   35.35   0
   6   0  -5  401.05   46.33   0
   5   0  -5  154.22   37.23   0
   4   0  -5  943.24   33.66   0
   3   0  -5  216.23   23.80   0
   2   0  -5 2052.56   33.44   0
   1   0  -5  334.84   18.14   0
   0   0  -5   -3.72   17.69   0
   0   0  -5    8.33   15.35   0
  -1   0  -5  782.78   25.03   0
   1   0   5  794.07   25.73   0
   2   0   5 4094.96   42.28   0
  -2   0  -5 4298.42   42.79   0
   3   0   5  619.87   26.31   0
  -3   0  -5  660.23   27.36   0
  -3   0  -5  575.23   23.37   0
   4   0   5  832.78   24.72   0
  -4   0  -5  805.33   25.48   0
  -4   0  -5  870.45   30.63   0
  -5   0  -5  826.09   30.16   0
  -5   0  -5  814.84   31.36   0
   5   0   5  870.29   23.06   0
   6   0   5  261.58   20.21   0
  -6   0  -5  233.34   25.58   0
  -6   0  -5  243.83   30.20   0
  -7   0  -5  120.95   33.32   0
  -7   0  -5  126.11   49.59   0
   7   0   5  112.67   23.60   0
  -7   0  -5  109.45   34.16   0
   8   0   5  225.26   20.93   0
   9   0   5  248.76   26.40   0
  10   0   5   -4.61   21.30   0
  11   0   5  103.87   26.99   0
  12   0   5   30.33   24.03   0
  11  -1  -5   -2.71   32.98   0
  10  -1  -5  130.19   32.67   0
   9  -1  -5   41.56   37.92   0
   9  -1  -5   52.39   25.32   0
   9  -1  -5   36.10   43.90   0
   8  -1  -5   92.26   24.57   0
   8  -1  -5   79.18   39.10   0
   7  -1  -5  221.91   27.48   0
   7  -1  -5  214.75   47.76   0
   6  -1  -5  169.64   27.01   0
   6  -1  -5  124.45   44.51   0
   5  -1  -5   16.40   30.97   0
  -5   1   5    3.68   20.45   0
   5  -1  -5   -7.15   44.92   0
   4  -1  -5  473.06   36.03   0
  -4   1   5  481.34   25.03   0
   3  -1  -5 1250.70   35.56   0
  -3   1   5 1189.93   29.25   0
   2  -1  -5    5.14   22.92   0
  -2   1   5   23.15   16.68   0
  -1   1   5  917.19   24.32   0
   1  -1  -5  902.31   24.77   0
   0  -1  -5   16.31   21.78   0
   0   1   5    5.80   22.36   0
   0  -1  -5    2.08   16.51   0
   0   1   5    9.08   16.86   0
  -1  -1  -5 2992.68   38.09   0
  -1  -1  -5 3266.59   43.25   0
   1   1   5 3064.70   43.18   0
   2   1   5    5.42   19.71   0
  -2  -1  -5   15.05   23.99   0
  -3  -1  -5 3482.72   40.38   0
   3   1   5 3412.57   39.51   0
  -4  -1  -5   16.85   22.00   0
   4   1   5   24.07   19.26   0
  -4  -1  -5   13.19   20.62   0
  -5  -1  -5  328.26   25.43   0
  -5  -1  -5  305.50   26.31   0
   5   1   5  323.06   22.45   0
  -5  -1  -5  313.65   27.94   0
   6   1   5  289.58   21.07   0
  -6  -1  -5  308.24   32.57   0
  -6  -1  -5  268.49   32.74   0
  -6  -1  -5  292.68   33.73   0
  -7  -1  -5  916.97   79.66   0
   7   1   5 1007.34   25.23   0
  -7  -1  -5 1031.18  104.56   0
   8   1   5   11.07   20.39   0
   9   1   5  149.83   21.08   0
  10   1   5  115.29   27.55   0
  11   1   5   43.17   22.72   0
  12   1   5   -6.09   24.80   0
  11  -2  -5   43.35   32.31   0
  10  -2  -5   29.88   30.71   0
   9  -2  -5  170.47   29.12   0
   9  -2  -5  166.79   40.40   0
   8  -2  -5    3.10   38.63   0
   8  -2  -5    0.49   26.67   0
   7  -2  -5   18.70   37.26   0
   7  -2  -5   11.60   23.45   0
   6  -2  -5    9.86   24.93   0
   6  -2  -5   29.50   42.16   0
  -6   2   5    8.62   23.82   0
   5  -2  -5  993.62   35.91   0
  -5   2   5  957.10   29.12   0
   5  -2  -5  836.95   52.14   0
   4  -2  -5   42.42   33.10   0
  -4   2   5   34.68   20.78   0
   4  -2  -5   59.31   41.18   0
  -3   2   5  545.95   26.98   0
   3  -2  -5  561.79   47.03   0
   3  -2  -5  572.14   38.59   0
   2  -2  -5 1187.16   37.78   0
  -2   2   5 1157.66   28.83   0
   1  -2  -5 1407.37   35.08   0
   1  -2  -5 1405.36   54.42   0
  -1   2   5 1316.60   30.10   0
   0  -2  -5    2.38   19.04   0
   0   2   5    1.40   19.38   0
   0   2   5    4.30   23.87   0
   0  -2  -5    3.98   24.13   0
  -1  -2  -5  784.45   29.83   0
   1   2   5  769.58   33.87   0
  -1  -2  -5  737.55   25.64   0
   1   2   5  787.42   25.92   0
   2   2   5 1479.87   31.62   0
  -2  -2  -5 1477.89   33.94   0
   2   2   5 1513.15   34.62   0
   3   2   5   95.40   23.04   0
  -3  -2  -5  104.19   23.50   0
  -4  -2  -5  193.99   24.96   0
   4   2   5  215.33   27.94   0
  -5  -2  -5  371.38   30.52   0
   5   2   5  418.55   28.42   0
  -5  -2  -5  387.99   36.25   0
  -5  -2  -5  424.18   27.09   0
  -6  -2  -5  916.38   48.77   0
   6   2   5 1019.57   26.28   0
  -6  -2  -5  839.33   69.06   0
   7   2   5   38.49   22.44   0
   8   2   5 1196.45   26.83   0
   9   2   5   10.09   26.45   0
  10   2   5   -5.15   21.42   0
  11   2   5   18.50   22.93   0
  12   2   5  163.14   25.63   0
  11  -3  -5   34.06   36.70   0
  10  -3  -5   75.49   30.90   0
   9  -3  -5   -0.21   36.28   0
   9  -3  -5    5.47   27.41   0
  -8   3   5   22.05   29.99   0
   8  -3  -5   15.76   26.59   0
   8  -3  -5   26.26   31.28   0
  -7   3   5  110.19   27.90   0
   7  -3  -5  128.87   34.51   0
   7  -3  -5  139.75   25.88   0
   6  -3  -5  456.22   28.94   0
  -6   3   5  461.81   30.65   0
   6  -3  -5  403.80   38.05   0
   5  -3  -5   86.51   28.06   0
  -5   3   5   65.89   26.51   0
   5  -3  -5   70.80   38.78   0
   4  -3  -5 1481.13   48.34   0
   4  -3  -5 1814.73   48.14   0
  -4   3   5 1711.42   36.35   0
   3  -3  -5    1.28   32.45   0
  -3   3   5    7.53   23.07   0
   3  -3  -5   15.77   39.54   0
   2  -3  -5  280.82   40.69   0
  -2   3   5  292.08   26.57   0
   1  -3  -5  102.31   32.49   0
  -1   3   5  102.00   24.06   0
   0   3   5 3046.74   47.71   0
   0   3   5 3234.86   69.54   0
   0  -3  -5 3061.04   51.23   0
   1   3   5   27.34   27.21   0
  -1  -3  -5   39.15   31.58   0
  -1  -3  -5   36.94   23.89   0
   1   3   5   29.96   22.79   0
   2   3   5 1027.82   35.20   0
  -2  -3  -5 1047.99   33.64   0
   2   3   5 1127.09   35.01   0
  -3  -3  -5 1672.72   36.88   0
   3   3   5 1610.81   36.57   0
   3   3   5 1724.54   37.89   0
   4   3   5 1453.51   33.41   0
  -5  -3  -5  -16.68   53.60   0
   5   3   5   20.35   23.30   0
   6   3   5  703.39   26.18   0
  -6  -3  -5  640.74   50.62   0
  -6  -3  -5  682.96   90.10   0
   7   3   5 1222.91   33.94   0
   8   3   5   35.05   22.21   0
   9   3   5   99.06   22.95   0
  10   3   5  174.93   23.04   0
  11   3   5  134.80   24.19   0
  12   3   5   11.02   30.73   0
  13   3   5   68.46   33.23   0
  10  -4  -5   16.38   29.82   0
  10  -4  -5   11.78   41.45   0
   9  -4  -5   27.91   33.70   0
   9  -4  -5   48.98   31.39   0
   8  -4  -5  178.14   32.76   0
  -8   4   5  183.27   30.96   0
   8  -4  -5  192.16   30.86   0
   7  -4  -5    2.92   32.85   0
  -7   4   5   21.88   30.28   0
   7  -4  -5    7.29   24.48   0
   6  -4  -5  292.79   26.81   0
  -6   4   5  278.43   30.74   0
   6  -4  -5  258.89   34.85   0
  -5   4   5  683.20   36.55   0
   5  -4  -5  737.53   43.59   0
   5  -4  -5  827.92   33.46   0
   4  -4  -5    8.18   31.20   0
   4  -4  -5  -25.18   35.62   0
  -4   4   5   18.90   31.04   0
   3  -4  -5   67.17   39.84   0
  -3   4   5   95.17   29.03   0
   2  -4  -5 1781.42   52.91   0
  -2   4   5 1827.28   50.05   0
   1  -4  -5 2062.42   48.83   0
  -1   4   5 2260.77  116.18   0
  -1   4   5 2245.27   48.05   0
   0  -4  -5   -3.39   34.68   0
   0   4   5   12.61   48.83   0
   0   4   5  -10.14   33.40   0
  -1  -4  -5 1007.29   41.99   0
   1   4   5 1070.69   40.10   0
   1   4   5 1038.63   48.10   0
   2   4   5  348.87   39.55   0
  -2  -4  -5  281.02   36.49   0
   2   4   5  344.23   30.85   0
   3   4   5   67.79   29.74   0
   3   4   5   75.56   29.95   0
   4   4   5    2.52   27.08   0
   4   4   5    7.98   22.65   0
   5   4   5 1893.82   35.50   0
  -5  -4  -5 1888.92   76.19   0
   5   4   5 1959.03   44.69   0
   6   4   5    7.73   23.91   0
  -6  -4  -5   10.31   49.02   0
   7   4   5   -7.20   30.56   0
   8   4   5  199.84   30.27   0
   9   4   5  431.84   25.37   0
  10   4   5   30.10   23.98   0
  11   4   5  110.14   30.11   0
  12   4   5   42.78   31.37   0
  13   4   5  -17.94   27.57   0
  10  -5  -5    6.98   34.66   0
   9  -5  -5   35.62   34.60   0
  -9   5   5   56.49   31.98   0
   8  -5  -5   20.16   31.17   0
  -8   5   5   33.15   33.43   0
   7  -5  -5  615.67   32.48   0
  -7   5   5  537.97   33.55   0
   7  -5  -5  567.11   35.98   0
   6  -5  -5   47.07   30.14   0
  -6   5   5   27.05   32.18   0
  -5   5   5    6.18   29.26   0
   5  -5  -5   15.66   35.29   0
   4  -5  -5   95.94   36.29   0
  -4   5   5   99.86   36.07   0
   3  -5  -5 1047.21   44.35   0
  -3   5   5 1231.46   39.82   0
  -2   5   5   21.56   52.80   0
  -2   5   5   -0.60   33.60   0
   2  -5  -5   18.04   42.84   0
  -1   5   5 1203.59   42.70   0
   1  -5  -5  939.98   41.88   0
   0  -5  -5 1024.34   43.77   0
   0   5   5 1202.61   43.42   0
   1   5   5  147.54   32.88   0
  -1  -5  -5  157.32   36.18   0
  -2  -5  -5  176.94   38.28   0
   2   5   5  175.01   34.66   0
   3   5   5   44.87   38.03   0
   4   5   5 1795.45   41.63   0
   4   5   5 1803.09   46.34   0
   5   5   5  107.29   28.78   0
  -5  -5  -5  102.90   47.60   0
   5   5   5   88.80   25.68   0
   6   5   5  993.96   30.67   0
  -6  -5  -5 1117.11   50.91   0
   7   5   5   83.97   25.87   0
   8   5   5  199.08   31.16   0
   9   5   5  -10.91   23.64   0
  10   5   5  334.08   26.45   0
  11   5   5   14.22   29.65   0
  12   5   5   32.17   25.44   0
  13   5   5    6.02   27.73   0
  11  -6  -5    6.30   57.68   0
 -10   6   5   21.77   42.15   0
  10  -6  -5    7.30   35.08   0
   9  -6  -5   31.97   30.91   0
  -9   6   5   41.17   34.51   0
   8  -6  -5  237.98   32.36   0
  -8   6   5  212.37   36.96   0
  -7   6   5   13.43   32.07   0
   7  -6  -5    9.02   26.30   0
  -6   6   5  141.62   35.31   0
   6  -6  -5  101.66   33.89   0
   5  -6  -5  132.62   33.42   0
  -5   6   5  141.50   37.73   0
  -4   6   5  266.69   38.72   0
   4  -6  -5  246.98   29.18   0
  -3   6   5   45.81   32.62   0
  -3   6   5   12.83   46.19   0
   3  -6  -5   37.42   30.50   0
   2  -6  -5 1507.52   42.52   0
  -2   6   5 1762.54   53.89   0
  -2   6   5 1953.15   47.51   0
   1  -6  -5   26.41   35.80   0
  -1   6   5   53.80   35.86   0
   0   6   5    4.54   42.96   0
   0  -6  -5  -13.91   35.88   0
   1   6   5  143.84   43.59   0
  -1  -6  -5  151.63   37.34   0
   2   6   5 1674.20   47.44   0
  -2  -6  -5 1497.85   46.62   0
   3   6   5  466.22   38.32   0
  -3  -6  -5  487.78   46.52   0
   4   6   5 1466.91   49.00   0
   5   6   5  540.98   30.97   0
  -5  -6  -5  626.75   40.97   0
   5   6   5  546.03   35.71   0
  -6  -6  -5  764.23   39.51   0
   6   6   5  728.68   31.61   0
   6   6   5  772.34   40.87   0
   7   6   5  -10.40   27.32   0
  -7  -6  -5    6.11   44.56   0
   8   6   5  486.72   33.17   0
   9   6   5  362.56   26.42   0
  10   6   5   28.77   31.19   0
  11   6   5  147.43   26.65   0
  12   6   5   45.83   25.83   0
  13   6   5   11.80   28.30   0
 -10   7   5   44.85   41.81   0
  10  -7  -5   16.55   36.59   0
  -9   7   5   29.99   34.31   0
   9  -7  -5   18.34   31.67   0
   8  -7  -5    7.82   28.27   0
  -8   7   5   26.78   33.77   0
   7  -7  -5   37.30   31.11   0
  -7   7   5   32.55   38.79   0
   6  -7  -5  292.75   30.19   0
  -6   7   5  318.84   37.75   0
  -5   7   5   29.52   36.92   0
   5  -7  -5   11.18   31.58   0
  -4   7   5  403.78   32.13   0
  -4   7   5  382.76   45.54   0
   4  -7  -5  394.04   32.73   0
   3  -7  -5  742.03   32.34   0
  -3   7   5  743.35   43.65   0
  -3   7   5  848.88   36.59   0
   2  -7  -5   25.85   31.43   0
  -2   7   5    5.23   32.47   0
  -2   7   5    8.02   33.09   0
   1  -7  -5 1347.23   38.53   0
  -1   7   5 1414.54   43.35   0
   0  -7  -5 2401.05   46.92   0
   0   7   5 2613.52   48.21   0
   1   7   5  582.08   36.88   0
  -1  -7  -5  573.11   38.15   0
   2   7   5  163.92   40.92   0
  -2  -7  -5  170.29   34.69   0
  -3  -7  -5 2557.08   53.56   0
   3   7   5 1977.95   47.82   0
   4   7   5   35.71   38.78   0
   5   7   5    4.42   34.97   0
   6   7   5   19.22   28.05   0
  -6  -7  -5    0.97   26.90   0
   6   7   5   15.05   34.74   0
   7   7   5 1617.87   52.39   0
  -7  -7  -5 1573.50   47.96   0
   7   7   5 1459.59   34.88   0
   8   7   5   53.33   27.80   0
   9   7   5  103.67   32.42   0
  10   7   5  160.72   26.72   0
  11   7   5  118.88   27.07   0
  12   7   5    3.90   27.87   0
  13   7   5   39.10   30.11   0
 -10   8   5    9.47   44.62   0
  10  -8  -5    2.12   34.08   0
   9  -8  -5   42.26   28.27   0
  -9   8   5   32.77   35.43   0
   8  -8  -5    6.84   27.38   0
  -8   8   5   13.10   40.51   0
  -7   8   5   48.72   35.06   0
   7  -8  -5   20.56   27.00   0
  -6   8   5   12.89   29.35   0
   6  -8  -5   -7.49   28.07   0
  -5   8   5  578.10   49.01   0
   5  -8  -5  518.79   31.10   0
  -5   8   5  523.45   39.27   0
  -4   8   5   69.21   39.12   0
   4  -8  -5   25.70   28.77   0
  -4   8   5  104.83   30.50   0
  -3   8   5  297.40   38.84   0
   3  -8  -5  313.52   28.11   0
  -3   8   5  321.30   31.53   0
  -2   8   5  317.00   32.44   0
   2  -8  -5  306.45   30.22   0
  -1   8   5 1339.72   38.05   0
   1  -8  -5 1265.17   37.28   0
   0   8   5   14.20   29.88   0
   0  -8  -5   35.30   30.31   0
   1   8   5 1334.63   43.76   0
  -1  -8  -5 1381.08   38.34   0
  -2  -8  -5  918.40   36.89   0
   2   8   5  847.53   37.44   0
  -3  -8  -5  185.36   36.17   0
   3   8   5  112.31   38.32   0
   4   8   5  278.58   36.52   0
  -4  -8  -5  353.76   32.31   0
   5   8   5  396.86   38.43   0
  -6  -8  -5  647.90   33.86   0
   6   8   5  496.94   45.48   0
   7   8   5    2.92   29.52   0
  -7  -8  -5   17.56   26.39   0
   7   8   5   20.12   38.93   0
  -8  -8  -5  511.35   44.73   0
   8   8   5  472.14   31.64   0
   8   8   5  532.33   47.62   0
   9   8   5   31.77   27.24   0
  10   8   5  -34.39   26.48   0
  11   8   5    3.07   27.21   0
  12   8   5  153.72   29.79   0
  13   8   5    4.46   30.07   0
 -10   9   5    8.31   37.07   0
  10  -9  -5    4.96   34.85   0
   9  -9  -5   11.78   33.49   0
  -9   9   5   18.92   42.98   0
   8  -9  -5    7.85   28.41   0
  -8   9   5   32.58   37.23   0
   7  -9  -5   34.31   28.23   0
  -7   9   5   47.83   36.38   0
  -6   9   5  226.24   37.44   0
   6  -9  -5  225.74   31.53   0
  -5   9   5   31.14   41.26   0
  -5   9   5   45.23   31.47   0
   5  -9  -5   36.11   29.50   0
  -4   9   5  350.24   39.01   0
  -4   9   5  324.27   38.41   0
   4  -9  -5  342.98   26.36   0
  -3   9   5   37.14   27.22   0
   3  -9  -5   42.47   25.30   0
  -3   9   5   59.71   29.32   0
  -2   9   5  154.30   29.41   0
   2  -9  -5  168.88   27.36   0
   1  -9  -5   23.44   27.20   0
  -1   9   5    1.80   28.47   0
   0   9   5 2160.57   38.58   0
   0  -9  -5 2228.79   37.67   0
  -1  -9  -5   64.15   33.58   0
   1   9   5   61.87   27.63   0
   2   9   5  422.23   31.55   0
  -2  -9  -5  479.58   37.15   0
   3   9   5  155.86   36.12   0
  -3  -9  -5  193.46   28.26   0
   4   9   5  557.77   37.49   0
  -4  -9  -5  624.00   31.32   0
   5   9   5   49.04   37.17   0
   6   9   5  586.71   41.32   0
  -7  -9  -5  312.48   27.06   0
   7   9   5  260.65   41.22   0
  -8  -9  -5   74.31   28.75   0
   8   9   5   79.00   39.42   0
   8   9   5   99.91   29.01   0
   9   9   5   91.89   28.47   0
  10   9   5  138.02   28.29   0
  11   9   5   87.13   27.76   0
  12   9   5    7.05   29.14   0
  13   9   5   53.26   30.83   0
   9 -10  -5   25.62   30.45   0
  -9  10   5   -8.04   44.50   0
  -8  10   5   27.70   36.43   0
   8 -10  -5   62.68   28.98   0
   7 -10  -5   27.16   28.11   0
  -7  10   5   44.56   37.07   0
   6 -10  -5  161.79   23.79   0
  -6  10   5  164.98   46.17   0
  -6  10   5  167.82   36.65   0
  -5  10   5  229.09   36.93   0
  -5  10   5  211.46   32.45   0
   5 -10  -5  246.99   23.93   0
  -4  10   5   57.96   33.22   0
  -4  10   5   54.54   33.11   0
   4 -10  -5   93.22   24.28   0
  -3  10   5   46.85   37.11   0
  -3  10   5   25.37   26.94   0
   3 -10  -5    1.06   30.99   0
   2 -10  -5  408.97   27.65   0
  -2  10   5  345.24   30.88   0
  -1  10   5  600.22   30.08   0
   1 -10  -5  679.55   29.09   0
   0  10   5   38.26   25.66   0
   0 -10  -5  -17.17   23.73   0
   1  10   5 1040.65   31.21   0
  -1 -10  -5 1195.84   31.48   0
  -2 -10  -5  466.10   33.46   0
   2  10   5  426.78   34.50   0
  -3 -10  -5   47.69   31.07   0
   3  10   5   27.97   27.82   0
   4  10   5    7.71   28.41   0
  -4 -10  -5   25.99   22.14   0
  -5 -10  -5 1766.92   35.65   0
   5  10   5 1454.74   45.07   0
   6  10   5   32.37   43.82   0
  -7 -10  -5   72.19   21.99   0
   7  10   5   49.04   41.05   0
   8  10   5   15.65   37.18   0
  -8 -10  -5   -2.99   26.15   0
   9  10   5  353.00   31.94   0
   9  10   5  413.63   47.66   0
  10  10   5   30.73   29.38   0
  11  10   5   79.47   30.22   0
  12  10   5   63.75   30.09   0
  13  10   5   26.52   31.13   0
  -9  11   5    6.16   38.43   0
   9 -11  -5   20.06   35.17   0
   8 -11  -5   29.22   29.41   0
  -8  11   5   36.24   37.45   0
  -7  11   5   90.01   31.35   0
   7 -11  -5   82.52   30.02   0
  -6  11   5   28.53   43.95   0
   6 -11  -5    2.60   28.18   0
  -6  11   5   11.17   29.61   0
  -5  11   5   20.56   39.38   0
  -5  11   5    3.41   37.03   0
   5 -11  -5   19.74   29.06   0
  -4  11   5   -7.30   29.56   0
  -4  11   5   -2.09   31.33   0
   4 -11  -5    7.25   23.96   0
  -3  11   5  525.89   38.46   0
  -3  11   5  551.52   32.77   0
   3 -11  -5  564.96   27.59   0
  -2  11   5  -25.30   35.57   0
   2 -11  -5   -2.11   31.50   0
  -1  11   5  254.98   29.69   0
   1 -11  -5  326.99   27.60   0
   0  11   5  665.98   29.49   0
   0 -11  -5  770.26   29.15   0
   1  11   5  324.26   27.19   0
  -1 -11  -5  347.13   26.67   0
   2  11   5   25.13   25.74   0
  -2 -11  -5   38.36   25.10   0
  -3 -11  -5 2167.51   34.48   0
   3  11   5 1663.06   34.65   0
  -4 -11  -5  377.69   30.14   0
   4  11   5  351.01   35.96   0
  -5 -11  -5   24.26   20.00   0
   5  11   5   28.34   29.02   0
   6  11   5  583.48   40.52   0
   7  11   5   76.19   38.58   0
  -8 -11  -5  109.68   25.38   0
   8  11   5   93.73   40.59   0
  -9 -11  -5   13.84   30.03   0
   9  11   5    6.70   39.96   0
   9  11   5   47.98   29.22   0
  10  11   5  233.27   30.61   0
  11  11   5   24.00   37.84   0
  12  11   5   25.54   38.61   0
   9 -12  -5    4.76   31.96   0
   8 -12  -5   38.27   30.66   0
  -8  12   5   18.39   38.39   0
  -7  12   5   15.12   37.37   0
   7 -12  -5   14.90   29.57   0
  -6  12   5   44.70   30.90   0
  -6  12   5   45.41   44.27   0
   6 -12  -5   50.98   29.00   0
  -5  12   5   37.28   34.55   0
  -5  12   5   38.44   37.12   0
   5 -12  -5   11.97   23.19   0
   4 -12  -5  212.59   29.87   0
  -4  12   5  174.09   31.35   0
  -4  12   5  168.62   28.68   0
  -3  12   5   45.47   33.97   0
   3 -12  -5   -7.35   23.84   0
  -3  12   5  -13.10   25.55   0
  -2  12   5  453.99   30.63   0
   2 -12  -5  513.09   32.49   0
   1 -12  -5   38.03   25.10   0
  -1  12   5   43.12   27.54   0
   0 -12  -5   41.18   24.49   0
   0  12   5    0.89   25.33   0
   1  12   5    2.30   25.96   0
  -1 -12  -5   54.40   25.56   0
   2  12   5 1052.55   36.85   0
  -2 -12  -5 1321.88   31.53   0
   3  12   5   17.85   25.60   0
  -3 -12  -5   27.58   29.78   0
   4  12   5  230.71   26.35   0
  -4 -12  -5  240.19   27.52   0
   5  12   5  144.26   34.54   0
  -5 -12  -5  161.14   26.68   0
  -6 -12  -5  276.44   25.80   0
   6  12   5  229.67   37.20   0
   7  12   5   33.27   37.28   0
  -8 -12  -5  409.00   25.88   0
   8  12   5  321.64   37.67   0
  -9 -12  -5  149.95   26.89   0
   9  12   5  132.28   46.89   0
  10  12   5  -12.95   30.95   0
  10  12   5    4.98   47.41   0
  11  12   5    6.23   30.61   0
  12  12   5   61.78   39.98   0
   8 -13  -5  -11.44   31.69   0
  -8  13   5    7.98   40.07   0
   7 -13  -5    1.97   30.06   0
  -7  13   5   -0.05   48.87   0
  -7  13   5  -40.21   38.18   0
  -6  13   5   15.67   44.13   0
   6 -13  -5   37.29   29.60   0
  -6  13   5   38.33   31.84   0
  -5  13   5   -0.65   35.16   0
  -5  13   5   -5.25   30.17   0
   5 -13  -5   52.75   30.33   0
  -4  13   5  165.16   30.95   0
  -4  13   5  182.96   28.14   0
   4 -13  -5  159.90   22.78   0
  -3  13   5  220.72   26.87   0
  -3  13   5  194.32   29.20   0
   3 -13  -5  196.42   25.35   0
  -2  13   5   50.87   34.85   0
   2 -13  -5   86.30   25.56   0
  -1  13   5   89.58   26.85   0
   1 -13  -5   85.18   24.58   0
   0 -13  -5  280.11   30.46   0
   0  13   5  211.47   26.04   0
   1  13   5  198.78   32.17   0
  -1 -13  -5  291.42   25.93   0
   2  13   5   20.32   26.53   0
  -2 -13  -5    7.65   30.89   0
   3  13   5  870.31   31.19   0
  -3 -13  -5 1118.24   29.99   0
  -4 -13  -5  549.76   25.52   0
   4  13   5  404.87   29.13   0
   5  13   5   31.46   27.16   0
  -5 -13  -5   11.45   20.97   0
  -6 -13  -5   16.48   24.92   0
   6  13   5   -5.72   27.34   0
   7  13   5  715.27   40.78   0
  -8 -13  -5    5.24   26.76   0
   8  13   5   21.47   42.51   0
  -9 -13  -5  118.39   27.55   0
   9  13   5   90.66   41.12   0
  10  13   5   14.73   48.32   0
  10  13   5   14.14   30.01   0
  11  13   5   70.80   31.86   0
  12  13   5   -5.85   42.06   0
   8 -14  -5   11.39   33.09   0
  -8  14   5    4.68   41.48   0
  -7  14   5   16.38   50.03   0
  -7  14   5  -16.03   32.19   0
   7 -14  -5   19.14   31.19   0
  -6  14   5   28.42   43.91   0
  -6  14   5  -16.97   38.70   0
   6 -14  -5    4.11   24.11   0
  -5  14   5   98.25   35.63   0
   5 -14  -5  114.32   24.92   0
  -5  14   5   83.22   38.29   0
  -4  14   5   33.69   32.70   0
  -4  14   5    1.08   29.78   0
   4 -14  -5   18.95   23.94   0
   3 -14  -5  103.42   24.78   0
  -3  14   5   91.49   28.94   0
  -2  14   5   61.50   27.39   0
   2 -14  -5    9.17   24.24   0
   1 -14  -5  316.56   27.37   0
  -1  14   5  241.73   28.02   0
   0  14   5  -22.42   31.70   0
   0 -14  -5   -3.56   25.41   0
   1  14   5  271.56   31.42   0
  -1 -14  -5  319.50   25.69   0
   2  14   5  354.79   26.34   0
  -2 -14  -5  370.68   25.45   0
  -3 -14  -5  102.10   24.64   0
   3  14   5  136.01   26.38   0
  -4 -14  -5  233.31   23.90   0
   4  14   5  224.76   27.09   0
  -5 -14  -5  358.31   22.64   0
   5  14   5  321.83   34.47   0
  -6 -14  -5  193.58   27.16   0
   6  14   5  169.69   30.31   0
  -7 -14  -5   18.29   25.00   0
   7  14   5   37.70   35.09   0
   8  14   5  219.93   38.73   0
  -9 -14  -5   67.93   27.88   0
   9  14   5   18.58   36.47   0
  10  14   5    9.13   29.90   0
  10  14   5    2.99   47.59   0
 -10 -14  -5   -1.06   29.07   0
  11  14   5  -37.05   37.74   0
  11  14   5   10.06   65.45   0
  12  14   5   33.54   34.18   0
  -7  15   5   23.71   50.95   0
   7 -15  -5   15.47   32.72   0
  -7  15   5   44.06   41.17   0
  -6  15   5    9.21   34.36   0
  -6  15   5   12.02   43.26   0
   6 -15  -5   18.75   25.81   0
  -5  15   5    9.25   31.93   0
   5 -15  -5    6.45   24.91   0
  -5  15   5    9.28   35.66   0
   4 -15  -5   92.67   31.08   0
  -4  15   5  114.38   31.08   0
  -4  15   5  120.01   34.89   0
  -3  15   5   16.78   28.48   0
   3 -15  -5   38.05   30.08   0
   2 -15  -5   40.80   24.99   0
  -2  15   5   -0.45   27.81   0
  -1  15   5   41.05   26.73   0
   1 -15  -5   84.97   25.41   0
   0  15   5  343.54   27.54   0
   0 -15  -5  441.78   27.01   0
  -1 -15  -5   -1.90   24.88   0
   1  15   5   -2.49   30.90   0
  -2 -15  -5  135.90   31.37   0
   2  15   5  141.38   26.60   0
   3  15   5  128.08   26.90   0
  -3 -15  -5  161.06   25.39   0
  -4 -15  -5  644.70   25.04   0
   4  15   5  512.46   32.82   0
  -5 -15  -5   14.08   21.65   0
   5  15   5   15.42   28.44   0
  -6 -15  -5  384.91   23.24   0
   6  15   5  330.18   36.63   0
   7  15   5  105.42   36.97   0
  -7 -15  -5   89.37   26.14   0
   8  15   5   52.66   38.37   0
  -9 -15  -5   67.11   25.26   0
   9  15   5   38.75   44.80   0
 -10 -15  -5   96.86   30.31   0
  10  15   5   76.46   43.87   0
  11  15   5   29.30   32.26   0
  11  15   5   19.32   51.06   0
  -6  16   5   17.81   45.78   0
   6 -16  -5   52.38   26.21   0
  -6  16   5    0.88   34.44   0
  -5  16   5   10.32   37.24   0
   5 -16  -5   27.39   26.60   0
  -5  16   5   -5.23   33.48   0
  -4  16   5   15.47   33.79   0
   4 -16  -5    7.30   31.02   0
  -4  16   5  -12.13   30.67   0
   3 -16  -5   -8.30   24.63   0
  -3  16   5   12.90   28.59   0
   2 -16  -5  174.65   25.68   0
  -2  16   5  189.38   35.75   0
   1 -16  -5   81.55   32.49   0
  -1  16   5   92.47   34.52   0
   0 -16  -5   19.14   25.27   0
   0  16   5  -15.25   26.38   0
   1  16   5  102.69   25.96   0
  -1 -16  -5  156.35   25.67   0
  -2 -16  -5   79.81   25.22   0
   2  16   5   85.38   25.37   0
   3  16   5   50.74   25.42   0
  -3 -16  -5   19.21   24.66   0
   4  16   5   36.37   25.63   0
  -4 -16  -5   30.45   23.41   0
  -5 -16  -5  644.42   31.16   0
   5  16   5  494.29   29.29   0
   6  16   5   11.48   28.65   0
  -6 -16  -5    6.73   21.89   0
   7  16   5   22.33   36.33   0
  -7 -16  -5   28.86   22.23   0
   8  16   5   25.90   38.19   0
   9  16   5  134.40   46.78   0
  10  16   5   15.66   38.60   0
 -10 -16  -5   -0.99   31.21   0
  11  16   5   16.69   32.03   0
  11  16   5   51.14   55.59   0
  -6  17   5   11.23   42.81   0
  -6  17   5   17.08   35.07   0
   6 -17  -5   15.90   34.13   0
  -5  17   5   -1.69   32.92   0
  -5  17   5    1.61   32.92   0
   5 -17  -5    4.41   27.45   0
   4 -17  -5   24.88   26.43   0
  -4  17   5   33.89   35.45   0
  -4  17   5   -5.17   31.29   0
   3 -17  -5  158.30   26.41   0
  -3  17   5   98.74   30.85   0
  -2  17   5  -24.81   29.08   0
   2 -17  -5  -25.94   31.73   0
  -1  17   5   88.45   28.46   0
   1 -17  -5  145.93   26.20   0
   0 -17  -5  -35.08   25.76   0
   0  17   5   22.68   26.38   0
  -1 -17  -5  230.14   26.95   0
   1  17   5  172.79   27.32   0
   2  17   5    1.45   26.67   0
  -2 -17  -5   -6.27   25.97   0
   3  17   5  224.05   32.36   0
  -3 -17  -5  259.08   26.42   0
  -4 -17  -5  227.28   24.26   0
   4  17   5  198.10   27.06   0
  -5 -17  -5   37.29   28.19   0
   5  17   5   31.50   27.53   0
  -6 -17  -5  128.44   27.96   0
   6  17   5   72.05   28.03   0
   7  17   5   68.51   37.59   0
  -7 -17  -5   78.40   23.19   0
  -8 -17  -5   13.03   27.30   0
   8  17   5   26.79   32.01   0
   9  17   5    4.30   40.74   0
 -10 -17  -5  127.04   32.75   0
  10  17   5  117.47   47.48   0
  11  17   5   15.62   46.60   0
  11  17   5  -17.89   32.99   0
  -5  18   5   30.81   43.62   0
  -5  18   5   21.75   39.75   0
   5 -18  -5   31.57   27.79   0
  -4  18   5   28.59   36.51   0
   4 -18  -5   22.27   26.54   0
  -4  18   5   13.10   39.62   0
  -3  18   5   12.84   30.68   0
   3 -18  -5   29.05   25.51   0
  -2  18   5   70.42   30.00   0
   2 -18  -5  103.63   32.87   0
   1 -18  -5   33.57   26.91   0
  -1  18   5   14.84   27.94   0
   0 -18  -5   17.93   26.88   0
   0  18   5  -13.00   27.97   0
  -1 -18  -5   39.80   32.81   0
   1  18   5   14.63   26.93   0
   2  18   5  237.69   27.84   0
  -2 -18  -5  311.65   28.33   0
  -3 -18  -5   44.27   25.63   0
   3  18   5   10.95   26.77   0
   4  18   5   94.73   27.02   0
  -4 -18  -5  142.45   24.72   0
   5  18   5   35.93   27.54   0
  -5 -18  -5   61.68   23.64   0
   6  18   5  114.56   28.81   0
  -6 -18  -5  120.17   22.95   0
   7  18   5   18.83   37.65   0
  -7 -18  -5    8.16   22.50   0
  -8 -18  -5   99.08   28.66   0
   8  18   5   57.10   39.78   0
   9  18   5   13.71   41.09   0
  10  18   5   12.41   41.76   0
 -10 -18  -5   13.38   29.44   0
  -4  19   5    3.61   34.96   0
  -4  19   5   16.07   33.82   0
   4 -19  -5  -25.85   30.10   0
  -3  19   5    8.44   32.91   0
   3 -19  -5  -21.64   28.78   0
  -2  19   5   28.92   30.06   0
   2 -19  -5   -9.26   27.61   0
  -2  19   5   -1.48   30.35   0
   1 -19  -5   61.18   27.75   0
  -1  19   5   -0.74   29.22   0
   0  19   5   74.16   35.05   0
   0 -19  -5   93.88   34.04   0
  -1 -19  -5   86.14   34.39   0
   1  19   5   56.59   28.28   0
  -2 -19  -5    2.76   26.93   0
   2  19   5   24.06   27.72   0
  -3 -19  -5  123.58   26.86   0
   3  19   5  105.34   34.49   0
   4  19   5   55.00   27.45   0
  -4 -19  -5   52.17   32.17   0
   5  19   5    7.13   28.09   0
  -5 -19  -5   28.79   24.53   0
  -6 -19  -5    8.55   29.41   0
   6  19   5   32.11   29.37   0
   7  19   5  122.84   38.92   0
  -7 -19  -5  221.25   24.81   0
  -8 -19  -5   27.76   28.69   0
   8  19   5   11.07   40.58   0
   9  19   5   26.95   42.58   0
  -9 -19  -5   49.35   29.70   0
 -10 -19  -5   -2.82   30.15   0
  10  19   5  -13.29   44.36   0
   3 -20  -5    9.45   29.57   0
  -3  20   5   -2.36   35.36   0
  -2  20   5   21.60   38.15   0
   2 -20  -5   39.13   29.19   0
  -2  20   5    4.12   30.76   0
   1 -20  -5   55.87   28.92   0
  -1  20   5   65.77   30.94   0
   0 -20  -5    1.67   35.90   0
   0  20   5   -5.49   30.67   0
   1  20   5  115.28   28.87   0
  -1 -20  -5  133.30   35.36   0
   2  20   5   25.37   34.31   0
  -2 -20  -5   42.07   27.77   0
  -3 -20  -5   47.25   28.22   0
   3  20   5   54.80   28.58   0
   4  20   5   18.75   35.25   0
  -4 -20  -5   47.71   27.83   0
  -5 -20  -5   74.98   31.89   0
   5  20   5   66.49   29.43   0
  -6 -20  -5  -15.21   25.67   0
   6  20   5   77.44   37.28   0
   7  20   5   25.67   39.42   0
  -7 -20  -5    4.28   31.38   0
   8  20   5   53.93   42.91   0
  -8 -20  -5   46.26   31.08   0
   9  20   5   13.90   44.12   0
  -9 -20  -5   15.67   30.92   0
  -2  21   5   26.78   34.52   0
  -2  21   5   23.57   32.36   0
   2 -21  -5    2.33   31.20   0
   1 -21  -5  -13.91   30.79   0
  -1  21   5   27.58   39.30   0
   0  21   5   92.89   31.95   0
   0 -21  -5   88.22   30.63   0
  -1 -21  -5   49.10   29.36   0
   1  21   5   38.91   29.77   0
   2  21   5  -18.47   29.86   0
  -2 -21  -5   -6.73   29.78   0
  -3 -21  -5  -10.30   29.27   0
   3  21   5   18.85   28.70   0
   4  21   5   37.31   29.54   0
  -4 -21  -5   42.43   28.42   0
   5  21   5  -15.80   30.33   0
  -5 -21  -5   -0.57   26.35   0
   6  21   5   42.22   31.39   0
  -6 -21  -5   98.16   32.53   0
   7  21   5   -1.01   33.20   0
  -7 -21  -5   -3.25   32.44   0
  -8 -21  -5   42.21   31.61   0
   8  21   5   35.42   42.92   0
   1 -22  -5    8.12   33.18   0
  -1  22   5   -0.67   34.29   0
   0  22   5    6.66   33.75   0
   0 -22  -5   21.09   32.20   0
   1  22   5   32.48   31.83   0
  -1 -22  -5   37.32   31.82   0
   2  22   5   18.41   31.07   0
  -2 -22  -5   78.15   38.40   0
   3  22   5   -9.38   29.71   0
  -3 -22  -5  -15.39   37.42   0
  -4 -22  -5  -14.53   29.83   0
   4  22   5   17.24   29.88   0
   5  22   5   82.37   38.65   0
  -5 -22  -5   88.71   36.04   0
   6  22   5   -7.52   33.19   0
  -6 -22  -5    6.16   28.20   0
  -7 -22  -5   -7.02   27.87   0
   7  22   5   26.07   42.64   0
   1  23   5   27.55   33.62   0
  -1 -23  -5   33.27   33.47   0
   2  23   5   37.37   33.20   0
  -2 -23  -5   17.11   40.25   0
   3  23   5   -4.18   31.81   0
  -3 -23  -5  -60.60   31.69   0
   4  23   5    2.56   33.74   0
  -4 -23  -5   23.66   40.05   0
  -5 -23  -5    5.42   31.50   0
   5  23   5   25.80   41.87   0
   4  20  -6   19.31   31.64   0
  -4 -20   6   28.99   25.69   0
  -3 -20   6   25.21   25.26   0
   3  20  -6   16.37   26.06   0
   2  20  -6   46.72   25.53   0
  -2 -20   6   29.60   25.25   0
  -1 -20   6    8.41   25.49   0
   1  20  -6   32.03   25.92   0
   0  20  -6   54.73   32.66   0
   6  19  -6    8.75   26.20   0
  -5 -19   6  135.64   24.66   0
   5  19  -6  111.14   25.00   0
  -4 -19   6   23.11   23.01   0
   4  19  -6   -4.25   29.30   0
  -3 -19   6   17.68   23.22   0
   3  19  -6   10.31   23.60   0
  -2 -19   6  -16.03   23.80   0
   2  19  -6   24.47   29.27   0
  -1 -19   6  134.66   29.75   0
   1  19  -6   97.11   24.46   0
   0  19  -6   42.78   30.12   0
   0 -19   6    4.96   24.67   0
  -1  19  -6   44.87   32.86   0
  -1  19  -6   80.99   25.96   0
   1 -19   6   66.41   31.27   0
   2 -19   6   33.46   26.75   0
  -2  19  -6   57.65   34.61   0
  -2  19  -6   26.82   26.26   0
   7  18  -6  104.40   31.94   0
   6  18  -6   38.99   24.31   0
  -5 -18   6    0.60   27.85   0
   5  18  -6  -17.98   23.86   0
   4  18  -6   77.50   22.32   0
  -4 -18   6   93.36   22.61   0
  -3 -18   6   78.50   21.96   0
   3  18  -6   82.76   22.99   0
  -2 -18   6   47.55   21.70   0
   2  18  -6   23.38   27.18   0
  -1 -18   6   33.31   22.78   0
   1  18  -6   12.06   22.22   0
   0 -18   6  191.59   23.41   0
   0  18  -6  146.59   28.50   0
  -1  18  -6   13.55   22.90   0
  -1  18  -6   24.40   24.52   0
   1 -18   6   44.45   23.53   0
  -2  18  -6   18.87   25.48   0
   2 -18   6   26.16   24.59   0
  -2  18  -6    4.34   32.16   0
  -3  18  -6   16.46   25.69   0
   3 -18   6   -6.82   30.30   0
  -3  18  -6    1.68   27.38   0
   8  17  -6  101.11   33.83   0
   7  17  -6   14.53   25.07   0
   6  17  -6  114.37   23.40   0
   5  17  -6   -7.32   21.77   0
  -5 -17   6    9.39   24.78   0
  -4 -17   6   78.93   21.09   0
   4  17  -6   85.96   22.36   0
   3  17  -6    3.56   20.38   0
  -3 -17   6  -13.33   24.64   0
  -2 -17   6  244.57   21.65   0
   2  17  -6  213.48   21.80   0
  -1 -17   6   43.64   20.88   0
   1  17  -6   39.47   20.65   0
   0  17  -6   28.84   20.88   0
   0 -17   6   40.87   26.22   0
   1 -17   6   34.94   22.39   0
  -1  17  -6   47.19   22.53   0
  -1  17  -6   52.98   24.04   0
  -2  17  -6   83.36   30.05   0
   2 -17   6  109.35   23.08   0
  -2  17  -6   89.21   22.71   0
   3 -17   6   36.53   27.79   0
  -3  17  -6   23.39   25.44   0
  -3  17  -6   21.34   24.07   0
  -4  17  -6    3.81   26.72   0
   4 -17   6   20.78   29.23   0
  -4  17  -6    2.89   27.02   0
   8  16  -6   22.30   31.28   0
   7  16  -6  113.23   23.62   0
   6  16  -6   38.59   22.33   0
  -5 -16   6  -28.07   19.36   0
   5  16  -6   22.39   21.20   0
   4  16  -6   46.63   20.29   0
  -4 -16   6   29.85   19.56   0
  -3 -16   6  386.63   21.18   0
   3  16  -6  320.30   21.68   0
  -2 -16   6    4.17   19.43   0
   2  16  -6  -17.68   19.47   0
  -1 -16   6  137.91   20.59   0
   1  16  -6  144.91   19.70   0
   0 -16   6   -0.59   20.46   0
   0  16  -6    5.38   20.39   0
   1 -16   6  119.31   25.91   0
  -1  16  -6   86.33   21.43   0
  -2  16  -6  -15.46   23.45   0
  -2  16  -6   14.47   21.91   0
   2 -16   6   -2.73   25.82   0
   3 -16   6  174.58   22.69   0
  -3  16  -6  156.78   23.44   0
  -3  16  -6  132.38   29.94   0
   4 -16   6   34.38   22.75   0
  -4  16  -6   23.17   30.95   0
  -4  16  -6   26.74   24.55   0
  -5  16  -6   11.41   34.07   0
   5 -16   6    6.64   23.24   0
  -5  16  -6    8.46   33.51   0
   9  15  -6  119.53   33.28   0
   8  15  -6   21.19   29.28   0
   7  15  -6   23.13   21.59   0
   6  15  -6   37.47   20.49   0
  -5 -15   6  376.66   21.22   0
   5  15  -6  274.71   25.07   0
  -4 -15   6   81.49   19.06   0
   4  15  -6  101.78   19.25   0
   3  15  -6   25.72   22.90   0
  -3 -15   6    8.14   18.60   0
  -2 -15   6  325.78   20.19   0
   2  15  -6  272.47   20.25   0
  -1 -15   6   85.10   23.04   0
   1  15  -6  110.70   19.29   0
   0  15  -6   18.41   18.92   0
   0 -15   6    6.77   23.04   0
  -1  15  -6   61.91   20.22   0
   1 -15   6   90.31   19.65   0
  -2  15  -6  279.64   22.58   0
   2 -15   6  322.89   21.55   0
  -2  15  -6  261.70   21.18   0
  -3  15  -6    9.82   26.01   0
   3 -15   6   -1.90   19.88   0
  -3  15  -6   18.88   22.99   0
   4 -15   6   57.96   21.24   0
  -4  15  -6   13.20   23.69   0
  -4  15  -6   43.33   24.00   0
  -5  15  -6   32.33   30.61   0
   5 -15   6  -17.92   27.69   0
  -5  15  -6   14.73   31.67   0
   6 -15   6   65.61   29.35   0
  -6  15  -6   21.04   34.88   0
  -6  15  -6   31.39   36.06   0
   9  14  -6   11.09   31.13   0
   8  14  -6   31.12   28.27   0
   7  14  -6   37.03   25.30   0
   6  14  -6  292.76   25.60   0
  -5 -14   6   19.37   18.25   0
   5  14  -6   -9.42   19.00   0
   4  14  -6  397.02   23.98   0
  -4 -14   6  454.32   19.95   0
   3  14  -6   49.43   17.98   0
  -3 -14   6   48.45   18.43   0
  -2 -14   6   73.99   18.27   0
   2  14  -6   37.40   22.73   0
  -1 -14   6   63.56   18.80   0
   1  14  -6   41.15   18.99   0
   0  14  -6  395.22   20.40   0
   0 -14   6  465.38   20.30   0
   1 -14   6  138.30   23.18   0
  -1  14  -6   86.57   23.79   0
   2 -14   6  113.44   23.67   0
  -2  14  -6   61.28   25.57   0
  -2  14  -6   79.78   20.24   0
  -3  14  -6   75.93   27.09   0
   3 -14   6  121.40   19.49   0
  -3  14  -6   59.38   21.25   0
  -4  14  -6   82.37   23.58   0
   4 -14   6  104.80   21.01   0
  -4  14  -6   92.53   26.83   0
  -5  14  -6   10.10   29.76   0
  -5  14  -6   15.44   23.96   0
   5 -14   6   -7.57   20.24   0
  -6  14  -6    9.91   25.99   0
   6 -14   6   47.84   22.81   0
  -6  14  -6    5.79   32.28   0
  -7  14  -6   49.46   30.40   0
  -7  14  -6   30.85   38.25   0
   7 -14   6   60.11   28.79   0
  10  13  -6    6.67   29.50   0
  10  13  -6   25.91   40.32   0
   9  13  -6   46.50   31.62   0
   8  13  -6   65.66   27.77   0
   7  13  -6   28.33   24.44   0
   6  13  -6   98.37   24.61   0
   5  13  -6  591.61   25.17   0
  -4 -13   6   -9.67   16.75   0
   4  13  -6    4.08   17.38   0
  -3 -13   6  167.84   17.28   0
   3  13  -6  155.98   21.85   0
  -2 -13   6   28.77   16.96   0
   2  13  -6   15.11   17.68   0
  -1 -13   6  563.27   19.42   0
   1  13  -6  542.61   19.85   0
   0 -13   6   -2.18   16.84   0
   0  13  -6   18.00   17.95   0
  -1  13  -6  549.18   20.87   0
   1 -13   6  603.83   20.49   0
  -2  13  -6   39.01   23.26   0
   2 -13   6   45.62   18.25   0
  -2  13  -6   14.05   21.02   0
  -3  13  -6   60.89   25.52   0
   3 -13   6   67.99   22.61   0
  -3  13  -6   49.06   19.62   0
  -4  13  -6    2.53   26.16   0
  -4  13  -6   28.56   21.45   0
   4 -13   6   40.92   18.90   0
  -5  13  -6  190.51   24.18   0
   5 -13   6  208.75   25.94   0
  -5  13  -6  201.42   28.80   0
   6 -13   6   41.93   25.17   0
  -6  13  -6   12.74   25.39   0
  -6  13  -6   40.61   25.71   0
  -7  13  -6   -3.94   33.58   0
  -7  13  -6   21.50   29.17   0
   7 -13   6   12.29   22.05   0
  -8  13  -6   31.21   31.49   0
   8 -13   6   40.87   23.71   0
  10  12  -6    4.91   38.69   0
  10  12  -6  -16.39   29.52   0
   9  12  -6   48.72   30.55   0
   8  12  -6   12.29   26.50   0
   7  12  -6  351.26   26.19   0
   6  12  -6  156.90   23.79   0
   5  12  -6   11.09   17.71   0
   4  12  -6  221.02   17.92   0
  -4 -12   6  245.32   20.81   0
   3  12  -6  587.01   19.73   0
  -3 -12   6  550.31   19.46   0
   2  12  -6   62.10   17.12   0
  -2 -12   6   40.94   20.56   0
   1  12  -6   85.67   17.30   0
  -1 -12   6  108.74   20.77   0
   0  12  -6  663.60   20.47   0
   0 -12   6  765.73   20.46   0
  -1  12  -6   25.41   17.51   0
   1 -12   6   40.11   17.28   0
  -2  12  -6   40.31   19.22   0
  -2  12  -6   20.27   18.18   0
   2 -12   6   28.95   17.41   0
  -3  12  -6  131.68   24.77   0
   3 -12   6  133.34   17.66   0
  -3  12  -6  113.43   18.20   0
   4 -12   6  222.05   19.08   0
  -4  12  -6  184.36   21.83   0
  -4  12  -6  187.96   25.03   0
  -5  12  -6    9.37   27.77   0
  -5  12  -6   32.42   26.24   0
   5 -12   6   42.58   22.92   0
   6 -12   6  181.65   25.32   0
  -6  12  -6  149.72   29.94   0
  -6  12  -6  150.06   30.91   0
  -7  12  -6    0.91   33.23   0
   7 -12   6   18.06   20.61   0
  -7  12  -6   12.26   26.57   0
  -8  12  -6   28.67   38.63   0
  -8  12  -6   13.81   36.98   0
   8 -12   6   25.54   22.35   0
  11  11  -6    1.58   60.39   0
  10  11  -6   13.60   37.38   0
  10  11  -6   -0.96   33.94   0
   9  11  -6   60.61   29.69   0
   9  11  -6   42.00   29.22   0
   8  11  -6  299.24   26.82   0
   7  11  -6    9.89   23.18   0
   6  11  -6  276.08   20.79   0
   5  11  -6    9.46   21.90   0
   4  11  -6  484.62   22.34   0
  -4 -11   6  520.96   18.47   0
  -3 -11   6   18.10   15.84   0
   3  11  -6  -13.39   16.52   0
   2  11  -6 1167.98   23.71   0
  -2 -11   6 1216.46   21.22   0
  -1 -11   6   44.56   15.96   0
   1  11  -6   46.19   20.45   0
   0  11  -6   19.51   16.56   0
   0 -11   6   10.09   16.82   0
   1 -11   6  257.60   17.96   0
  -1  11  -6  218.82   18.46   0
   2 -11   6  543.27   18.80   0
  -2  11  -6  519.19   21.31   0
  -2  11  -6  510.39   19.94   0
  -3  11  -6   68.16   18.43   0
  -3  11  -6   43.53   23.56   0
   3 -11   6   70.12   17.47   0
   4 -11   6  122.52   17.61   0
  -4  11  -6  116.87   19.71   0
  -4  11  -6  100.02   20.07   0
  -5  11  -6  192.71   26.34   0
   5 -11   6  231.61   23.40   0
  -5  11  -6  216.28   23.00   0
  -6  11  -6   41.75   23.27   0
   6 -11   6   41.71   23.96   0
  -6  11  -6   16.97   22.78   0
  -7  11  -6   56.56   32.33   0
  -7  11  -6   22.71   25.68   0
   7 -11   6   31.81   19.87   0
  -8  11  -6   60.41   36.89   0
   8 -11   6   14.95   21.72   0
  -8  11  -6   11.36   29.33   0
  -9  11  -6   34.30   44.78   0
  -9  11  -6   73.06   40.96   0
  11  10  -6   14.88   77.05   0
  11  10  -6   -2.58   69.92   0
  10  10  -6  124.22   36.01   0
  10  10  -6  115.02   39.18   0
   9  10  -6   42.52   32.16   0
   9  10  -6   58.55   25.59   0
   8  10  -6   22.23   28.35   0
   7  10  -6  258.88   24.12   0
   6  10  -6   99.12   22.43   0
   5  10  -6  -25.42   21.38   0
   4  10  -6  212.26   21.83   0
  -4 -10   6  229.95   17.10   0
   3  10  -6 1375.01   21.94   0
  -3 -10   6 1540.33   22.22   0
   2  10  -6   56.08   19.75   0
  -2 -10   6   42.58   16.08   0
  -1 -10   6  474.73   20.58   0
   1  10  -6  445.30   21.16   0
   0 -10   6   35.53   15.15   0
   0  10  -6   43.86   15.75   0
  -1  10  -6  454.28   17.97   0
   1 -10   6  485.64   21.03   0
  -2  10  -6   31.04   18.42   0
  -2  10  -6   -1.09   16.94   0
   2 -10   6   -5.98   15.94   0
   3 -10   6 1086.99   21.28   0
  -3  10  -6 1095.47   23.58   0
  -3  10  -6 1050.33   21.67   0
   4 -10   6   -3.52   17.00   0
  -4  10  -6   16.33   19.75   0
  -4  10  -6  -14.63   18.32   0
  -5  10  -6  -16.28   21.48   0
  -5  10  -6   25.60   23.93   0
   5 -10   6   14.65   20.93   0
   6 -10   6    4.29   23.48   0
  -6  10  -6   -8.30   27.14   0
  -6  10  -6   34.43   27.47   0
  -7  10  -6  223.60   31.17   0
  -7  10  -6  240.37   32.03   0
   7 -10   6  201.24   21.26   0
  -8  10  -6    7.93   35.49   0
  -8  10  -6   -4.65   28.54   0
   8 -10   6   35.51   25.16   0
  -9  10  -6  -16.20   39.18   0
  -9  10  -6   17.24   40.95   0
  10   9  -6   24.92   44.79   0
  10   9  -6   20.16   40.07   0
   9   9  -6  264.68   31.92   0
   9   9  -6  217.89   31.84   0
   8   9  -6    6.89   22.87   0
   8   9  -6    8.05   23.13   0
   7   9  -6   16.72   23.49   0
   6   9  -6   55.12   21.35   0
   5   9  -6  736.75   20.14   0
   4   9  -6  162.93   16.74   0
   3   9  -6   36.02   15.93   0
  -3  -9   6   46.60   14.94   0
  -2  -9   6  646.95   18.60   0
   2   9  -6  645.32   19.09   0
  -1  -9   6  756.48   21.77   0
   1   9  -6  754.13   19.35   0
   0   9  -6  -19.94   16.09   0
   0  -9   6   18.20   18.67   0
  -1   9  -6  325.59   17.52   0
   1  -9   6  359.94   17.12   0
  -2   9  -6 1359.82   22.46   0
   2  -9   6 1386.02   25.44   0
  -2   9  -6 1328.14   24.19   0
  -3   9  -6   18.65   17.59   0
  -3   9  -6    8.10   22.71   0
   3  -9   6    1.06   19.99   0
   4  -9   6  338.25   21.08   0
  -4   9  -6  290.69   19.96   0
  -4   9  -6  314.18   24.37   0
  -5   9  -6  132.75   20.37   0
   5  -9   6   88.48   21.77   0
  -5   9  -6   97.23   24.49   0
  -6   9  -6  194.15   23.22   0
   6  -9   6  233.54   18.70   0
  -6   9  -6  210.26   26.72   0
   7  -9   6   15.91   22.93   0
  -7   9  -6   15.01   29.77   0
  -7   9  -6   35.31   29.17   0
   8  -9   6  185.25   21.04   0
  -8   9  -6  167.56   34.75   0
  -8   9  -6  174.51   28.27   0
  -9   9  -6   38.60   38.03   0
  -9   9  -6   13.50   41.48   0
 -10   9  -6   23.09   35.60   0
 -10   9  -6   23.38   57.48   0
  11   8  -6   31.66   33.61   0
  10   8  -6  138.33   44.44   0
  10   8  -6  154.33   50.43   0
   9   8  -6  -21.15   30.84   0
   9   8  -6    8.26   31.47   0
   8   8  -6   25.05   27.19   0
   8   8  -6   45.31   26.67   0
   7   8  -6   71.83   21.22   0
   6   8  -6  312.37   22.26   0
   5   8  -6   33.69   20.14   0
   4   8  -6  968.01   23.12   0
   3   8  -6   45.24   15.17   0
  -3  -8   6   34.98   14.65   0
  -2  -8   6  406.40   17.34   0
   2   8  -6  394.34   20.42   0
   1   8  -6   21.75   15.10   0
  -1  -8   6   11.81   14.60   0
   0  -8   6 1357.80   23.30   0
   0   8  -6 1286.85   23.89   0
  -1   8  -6   57.84   15.87   0
   1  -8   6   55.56   15.38   0
  -2   8  -6  200.66   17.64   0
   2  -8   6  197.27   16.64   0
  -2   8  -6  197.62   22.54   0
  -3   8  -6  654.16   20.42   0
   3  -8   6  667.80   19.66   0
  -3   8  -6  667.75   21.41   0
   4  -8   6  688.36   19.73   0
  -4   8  -6  690.16   25.33   0
  -4   8  -6  663.16   22.31   0
   5  -8   6   14.43   20.96   0
  -5   8  -6   26.94   19.53   0
  -5   8  -6   -3.11   23.90   0
  -6   8  -6  176.80   22.51   0
   6  -8   6  208.11   23.08   0
  -6   8  -6  173.73   25.88   0
  -7   8  -6  200.02   24.74   0
   7  -8   6  185.58   22.84   0
  -7   8  -6  190.76   24.33   0
  -8   8  -6   15.81   32.62   0
  -8   8  -6   20.93   33.17   0
   8  -8   6   10.61   19.58   0
  -9   8  -6   47.00   40.36   0
  -9   8  -6   89.15   30.55   0
 -10   8  -6   -9.35   34.64   0
 -10   8  -6  -17.58   54.79   0
  11   7  -6   41.05   38.95   0
  10   7  -6   -1.24   49.95   0
  10   7  -6    9.20   63.12   0
   9   7  -6   51.88   33.11   0
   9   7  -6   41.35   36.95   0
   8   7  -6  199.83   27.29   0
   8   7  -6  257.64   28.50   0
   7   7  -6   57.24   21.18   0
   7   7  -6   47.71   21.11   0
   6   7  -6  265.34   20.77   0
   5   7  -6  907.81   24.03   0
   4   7  -6   69.06   18.92   0
   3   7  -6  152.93   15.84   0
  -2  -7   6  143.25   14.74   0
   2   7  -6  151.21   18.23   0
  -1  -7   6 1392.58   20.75   0
   1   7  -6 1367.27   20.94   0
   0   7  -6    7.72   13.43   0
   0  -7   6    5.59   13.08   0
  -1   7  -6 1362.19   23.32   0
   1  -7   6 1489.82   21.06   0
  -2   7  -6    4.61   15.31   0
   2  -7   6   29.58   18.24   0
  -2   7  -6    5.70   20.22   0
  -3   7  -6  224.36   17.57   0
  -3   7  -6  255.38   23.25   0
   3  -7   6  233.36   16.85   0
  -4   7  -6   33.02   20.92   0
   4  -7   6    8.15   15.68   0
  -4   7  -6   20.19   19.08   0
  -5   7  -6 1207.76   28.81   0
   5  -7   6 1181.31   25.70   0
  -5   7  -6 1116.38   24.24   0
  -6   7  -6   52.78   21.79   0
  -6   7  -6   44.52   20.09   0
   6  -7   6   42.51   20.70   0
  -7   7  -6   55.35   28.26   0
   7  -7   6   52.29   21.35   0
  -7   7  -6   22.02   27.14   0
  -8   7  -6   81.72   25.67   0
  -8   7  -6   78.02   32.20   0
  -9   7  -6   33.60   44.42   0
  -9   7  -6   78.72   36.50   0
 -10   7  -6   54.78   42.06   0
 -10   7  -6  -14.85   54.83   0
  11   6  -6   15.06   30.64   0
  10   6  -6    5.40   58.36   0
  10   6  -6   15.25   36.10   0
  10   6  -6    0.85   85.69   0
   9   6  -6  107.83   35.49   0
   9   6  -6   91.63   41.83   0
   8   6  -6   10.56   25.47   0
   8   6  -6   11.08   28.99   0
   7   6  -6  788.36   25.19   0
   7   6  -6  876.22   26.93   0
   6   6  -6  142.88   20.47   0
   5   6  -6   49.84   16.51   0
   4   6  -6  465.90   20.55   0
   3   6  -6 1437.81   22.53   0
   2   6  -6  239.57   16.19   0
  -1  -6   6  264.77   15.22   0
   1   6  -6  238.67   14.76   0
   0   6  -6 1513.06   23.07   0
   0  -6   6 1455.97   20.70   0
  -1   6  -6  170.18   17.70   0
   1  -6   6  151.31   14.03   0
  -2   6  -6  110.01   15.45   0
   2  -6   6   93.88   15.17   0
  -2   6  -6   96.24   17.08   0
  -3   6  -6  531.39   19.98   0
  -3   6  -6  504.24   21.71   0
   3  -6   6  484.19   17.64   0
  -4   6  -6 1056.81   21.36   0
   4  -6   6 1097.50   23.15   0
  -4   6  -6 1064.30   23.82   0
  -5   6  -6    9.76   24.03   0
   5  -6   6   24.36   16.37   0
  -5   6  -6   10.90   22.56   0
   6  -6   6  409.54   18.71   0
  -6   6  -6  406.91   21.96   0
  -6   6  -6  426.06   21.23   0
  -7   6  -6   71.36   27.82   0
   7  -6   6   15.80   20.72   0
  -7   6  -6   25.11   26.77   0
  -8   6  -6   63.77   27.11   0
  -8   6  -6   62.83   31.21   0
  -9   6  -6    5.09   45.14   0
  -9   6  -6   15.90   29.88   0
 -10   6  -6  176.12   35.10   0
 -10   6  -6  156.18   52.54   0
 -11   6  -6   14.94   68.88   0
  11   5  -6    6.22   34.29   0
  10   5  -6   19.26   34.56   0
   9   5  -6  136.42   49.33   0
   9   5  -6  120.16   35.52   0
   8   5  -6  493.32   28.83   0
   8   5  -6  525.36   38.49   0
   7   5  -6   28.58   26.11   0
   7   5  -6   17.67   23.53   0
   6   5  -6  469.13   23.67   0
   6   5  -6  417.08   21.90   0
   5   5  -6   81.25   19.55   0
   4   5  -6  577.86   21.37   0
   3   5  -6   28.40   14.87   0
   2   5  -6 3180.00   31.57   0
  -1  -5   6  323.16   15.64   0
   1   5  -6  282.22   16.13   0
   0   5  -6    4.14   16.99   0
   0  -5   6    3.73   13.54   0
   1  -5   6   90.36   17.03   0
  -1   5  -6   95.68   14.39   0
  -2   5  -6 1808.99   24.51   0
  -2   5  -6 1873.62   25.80   0
   2  -5   6 1771.22   23.49   0
  -3   5  -6  -10.98   15.49   0
   3  -5   6   15.55   14.93   0
  -3   5  -6   24.77   16.92   0
  -4   5  -6  450.83   24.60   0
   4  -5   6  429.98   20.23   0
  -4   5  -6  420.28   21.67   0
  -5   5  -6  751.44   22.99   0
  -5   5  -6  777.98   22.52   0
   5  -5   6  683.92   23.33   0
  -6   5  -6  265.16   22.34   0
   6  -5   6  261.77   20.33   0
  -6   5  -6  225.41   23.75   0
   7  -5   6   22.04   18.02   0
  -7   5  -6   13.06   28.94   0
  -7   5  -6   14.74   30.24   0
   8  -5   6  129.64   23.08   0
  -8   5  -6  101.59   25.37   0
  -8   5  -6  156.34   37.13   0
  -9   5  -6  212.52   45.68   0
   9  -5   6  237.90   21.53   0
  -9   5  -6  189.34   31.21   0
 -10   5  -6   -2.93   60.71   0
 -10   5  -6   53.20   40.56   0
 -11   5  -6   51.61   48.48   0
 -11   5  -6   41.65   78.86   0
  11   4  -6   13.93   33.07   0
  10   4  -6  173.15   34.52   0
   9   4  -6   98.00   37.46   0
   9   4  -6  130.45   68.08   0
   9   4  -6   93.25   34.11   0
   8   4  -6  114.38   40.70   0
   8   4  -6  109.20   28.45   0
   7   4  -6  268.56   21.88   0
   7   4  -6  275.30   29.80   0
   6   4  -6  181.71   19.88   0
   6   4  -6  226.67   22.69   0
   5   4  -6   -0.93   20.53   0
   5   4  -6   16.04   19.74   0
   4   4  -6  850.51   19.29   0
   3   4  -6 1932.83   27.60   0
   2   4  -6    8.00   14.49   0
   1   4  -6  849.22   19.42   0
   0   4  -6  113.46   14.49   0
  -1   4  -6 1861.70   26.49   0
  -1   4  -6 1829.00   26.11   0
   1  -4   6 1809.35   23.95   0
   2  -4   6   95.92   15.24   0
  -2   4  -6   90.87   15.95   0
  -2   4  -6  106.07   16.90   0
   3  -4   6 1890.75   27.59   0
  -3   4  -6 1834.72   27.61   0
  -3   4  -6 1855.05   26.37   0
  -4   4  -6   32.93   15.61   0
   4  -4   6   24.94   14.81   0
  -4   4  -6   36.78   17.61   0
   5  -4   6    7.51   18.33   0
   5  -4   6    1.53   16.94   0
  -5   4  -6    8.52   16.92   0
  -5   4  -6   -4.24   19.33   0
  -6   4  -6  127.12   21.63   0
  -6   4  -6  108.01   23.96   0
   6  -4   6  115.61   17.88   0
  -7   4  -6  683.78   25.68   0
   7  -4   6  711.46   20.44   0
  -7   4  -6  689.79   30.27   0
  -8   4  -6   40.66   26.06   0
  -8   4  -6    6.89   31.66   0
   8  -4   6    6.45   19.21   0
  -9   4  -6   63.82   45.17   0
   9  -4   6   33.59   24.45   0
  -9   4  -6  107.30   30.01   0
 -10   4  -6   61.27   60.25   0
 -10   4  -6  113.45   40.31   0
  10  -4   6   75.69   25.68   0
  11  -4   6   18.51   22.65   0
  11   3  -6   77.13   32.89   0
  10   3  -6   66.82   31.53   0
   9   3  -6  226.37   38.06   0
   9   3  -6  254.15   33.49   0
   9   3  -6  215.55   64.37   0
   8   3  -6   11.83   26.64   0
   8   3  -6   29.80   47.09   0
   7   3  -6   33.40   22.72   0
   7   3  -6   24.72   30.92   0
   6   3  -6   33.84   26.00   0
   6   3  -6   39.20   21.04   0
   5   3  -6 1551.35   30.20   0
   5   3  -6 1483.46   27.73   0
   4   3  -6    1.84   17.48   0
   4   3  -6   15.68   13.55   0
   3   3  -6  270.87   18.66   0
   2   3  -6  343.62   16.77   0
   1   3  -6 1155.51   20.94   0
   0   3  -6    4.54   13.94   0
  -1   3  -6  796.17   18.88   0
  -1   3  -6  833.14   24.70   0
  -2   3  -6 3244.49   30.65   0
   2  -3   6 3188.17   29.99   0
  -2   3  -6 3143.47   34.64   0
   3  -3   6    7.16   17.52   0
  -3   3  -6   23.19   17.86   0
   3  -3   6   23.08   20.71   0
  -3   3  -6   16.43   21.32   0
  -4   3  -6  719.09   22.13   0
   4  -3   6  752.67   20.73   0
  -4   3  -6  773.51   22.50   0
   4  -3   6  788.92   20.76   0
  -5   3  -6  180.78   21.00   0
  -5   3  -6  188.45   21.79   0
   5  -3   6  226.92   21.78   0
  -6   3  -6  450.05   24.04   0
  -6   3  -6  430.96   24.79   0
   6  -3   6  449.62   20.09   0
  -7   3  -6   39.64   24.55   0
   7  -3   6   25.33   18.86   0
  -7   3  -6   30.91   25.34   0
   8  -3   6  631.91   25.70   0
  -8   3  -6  627.54   41.13   0
  -8   3  -6  601.88   28.96   0
  -9   3  -6   -6.61   52.29   0
  -9   3  -6   15.16   29.71   0
   9  -3   6  -17.71   18.91   0
 -10   3  -6   -0.98   43.18   0
  10  -3   6   -4.74   20.71   0
 -10   3  -6   -0.24   68.85   0
  11  -3   6    5.45   22.78   0
  12  -3   6   49.44   25.01   0
  11   2  -6   37.08   31.78   0
  10   2  -6  156.90   35.56   0
   9   2  -6   15.35   37.07   0
   9   2  -6   21.51   29.64   0
   9   2  -6   10.21   60.36   0
   8   2  -6   13.87   29.42   0
   8   2  -6   11.09   51.74   0
   8   2  -6   19.88   26.13   0
   7   2  -6   54.92   23.21   0
   7   2  -6   58.92   36.88   0
   6   2  -6  701.69   28.44   0
   6   2  -6  628.45   22.86   0
   5   2  -6   15.81   21.69   0
   4   2  -6 1321.65   26.74   0
   3   2  -6  109.31   15.35   0
   1   2  -6   11.69   14.01   0
   0   2  -6 2501.68   28.28   0
  -1   2  -6  110.36   17.63   0
  -1   2  -6  109.37   17.01   0
  -2   2  -6  132.63   17.80   0
   2  -2   6  160.13   20.82   0
  -2   2  -6  158.80   18.23   0
  -3   2  -6  487.74   21.52   0
  -3   2  -6  495.05   18.17   0
   3  -2   6  508.41   19.53   0
  -4   2  -6  704.92   22.48   0
   4  -2   6  727.63   21.94   0
  -4   2  -6  697.45   21.90   0
   5  -2   6   73.95   17.19   0
  -5   2  -6   82.18   20.26   0
  -5   2  -6   86.86   19.53   0
   6  -2   6  718.07   25.88   0
  -6   2  -6  695.18   26.62   0
  -6   2  -6  695.04   26.33   0
  -7   2  -6  590.19   26.85   0
   7  -2   6  616.17   21.50   0
  -7   2  -6  620.28   32.00   0
  -8   2  -6   86.51   34.34   0
  -8   2  -6  101.79   41.39   0
   8  -2   6   97.38   23.75   0
  -9   2  -6   86.53   57.00   0
  -9   2  -6  107.34   37.14   0
   9  -2   6   76.34   24.57   0
  -9   2  -6   85.55   31.42   0
  10  -2   6   70.93   21.35   0
  11  -2   6    3.53   28.09   0
  12  -2   6    8.34   24.07   0
  11   1  -6   17.22   34.75   0
  10   1  -6   -2.05   33.34   0
   9   1  -6   19.89   36.09   0
   9   1  -6   18.17   53.89   0
   9   1  -6   28.89   28.64   0
   8   1  -6  177.40   28.50   0
   8   1  -6  129.98   48.16   0
   8   1  -6  139.45   28.69   0
   7   1  -6   31.40   34.63   0
   7   1  -6   38.77   44.70   0
   7   1  -6   22.31   22.90   0
   6   1  -6  384.23   35.83   0
   5   1  -6 1038.13   31.58   0
   4   1  -6  172.35   20.29   0
   3   1  -6  215.86   17.13   0
   2   1  -6 1291.28   26.25   0
   0   1  -6    6.67   18.61   0
  -1   1  -6 3534.96   38.25   0
   2  -1   6  412.01   23.72   0
  -2   1  -6  375.14   16.82   0
  -2   1  -6  398.47   20.33   0
   3  -1   6 1160.25   26.95   0
  -3   1  -6 1121.29   24.62   0
  -3   1  -6 1219.06   25.02   0
  -4   1  -6  109.16   18.06   0
  -4   1  -6  104.15   24.04   0
   4  -1   6  127.48   18.24   0
  -5   1  -6 2609.38   32.49   0
   5  -1   6 2758.60   30.11   0
  -5   1  -6 2587.64   35.49   0
   6  -1   6   19.29   18.33   0
  -6   1  -6    8.45   24.58   0
  -6   1  -6   -6.83   23.16   0
   7  -1   6   38.95   18.72   0
  -7   1  -6   14.78   25.12   0
  -7   1  -6   49.80   28.10   0
   8  -1   6  129.25   23.35   0
  -8   1  -6  100.01   26.74   0
  -8   1  -6  115.35   46.43   0
  -8   1  -6   82.89   34.40   0
  -9   1  -6  294.96   85.97   0
   9  -1   6  393.10   21.74   0
  -9   1  -6  360.20   52.19   0
  10  -1   6   27.05   25.24   0
  11  -1   6   34.73   27.78   0
  12  -1   6   58.18   24.78   0
  11   0  -6   26.00   34.14   0
  10   0  -6    4.35   28.25   0
   9   0  -6   79.62   34.60   0
   9   0  -6   87.41   30.95   0
   9   0  -6   89.63   46.31   0
   8   0  -6   40.61   48.72   0
   8   0  -6   47.21   26.56   0
   7   0  -6  501.96   31.53   0
   7   0  -6  445.69   49.61   0
   6   0  -6   40.08   29.68   0
   6   0  -6   43.35   41.24   0
   5   0  -6    2.02   33.26   0
   4   0  -6  294.03   23.19   0
   3   0  -6 3207.85   38.39   0
   2   0  -6 1061.12   26.21   0
   1   0  -6 1055.99   22.76   0
   0   0  -6  983.68   26.48   0
   0   0  -6 1086.31   23.27   0
  -1   0  -6 1052.24   25.09   0
   1   0   6 1068.00   25.68   0
  -2   0  -6  486.03   21.46   0
   2   0   6  474.91   21.74   0
   3   0   6 1300.87   26.37   0
  -3   0  -6 1337.02   27.09   0
  -3   0  -6 1219.14   26.13   0
  -4   0  -6 2352.12   32.54   0
  -4   0  -6 2312.15   32.95   0
   4   0   6 2459.20   31.13   0
   5   0   6   67.49   22.54   0
  -5   0  -6   69.67   21.14   0
  -5   0  -6   65.65   21.12   0
   6   0   6  459.27   21.46   0
  -6   0  -6  441.31   27.02   0
  -6   0  -6  480.54   25.35   0
   7   0   6   83.39   19.00   0
  -7   0  -6   88.08   32.39   0
  -7   0  -6   89.99   25.93   0
  -7   0  -6   79.71   26.26   0
  -8   0  -6   63.28   34.27   0
  -8   0  -6   51.32   56.53   0
  -8   0  -6   44.15   37.04   0
   8   0   6   72.64   19.70   0
   9   0   6   28.30   24.98   0
  10   0   6  348.93   23.64   0
  11   0   6   45.84   27.88   0
  12   0   6   17.51   23.72   0
  11  -1  -6    8.92   33.62   0
  10  -1  -6    8.58   31.21   0
   9  -1  -6  105.39   26.39   0
   9  -1  -6   80.32   43.93   0
   8  -1  -6  333.46   30.48   0
   8  -1  -6  317.88   46.52   0
   7  -1  -6    0.36   44.51   0
   7  -1  -6    1.91   25.35   0
   6  -1  -6  318.24   27.59   0
   6  -1  -6  270.31   40.69   0
   5  -1  -6  135.34   41.05   0
   5  -1  -6  156.99   33.74   0
  -4   1   6  649.24   22.79   0
   4  -1  -6  682.63   31.34   0
  -3   1   6  190.43   20.60   0
   3  -1  -6  183.11   24.57   0
  -2   1   6 3138.18   35.02   0
   2  -1  -6 3197.42   39.36   0
  -1   1   6   24.55   15.58   0
   1  -1  -6   12.30   24.57   0
   1  -1  -6   21.00   15.62   0
   0   1   6    8.27   15.39   0
   0  -1  -6   -0.90   19.68   0
   0  -1  -6    0.20   21.95   0
  -1  -1  -6  321.52   18.30   0
   1   1   6  323.05   21.67   0
  -1  -1  -6  336.19   24.71   0
   2   1   6 3962.03   41.57   0
  -2  -1  -6 3665.31   39.45   0
  -2  -1  -6 4005.40   41.56   0
  -3  -1  -6   14.11   20.42   0
   3   1   6   16.74   19.94   0
   4   1   6 1347.26   27.06   0
  -4  -1  -6 1284.16   28.15   0
  -4  -1  -6 1329.28   28.37   0
  -5  -1  -6  517.75   25.55   0
  -5  -1  -6  460.44   25.18   0
  -5  -1  -6  469.61   25.90   0
   5   1   6  475.89   22.93   0
  -6  -1  -6  451.66   30.18   0
   6   1   6  458.92   25.68   0
  -6  -1  -6  475.35   29.71   0
  -6  -1  -6  430.56   31.59   0
   7   1   6  107.21   25.62   0
  -7  -1  -6   77.56   27.67   0
  -7  -1  -6   85.30   33.78   0
  -7  -1  -6   95.95   38.81   0
   8   1   6  358.54   21.57   0
   9   1   6  266.73   22.42   0
  10   1   6   10.18   21.28   0
  11   1   6   78.10   27.53   0
  12   1   6   20.59   23.69   0
  11  -2  -6   20.88   33.14   0
  10  -2  -6   93.75   30.98   0
   9  -2  -6   30.52   28.53   0
   9  -2  -6   52.42   40.36   0
   8  -2  -6   69.95   28.03   0
   8  -2  -6   60.34   37.34   0
   7  -2  -6   81.15   27.62   0
   7  -2  -6   91.55   42.80   0
   6  -2  -6  265.53   29.43   0
   6  -2  -6  254.05   46.63   0
  -6   2   6  265.25   23.36   0
   5  -2  -6    7.92   30.37   0
  -5   2   6    8.25   21.95   0
   5  -2  -6   -2.65   39.98   0
   4  -2  -6  510.46   40.32   0
  -4   2   6  458.45   23.18   0
   4  -2  -6  481.58   35.47   0
  -3   2   6 1593.40   31.86   0
   3  -2  -6 1533.90   38.80   0
  -2   2   6   14.28   21.89   0
   2  -2  -6   47.48   20.84   0
  -1   2   6  299.52   20.11   0
   1  -2  -6  282.72   24.07   0
   1  -2  -6  290.50   32.14   0
   0  -2  -6 2163.71   43.87   0
   0   2   6 2070.68   32.54   0
   0  -2  -6 2024.18   34.89   0
   0   2   6 2166.45   45.02   0
   1   2   6  915.19   32.62   0
   1   2   6  881.32   24.36   0
  -1  -2  -6  899.29   24.62   0
  -1  -2  -6  904.70   31.72   0
   2   2   6  145.35   21.56   0
  -2  -2  -6  134.70   18.24   0
  -2  -2  -6  157.39   20.73   0
   2   2   6  160.01   17.43   0
  -3  -2  -6 3384.44   40.45   0
   3   2   6 3473.19   40.72   0
   4   2   6   43.98   20.93   0
  -4  -2  -6   73.05   22.59   0
   5   2   6   -4.21   20.54   0
  -5  -2  -6   -9.39   23.83   0
  -5  -2  -6    5.04   23.83   0
  -5  -2  -6   10.84   25.56   0
  -6  -2  -6   45.82   27.30   0
  -6  -2  -6   66.31   24.62   0
  -6  -2  -6   43.95   32.07   0
   6   2   6   52.29   21.03   0
  -7  -2  -6  819.09   56.94   0
  -7  -2  -6  739.34   82.16   0
   7   2   6  819.09   30.37   0
   8   2   6    4.24   21.05   0
   9   2   6  150.34   26.35   0
  10   2   6   98.02   22.30   0
  11   2   6   81.03   28.37   0
  12   2   6    5.99   30.15   0
  11  -3  -6   24.06   31.98   0
  10  -3  -6   28.63   33.49   0
  10  -3  -6   20.79   44.58   0
   9  -3  -6   98.71   39.77   0
   9  -3  -6  133.06   29.72   0
   8  -3  -6   11.94   26.62   0
   8  -3  -6   14.52   38.18   0
   7  -3  -6    8.47   25.20   0
   7  -3  -6   22.36   38.84   0
  -7   3   6   30.35   26.14   0
   6  -3  -6   23.10   38.56   0
  -6   3   6   15.27   23.44   0
   6  -3  -6   29.01   28.81   0
  -5   3   6  651.26   29.66   0
   5  -3  -6  715.94   34.43   0
   5  -3  -6  639.95   45.00   0
   4  -3  -6   10.52   29.48   0
   4  -3  -6    2.03   33.90   0
  -4   3   6   41.26   23.54   0
  -3   3   6  523.58   24.85   0
   3  -3  -6  588.27   56.00   0
   3  -3  -6  522.17   39.70   0
   2  -3  -6  561.62   30.87   0
  -2   3   6  550.02   25.79   0
   1  -3  -6 2480.73   83.27   0
  -1   3   6 2432.12   37.48   0
   1  -3  -6 2503.67   39.19   0
   0  -3  -6   -3.49   32.40   0
   0   3   6    9.77   25.76   0
   0   3   6    7.47   20.71   0
   0  -3  -6   -3.30   21.50   0
  -1  -3  -6 1384.81   31.02   0
   1   3   6 1332.34   37.72   0
   1   3   6 1380.29   31.19   0
  -1  -3  -6 1420.23   37.01   0
  -2  -3  -6 1384.12   32.54   0
   2   3   6 1379.50   30.79   0
   2   3   6 1344.65   33.72   0
  -2  -3  -6 1341.52   34.17   0
   3   3   6  408.04   27.54   0
   3   3   6  412.53   24.71   0
  -3  -3  -6  398.10   26.43   0
   4   3   6 1583.40   32.84   0
  -4  -3  -6 1559.70   33.10   0
   5   3   6 1119.06   29.53   0
  -5  -3  -6 1101.12   47.60   0
  -6  -3  -6  901.19   36.24   0
   6   3   6  956.51   31.53   0
  -6  -3  -6  773.69   64.18   0
   7   3   6    5.18   28.84   0
   8   3   6  684.70   25.36   0
   9   3   6   46.61   22.71   0
  10   3   6    9.75   22.60   0
  11   3   6    2.35   28.15   0
  12   3   6  164.75   31.05   0
  13   3   6   25.72   33.16   0
  10  -4  -6   35.13   33.81   0
  10  -4  -6   40.37   41.88   0
   9  -4  -6   -5.05   35.46   0
   9  -4  -6   -0.81   31.27   0
  -8   4   6    1.79   29.11   0
   8  -4  -6   25.33   33.70   0
   8  -4  -6   11.55   29.60   0
   7  -4  -6  235.41   32.82   0
   7  -4  -6  270.11   29.50   0
  -7   4   6  231.43   30.75   0
  -6   4   6  407.77   29.23   0
   6  -4  -6  398.83   30.74   0
   6  -4  -6  346.90   44.80   0
   5  -4  -6   50.69   40.40   0
  -5   4   6   61.95   29.07   0
   5  -4  -6   58.23   31.14   0
   4  -4  -6  408.95   40.54   0
  -4   4   6  441.07   30.97   0
   3  -4  -6   41.37   39.15   0
  -3   4   6   46.17   29.24   0
   2  -4  -6   69.43   34.34   0
  -2   4   6  104.73   27.03   0
   1  -4  -6    6.94   29.86   0
  -1   4   6    0.91   26.74   0
  -1   4   6    4.14   46.56   0
   0  -4  -6 3245.87   49.11   0
   0   4   6 3391.66   71.65   0
   0   4   6 3378.17   49.22   0
  -1  -4  -6   75.67   31.78   0
   1   4   6   82.21   25.16   0
   1   4   6   59.06   30.39   0
  -2  -4  -6   50.61   30.99   0
   2   4   6   58.14   22.86   0
   2   4   6   94.40   33.45   0
   3   4   6  310.62   26.77   0
   3   4   6  290.71   29.68   0
   4   4   6 1653.17   35.57   0
   4   4   6 1667.66   35.17   0
   5   4   6   56.29   24.27   0
  -5  -4  -6   51.46   50.56   0
   6   4   6 1479.22   30.91   0
  -6  -4  -6 1278.23   73.17   0
   7   4   6  337.97   31.42   0
   8   4   6   79.85   23.59   0
   9   4   6   58.45   23.71   0
  10   4   6  183.12   23.80   0
  11   4   6   91.15   24.87   0
  12   4   6   17.55   25.41   0
  13   4   6   36.19   33.29   0
  10  -5  -6   12.25   39.93   0
  -9   5   6    6.89   34.45   0
   9  -5  -6   13.41   31.58   0
  -8   5   6  173.01   33.09   0
   8  -5  -6  189.84   29.82   0
  -7   5   6   76.97   32.53   0
   7  -5  -6   71.55   30.37   0
   6  -5  -6  363.71   40.56   0
  -6   5   6  339.02   32.75   0
   5  -5  -6  146.77   39.56   0
  -5   5   6  149.10   34.20   0
  -4   5   6   31.76   33.86   0
   4  -5  -6   39.48   37.43   0
  -3   5   6  167.91   30.88   0
   3  -5  -6  157.52   33.85   0
  -2   5   6  779.75   42.59   0
   2  -5  -6  723.47   38.56   0
  -1   5   6 1558.04   87.48   0
  -1   5   6 1637.50   43.28   0
   1  -5  -6 1560.55   44.29   0
   0  -5  -6   -5.20   34.88   0
   0   5   6    4.99   50.00   0
   0   5   6  -22.61   33.56   0
  -1  -5  -6 2062.48   46.63   0
   1   5   6 2153.92   51.31   0
   1   5   6 2321.32   61.58   0
   2   5   6   86.03   39.68   0
  -2  -5  -6   97.92   34.96   0
   2   5   6   93.52   29.49   0
   3   5   6  156.24   26.75   0
   3   5   6  144.07   38.73   0
   4   5   6    0.51   28.29   0
   4   5   6   29.09   26.02   0
  -5  -5  -6 2456.53   71.37   0
   5   5   6 2758.85   43.63   0
   5   5   6 3113.64   47.83   0
   6   5   6   25.72   25.92   0
  -6  -5  -6    2.76   45.14   0
   7   5   6  124.68   26.61   0
   8   5   6   24.82   24.10   0
   9   5   6  444.43   26.26   0
  10   5   6  -17.11   24.53   0
  11   5   6  162.14   30.46   0
  12   5   6   37.00   32.02   0
  13   5   6   16.23   27.45   0
  10  -6  -6   26.27   37.32   0
  -9   6   6   27.92   33.31   0
   9  -6  -6   33.67   31.94   0
  -8   6   6   11.19   30.05   0
   8  -6  -6    7.78   27.97   0
  -7   6   6  329.34   33.55   0
   7  -6  -6  309.87   31.26   0
  -6   6   6   -3.29   32.85   0
   6  -6  -6  -15.88   31.38   0
   5  -6  -6   37.15   35.75   0
  -5   6   6   30.85   35.67   0
   4  -6  -6   46.00   29.45   0
  -4   6   6   27.02   35.06   0
   3  -6  -6  296.48   33.95   0
  -3   6   6  426.62   34.11   0
  -2   6   6   22.27   31.59   0
   2  -6  -6   -2.60   33.41   0
  -2   6   6   20.47   56.34   0
  -1   6   6 2458.00   53.49   0
   1  -6  -6 1996.22   52.64   0
   0  -6  -6 1296.10   43.55   0
   0   6   6 1493.58   48.82   0
  -1  -6  -6  912.97   41.99   0
   1   6   6 1075.62   41.08   0
  -2  -6  -6   -0.03   35.31   0
   2   6   6   43.75   38.84   0
   3   6   6  218.60   32.39   0
  -3  -6  -6  192.29   44.73   0
   4   6   6  619.27   33.42   0
   4   6   6  611.01   37.09   0
   5   6   6    5.13   26.33   0
   5   6   6   -6.28   26.54   0
  -6  -6  -6 1280.25   50.14   0
   6   6   6 1084.09   37.78   0
   6   6   6 1233.48   39.52   0
  -7  -6  -6  619.10   45.17   0
   7   6   6  537.15   30.44   0
   8   6   6   70.12   25.71   0
   9   6   6   -5.01   25.57   0
  10   6   6  392.19   32.17   0
  11   6   6   17.63   25.77   0
  12   6   6   37.43   32.41   0
  13   6   6   -8.48   28.42   0
 -10   7   6    2.90   36.52   0
  10  -7  -6    1.58   37.25   0
   9  -7  -6   46.10   33.31   0
  -9   7   6   36.29   37.72   0
   8  -7  -6   59.38   28.67   0
  -8   7   6   41.94   38.02   0
  -7   7   6   -5.12   33.51   0
   7  -7  -6   20.64   29.25   0
  -6   7   6   85.06   29.06   0
   6  -7  -6   82.87   31.16   0
   5  -7  -6  250.07   28.21   0
  -5   7   6  272.67   37.10   0
  -4   7   6  224.84   28.02   0
   4  -7  -6  191.28   33.59   0
   3  -7  -6   52.02   30.19   0
  -3   7   6   71.81   37.39   0
  -3   7   6   65.63   55.12   0
  -2   7   6 1416.71   52.12   0
   2  -7  -6 1203.07   38.05   0
  -2   7   6 1500.78   41.27   0
   1  -7  -6    6.04   31.86   0
  -1   7   6   29.50   33.00   0
   0   7   6   14.90   33.23   0
   0  -7  -6   -0.86   33.57   0
   1   7   6   39.75   33.59   0
  -1  -7  -6   37.53   43.39   0
  -2  -7  -6 1664.97   46.66   0
   2   7   6 2162.64   48.51   0
  -3  -7  -6   11.80   34.31   0
   3   7   6    2.86   38.53   0
   4   7   6  562.37   38.30   0
   5   7   6  794.40   38.61   0
   5   7   6  725.66   30.21   0
   6   7   6  640.96   32.09   0
   6   7   6  714.72   37.00   0
  -6  -7  -6  780.45   38.01   0
   7   7   6  110.69   33.10   0
   7   7   6  117.28   28.07   0
  -7  -7  -6   90.79   31.49   0
   8   7   6  585.58   35.11   0
   9   7   6  182.75   26.11   0
  10   7   6   15.44   26.08   0
  11   7   6  122.25   26.30   0
  12   7   6   32.44   33.58   0
  13   7   6   32.54   29.57   0
 -10   8   6   30.95   39.85   0
  10  -8  -6   16.56   35.00   0
   9  -8  -6   20.11   32.27   0
  -9   8   6   -0.84   40.36   0
   8  -8  -6   22.56   29.43   0
  -8   8   6   22.14   40.74   0
  -7   8   6   40.49   34.27   0
   7  -8  -6   36.76   28.48   0
   6  -8  -6  114.52   29.77   0
  -6   8   6  128.17   35.19   0
   5  -8  -6    0.82   25.17   0
  -5   8   6    7.02   28.43   0
  -4   8   6  963.19   65.21   0
  -4   8   6  939.95   34.56   0
   4  -8  -6  812.45   31.42   0
  -3   8   6  248.96   40.34   0
  -3   8   6  214.30   38.58   0
   3  -8  -6  246.14   35.65   0
   2  -8  -6  135.50   30.00   0
  -2   8   6  124.12   31.77   0
  -2   8   6  103.22   31.08   0
   1  -8  -6  205.93   31.33   0
  -1   8   6  214.54   31.80   0
   0   8   6 2567.30   44.89   0
   0  -8  -6 2204.73   43.00   0
   1   8   6 1480.43   39.98   0
  -1  -8  -6 1342.41   40.34   0
  -2  -8  -6   24.21   34.08   0
   2   8   6   29.13   40.00   0
  -3  -8  -6 1677.60   42.93   0
   3   8   6 1534.13   41.17   0
  -4  -8  -6  102.35   36.82   0
   4   8   6   96.10   37.09   0
   5   8   6   23.19   34.93   0
  -6  -8  -6   22.82   26.82   0
   6   8   6    1.08   36.31   0
   6   8   6   24.30   31.94   0
  -7  -8  -6 1569.34   42.18   0
   7   8   6 1557.89   45.52   0
   7   8   6 1459.89   35.34   0
   8   8   6   -3.19   29.07   0
  -8  -8  -6    3.84   35.32   0
   8   8   6    8.80   37.76   0
   9   8   6  107.17   33.24   0
  10   8   6    8.91   26.44   0
  11   8   6  118.20   27.47   0
  12   8   6   19.39   34.89   0
  13   8   6   62.26   29.41   0
  -9   9   6   37.23   36.73   0
   9  -9  -6   22.57   29.65   0
  -8   9   6   -0.19   35.53   0
   8  -9  -6   18.70   33.72   0
  -7   9   6   -0.96   36.47   0
   7  -9  -6    3.34   28.45   0
   6  -9  -6   44.58   29.99   0
  -6   9   6   36.18   37.92   0
  -5   9   6  633.44   38.92   0
   5  -9  -6  547.63   33.79   0
  -4   9   6   29.47   43.70   0
  -4   9   6   65.55   37.80   0
   4  -9  -6   29.11   32.41   0
  -3   9   6  175.56   34.64   0
  -3   9   6  168.37   30.61   0
   3  -9  -6  169.69   27.25   0
   2  -9  -6   17.89   28.46   0
  -2   9   6   40.09   30.27   0
   1  -9  -6  768.65   39.31   0
  -1   9   6  769.44   34.52   0
   0   9   6   24.18   27.39   0
   0  -9  -6  -12.25   34.02   0
   1   9   6 1216.32   36.07   0
  -1  -9  -6 1282.30   37.11   0
   2   9   6  648.97   34.20   0
  -2  -9  -6  733.77   36.79   0
  -3  -9  -6   16.37   30.88   0
   3   9   6    4.25   37.77   0
   4   9   6  135.89   30.35   0
  -4  -9  -6  174.95   28.16   0
   5   9   6  362.69   38.92   0
   6   9   6  354.54   37.98   0
  -7  -9  -6   41.61   26.73   0
   7   9   6   40.38   36.26   0
   7   9   6   -4.13   27.90   0
   8   9   6  826.46   43.28   0
  -8  -9  -6  818.03   34.71   0
   8   9   6  748.52   32.87   0
   9   9   6   95.51   34.84   0
  10   9   6  -26.27   28.25   0
  11   9   6   17.05   28.35   0
  12   9   6  122.28   30.49   0
  13   9   6   15.68   36.93   0
   9 -10  -6    3.72   30.34   0
  -9  10   6   -9.66   37.67   0
   8 -10  -6   -5.09   30.33   0
  -8  10   6   -1.68   36.85   0
  -7  10   6   89.40   35.56   0
   7 -10  -6   84.72   29.39   0
   6 -10  -6  131.05   29.99   0
  -6  10   6  144.31   36.19   0
  -5  10   6   13.73   47.04   0
   5 -10  -6   47.09   29.97   0
  -5  10   6   51.22   28.97   0
  -4  10   6  586.23   45.73   0
  -4  10   6  503.51   41.54   0
   4 -10  -6  555.71   27.37   0
  -3  10   6  229.05   33.60   0
  -3  10   6  181.47   31.47   0
   3 -10  -6  190.57   27.23   0
   2 -10  -6    3.93   28.38   0
  -2  10   6   33.30   29.24   0
   1 -10  -6   13.71   34.07   0
  -1  10   6   27.52   29.28   0
   0 -10  -6  655.51   31.16   0
   0  10   6  653.62   30.31   0
   1  10   6   15.75   25.74   0
  -1 -10  -6   19.83   32.51   0
  -2 -10  -6  467.78   30.47   0
   2  10   6  374.38   30.76   0
   3  10   6   35.00   29.09   0
  -3 -10  -6   27.74   27.63   0
   4  10   6 1169.87   36.68   0
  -4 -10  -6 1420.79   34.44   0
  -5 -10  -6   49.56   28.89   0
   5  10   6   11.54   37.04   0
   6  10   6  480.97   39.35   0
  -7 -10  -6  374.62   30.31   0
   7  10   6  283.79   37.63   0
   8  10   6   99.80   28.64   0
   8  10   6  101.09   39.06   0
  -8 -10  -6   95.12   28.17   0
  -9 -10  -6   92.63   35.28   0
   9  10   6   88.59   29.98   0
   9  10   6   90.74   41.23   0
  10  10   6  249.41   29.74   0
  11  10   6   25.96   36.57   0
  12  10   6  -13.66   30.46   0
  13  10   6   66.04   32.46   0
   9 -11  -6   21.55   36.13   0
  -9  11   6   19.06   38.68   0
   8 -11  -6   60.36   31.18   0
  -8  11   6   77.18   38.89   0
   7 -11  -6    0.18   30.04   0
  -7  11   6   13.93   36.95   0
   6 -11  -6   72.00   24.00   0
  -6  11   6   79.13   35.61   0
  -5  11   6   49.84   44.95   0
  -5  11   6   81.24   36.57   0
   5 -11  -6   58.59   30.43   0
   4 -11  -6   95.29   25.31   0
  -4  11   6  111.81   31.87   0
  -4  11   6   96.26   35.93   0
  -3  11   6   -1.44   36.43   0
  -3  11   6   41.12   28.82   0
   3 -11  -6   65.15   31.66   0
  -2  11   6  484.25   32.01   0
   2 -11  -6  496.50   34.99   0
  -1  11   6   86.24   29.69   0
   1 -11  -6   95.17   28.18   0
   0  11   6   37.43   27.96   0
   0 -11  -6   30.84   27.73   0
  -1 -11  -6  642.45   30.28   0
   1  11   6  600.22   30.14   0
   2  11   6  339.63   28.87   0
  -2 -11  -6  390.48   28.64   0
   3  11   6   28.20   28.35   0
  -3 -11  -6   52.62   27.07   0
  -4 -11  -6   44.72   31.72   0
   4  11   6   34.85   35.98   0
   5  11   6  947.66   41.75   0
  -5 -11  -6 1252.28   33.72   0
   6  11   6  143.98   37.76   0
   7  11   6   25.79   36.30   0
   8  11   6   24.14   37.46   0
  -8 -11  -6    9.24   25.50   0
  -9 -11  -6  495.21   35.23   0
   9  11   6  484.61   41.67   0
   9  11   6  457.48   32.22   0
  10  11   6  -31.73   31.02   0
  11  11   6   84.94   30.47   0
  12  11   6   11.64   31.18   0
  -8  12   6   -3.71   38.25   0
   8 -12  -6    3.86   31.23   0
   7 -12  -6   57.50   31.21   0
  -7  12   6    6.76   30.81   0
  -6  12   6   31.67   49.44   0
   6 -12  -6    5.57   29.95   0
  -6  12   6   -8.65   35.62   0
  -5  12   6  -15.60   40.42   0
  -5  12   6   -4.70   29.87   0
   5 -12  -6  -14.47   24.12   0
   4 -12  -6   30.82   24.63   0
  -4  12   6   25.40   36.33   0
  -4  12   6    8.15   37.34   0
  -3  12   6  701.53   34.26   0
  -3  12   6  567.51   37.17   0
   3 -12  -6  662.00   27.26   0
  -2  12   6   54.53   28.60   0
   2 -12  -6   -6.28   25.96   0
   1 -12  -6  389.18   34.47   0
  -1  12   6  352.11   30.87   0
   0 -12  -6   53.41   26.93   0
   0  12   6   66.60   26.81   0
   1  12   6  255.89   28.63   0
  -1 -12  -6  267.12   29.08   0
   2  12   6   38.64   28.19   0
  -2 -12  -6   48.03   33.66   0
   3  12   6  954.35   39.13   0
  -3 -12  -6 1178.27   32.74   0
   4  12   6  191.78   28.30   0
  -4 -12  -6  240.34   30.53   0
  -5 -12  -6  242.98   24.02   0
   5  12   6  205.45   30.70   0
   6  12   6   93.32   37.07   0
  -6 -12  -6  120.53   22.30   0
   7  12   6  140.31   37.67   0
   8  12   6  174.88   40.74   0
  -8 -12  -6  139.25   24.38   0
  -9 -12  -6   18.14   27.25   0
   9  12   6   14.50   38.94   0
   9  12   6   -9.87   28.54   0
  10  12   6  295.61   31.70   0
  10  12   6  276.97   51.25   0
  11  12   6   16.77   31.13   0
  12  12   6  -42.31   33.47   0
  -8  13   6    7.95   32.14   0
   8 -13  -6   15.44   26.17   0
   7 -13  -6    0.69   30.74   0
  -7  13   6   17.77   37.47   0
  -6  13   6    0.54   49.40   0
  -6  13   6   33.00   37.47   0
   6 -13  -6   -9.56   24.91   0
   5 -13  -6   39.31   29.80   0
  -5  13   6   38.82   40.89   0
  -5  13   6   38.14   37.61   0
  -4  13   6   49.93   33.34   0
  -4  13   6   43.29   30.43   0
   4 -13  -6   28.10   25.60   0
   3 -13  -6   -2.01   30.66   0
  -3  13   6   18.29   30.20   0
  -3  13   6   41.50   28.83   0
  -2  13   6  484.22   31.17   0
   2 -13  -6  587.36   28.88   0
  -1  13   6   64.53   27.72   0
   1 -13  -6   60.16   31.93   0
   0  13   6   23.87   31.99   0
   0 -13  -6  -22.88   25.97   0
  -1 -13  -6   -8.28   25.83   0
   1  13   6   33.28   32.39   0
   2  13   6  762.92   31.42   0
  -2 -13  -6  931.86   36.23   0
  -3 -13  -6    3.13   26.64   0
   3  13   6   20.53   34.15   0
   4  13   6  351.61   35.81   0
  -4 -13  -6  455.04   31.57   0
   5  13   6   10.17   36.04   0
  -5 -13  -6   15.51   28.44   0
  -6 -13  -6  175.55   22.43   0
   6  13   6  136.84   35.16   0
   7  13   6   16.70   36.45   0
  -8 -13  -6  346.59   26.03   0
   8  13   6  278.38   41.28   0
  -9 -13  -6   88.01   28.28   0
   9  13   6   56.96   41.37   0
  10  13   6   32.43   44.48   0
  10  13   6   33.62   29.69   0
 -10 -13  -6   20.77   33.87   0
  11  13   6    1.75   31.19   0
  12  13   6   67.52   32.37   0
   7 -14  -6   26.13   31.68   0
  -7  14   6    9.65   32.00   0
  -6  14   6   57.58   50.22   0
   6 -14  -6   46.98   25.42   0
  -6  14   6   30.93   37.33   0
  -5  14   6    5.57   36.94   0
   5 -14  -6   13.39   24.86   0
  -5  14   6   -1.61   37.98   0
  -4  14   6   67.45   30.13   0
  -4  14   6  113.46   34.14   0
   4 -14  -6   88.60   25.12   0
  -3  14   6  147.12   29.77   0
   3 -14  -6  198.07   26.92   0
  -3  14   6  219.88   27.68   0
  -2  14   6   14.65   28.09   0
   2 -14  -6   22.74   31.11   0
  -1  14   6  129.87   29.39   0
   1 -14  -6  142.54   32.23   0
   0  14   6  390.55   28.85   0
   0 -14  -6  407.41   28.27   0
   1  14   6   73.36   26.86   0
  -1 -14  -6  100.92   26.68   0
  -2 -14  -6  -25.18   31.86   0
   2  14   6  -31.43   27.02   0
  -3 -14  -6  744.53   29.15   0
   3  14   6  614.24   29.60   0
  -4 -14  -6   42.54   24.55   0
   4  14   6   20.57   27.51   0
  -5 -14  -6   71.86   24.11   0
   5  14   6   68.89   35.79   0
  -6 -14  -6    2.17   21.94   0
   6  14   6   -5.57   30.25   0
   7  14   6  428.96   38.40   0
  -7 -14  -6  570.35   29.15   0
   8  14   6   35.52   42.22   0
  -9 -14  -6   51.06   28.39   0
   9  14   6   50.73   41.23   0
 -10 -14  -6   18.52   28.19   0
  10  14   6   -5.93   36.39   0
  10  14   6   25.08   40.21   0
  11  14   6   61.67   30.76   0
  11  14   6   63.99   67.41   0
  12  14   6   17.18   32.38   0
   7 -15  -6  -14.53   33.55   0
  -7  15   6    9.24   39.65   0
   6 -15  -6    6.51   32.32   0
  -6  15   6   28.55   46.36   0
  -6  15   6    4.58   32.82   0
   5 -15  -6   91.41   25.57   0
  -5  15   6   70.82   37.27   0
  -5  15   6   25.01   31.73   0
  -4  15   6    5.05   30.90   0
   4 -15  -6    8.72   25.61   0
  -4  15   6    0.93   34.02   0
   3 -15  -6   -2.53   30.65   0
  -3  15   6   26.13   27.66   0
  -3  15   6   17.48   29.46   0
  -2  15   6   -2.92   35.07   0
   2 -15  -6   31.06   25.78   0
  -1  15   6  312.26   35.13   0
   1 -15  -6  417.69   27.93   0
   0  15   6   12.60   27.22   0
   0 -15  -6   57.73   26.31   0
  -1 -15  -6  256.03   27.45   0
   1  15   6  245.53   27.29   0
  -2 -15  -6   59.39   27.16   0
   2  15   6   62.89   33.25   0
   3  15   6  128.39   33.93   0
  -3 -15  -6  144.96   26.42   0
   4  15   6  136.37   27.02   0
  -4 -15  -6  221.13   24.79   0
   5  15   6  395.30   30.98   0
  -5 -15  -6  470.62   25.82   0
[truncated: 27,407,917 more chars]
